# Supplementary material for: Global insights into energetic and metabolic networks in Rhodobacter sphaeroides
Source: BMC Syst Biol. 2013 Sep 13;7:89. doi: 10.1186/1752-0509-7-89 (PMC3849096; doi:10.1186/1752-0509-7-89)
Supplement: Additional file 1 — Phenotype microarray data. This is an excel file containing results from Biolog phenotype microarray analysis of R. sphaeroides wild-type and mutant cells across a variety of growth conditions and nutrient sources. It contains eight tables (Tables S1-8). [file 1752-0509-7-89-S1.xls]

## Sheet: Table S1 - Carbon
Table S1: Comparison of R. sphaeroides carbon utilization across 3 different growth conditions
S/N	Nutrient sourcesa	Final (Aero)b	Ave. Height (Aero)c	Final (Photo)	Final Ave. ODd (Photo)	Final (DMSO)	Final Ave. ODe (DMSO)
1	L-Malic Acid*	G	153.5	G	0.45065	G	0.22265
2	L-Glutamic Acid*	G	143	G	0.19575	G	0.07705
3	Thymidine	G	143	G	0.2121	NG	-0.02935
4	D-Malic Acid*	G	129.5	G	0.33685	ND
5	L-Alanine	G	129.5	G	0.4898	G	0.06875
6	Fumaric Acid*	G	128.5	G	0.2644	G	0.23185
7	L-Lactic Acid*	G	126.5	G	0.2906	NG	0.0399
8	Butyric Acid*	G	126.5	G	0.1756	G	0.0807
9	Methyl Pyruvate	G	124	G	0.33725	ND
10	α-Keto -Glutaric Acid	G	123.5	G	0.13565	G	0.3834
11	D,L-Malic Acid*	G	120	G	0.43015	G	0.1737
12	L-Alanyl-Glycine	G	114	G	0.41805	ND
13	Acetic Acid*	G	113.5	G	0.24585	G	0.12615
14	Succinic Acid*	G	112	G	0.1845	G	0.1531
15	L-Tartaric Acid*	G	112	G	0.1952	NG	0.0172
16	Propionic Acid*	G	111	G	0.1985	NG	0.031
17	Pyruvic Acid*	G	110	G	0.37505	G	0.7949
18	Mono Methyl Succinate	G	108	G	0.23015	ND
19	L-Alaninamide	G	107	G	0.1594	NG	0.0394
20	L-Serine	G	102.5	G	0.2803	NG	0.00715
21	Formic Acid*	G	100.5	G	0.07945	NG	-0.0244
22	γ-Amino Butyric Acid	G	99.5	G	0.24465	NG	-0.0096
23	Oxalo malic Acid	G	96.5	G	0.0876	ND
24	Glycyl-L-Glutamic Acid	G	94.5	G	0.17705	ND
25	β-Hydroxy Butyric Acid	G	94.5	G	0.20505	NG	-0.0163
26	D-Mannitol*	G	94	G	0.24275	G	0.1144
27	D-Lactic Acid Methyl Ester	G	92.5	G	0.1038	NG	0.01475
28	Adonitol (Ribitol)*	G	91.5	G	0.3514	G	0.10225
29	D-Arabitol*	G	88.5	G	0.24885	ND
30	L-Glutamine	G	85.5	G	0.09705	NG	0.0103
31	Succinamic Acid	G	84	G	0.0664	NG	-0.0167
32	Bromo Succinic Acid	G	83	G	0.0349	ND
33	L-L eucine	G	82	G	0.2383	G	0.20355
34	D-Xylose*	G	77	G	0.2443	G	0.09
35	L-Valine	G	69	G	0.04415	NG	-0.0319
36	D-Sorbitol*	G	64.5	G	0.24845	G	0.0824
37	L-Asparagine	G	60.5	G	0.1292	NG	0.005
38	Glycyl-L-Proline	G	58	G	0.13005	ND
39	2-Aminoethanol (Ethanol amine)	G	55.5	G	0.26785	NG	-0.03705
40	D-Ribose	G	50	G	0.31785	ND
41	Glycyl-L-Aspartic Acid	G	42	G	0.12535	ND
42	D-Galacturonic Acid	G	41	G	0.06385	ND
43	Uridine	G	40.5	G	0.12835	NG	-0.0021
44	L-Proline	G	37.5	G	0.04125	NG	-0.0299
45	L-Galactonic Acid-γ-Lactone	G	30.5	G	0.1513	ND
46	D-Mannose*	G	27	G	0.0944	NG	0.0435
47	δ-Amino Valeric Acid	G	24.5	G	0.15745	NG	-0.03445
48	α-Hydroxy GlutaricAcid-γ-Lactone	G	18	G	0.08305	ND
49	α-D -Glucose*	G	15.5	G	0.1526	NG	0.0143
50	D-Psicose	G	14.5	G	0.0569	ND
51	D-Fructose*	G	12.5	G	0.2347	G	0.37465
52	L-Lyxose	G	10.5	G	0.0496	ND
53	L-Lysine	G	7	G	0.09495	NG	-0.02315
54	L-Isoleucine**	G	108	NG	0.00575	NG	5e-05
55	α-Keto-Butyric Acid**	G	99.5	NG	-0.07275	ND
56	α-Hydroxy Butyric Acid**	G	65.5	NG	-0.07285	ND
57	α-Keto Valeric Acid**	G	64	NG	-0.1142	ND
58	3-0-β-D Galacto-pyranosyl-D-Arabinose**	G	31.5	NG	-0.08085	ND
59	Acetoacetic Acid**	G	31	NG	0.03125	ND
60	Glyoxylic Acid**	G	25	NG	-0.038	NG	-0.0313
61	Tween 20**	G	24.5	NG	0.01545	ND
62	Palatinose**	G	24	NG	-0.0099	ND
63	Dextrin**	G	21	NG	0.0128	ND
64	3-Hydroxy 2-Butanone**	G	20.5	NG	-0.0291	ND
65	5-Keto-D-Gluconic Acid**	G	18.5	NG	0.0249	ND
66	Tyramine**	G	12	NG	0.00675	ND
67	p-Hydroxy Phenyl Acetic Acid (4-Hydroxyphenylacetate)**	G	11	NG	-0.04285	ND
68	Glucuronamide**	G	9	NG	0.04515	ND
69	M-Tartaric Acid**	NG	0	G	0.40595	ND
70	Inosine**	NG	0	G	0.15775	NG	0.0136
71	Citramalic Acid**	NG	0	G	0.15575	ND
72	Glycolic Acid**	NG	0	G	0.14425	NG	-0.0294
73	Melibionic Acid**	NG	0	G	0.09665	ND
74	D-Tartaric Acid**	NG	0	G	0.0828	NG	-0.03325
75	Glycerol*	NG	0	G	0.0518	NG	-0.0242
76	Mucic Acid**	NG	0	G	0.0511	ND
77	3-Methyl Glucose	NG	0	NG	0.069	ND
78	D-Fructose-6-Phosphate	NG	0	NG	0.0569	ND
79	D-Tagatose	NG	0	NG	0.0452	ND
80	N-Acetyl-L-Glutamic Acid	NG	0	NG	0.04285	ND
81	Turanose	NG	0	NG	0.0427	ND
82	D-Glucose-6-Phosphate	NG	2.5	NG	0.0421	ND
83	L-Sorbose	NG	0	NG	0.042	ND
84	γ-Hydroxy Butyric Acid	NG	0	NG	0.04165	ND
85	N-Acetyl-D-Glucosamine	NG	0	NG	0.04165	ND
86	β-Methyl-D-Glucuronic Acid	NG	0	NG	0.04095	ND
87	Dulcitol (Galactitol)	NG	0	NG	0.03925	ND
88	D-Arabinose	NG	0	NG	0.0392	ND
89	N-Acetyl-β-D-Mannosamine	NG	0	NG	0.03865	ND
90	D-Glucosaminic Acid	NG	0	NG	0.0367	ND
91	D-Melezitose	NG	0	NG	0.03515	ND
92	D-Cellobiose	NG	0	NG	0.0336	ND
93	Putrescine	NG	0	NG	0.03205	ND
94	Tween 80	NG	0	NG	0.03135	ND
95	Quinic Acid	NG	0	NG	0.0308	ND
96	Tricarballylic Acid	NG	0	NG	0.03015	ND
97	β-D-Allose	NG	0	NG	0.02925	ND
98	Chondroitin Sulfate C	NG	0	NG	0.0289	ND
99	α-Methyl-D Galactoside	NG	0	NG	0.02875	ND
100	Maltotriose	NG	0	NG	0.0284	ND
101	β-Methyl-D -Glucoside	NG	0	NG	0.02705	ND
102	Tween 40	NG	0	NG	0.0267	ND
103	Glycogen	NG	4	NG	0.02475	ND
104	M-Inositol	NG	0	NG	0.02465	ND
105	Sucrose	NG	0	NG	0.02295	ND
106	D-Saccharic Acid	NG	0	NG	0.0228	ND
107	Pectin	NG	0	NG	0.0227	ND
108	D-Glucose-1-Phosphate	NG	0	NG	0.02205	ND
109	Hydroxy- L Proline	NG	0	NG	0.0217	ND
110	D-Ribono-1,4-Lactone	NG	0	NG	0.02085	ND
111	L-Pyroglutamic Acid	NG	0	NG	0.0207	ND
112	Lactulose	NG	0	NG	0.0203	ND
113	D-Raffinose	NG	0	NG	0.02025	ND
114	Maltose	NG	0	NG	0.0192	ND
115	L-Rhamnose	NG	0	NG	0.01785	ND
116	D-Galactose	NG	0	NG	0.01725	ND
117	α-D-Lactose	NG	0	NG	0.0147	ND
118	N-Acetyl-D-Galactosamine	NG	0	NG	0.01325	ND
119	2,3-Butanediol	NG	0	NG	0.01315	ND
120	1,2 -Propanediol	NG	0	NG	0.0131	ND
121	Amygdalin	NG	0	NG	0.01305	ND
122	Malonic Acid	NG	4	NG	0.0116	ND
123	D-Melibiose	NG	0	NG	0.011	ND
124	D-Gluconic Acid*	NG	0	NG	0.01045	ND
125	D.L-Octopamine	NG	0	NG	0.0095	ND
126	D-Aspartate	NG	0	NG	0.009	NG	0
127	Gelatin	NG	0	NG	0.0086	ND
128	L-Aspartic Acid	NG	0	NG	0.00845	NG	0.0026
129	L-Ornithine	NG	0	NG	0.0064	ND
130	Salicin	NG	0	NG	0.00635	ND
131	L-Arabinose	NG	0	NG	0.00565	ND
132	L-Histidine	NG	0	NG	0.00535	ND
133	D-Glucuronic Acid	NG	0	NG	0.0051	ND
134	L-Glucose	NG	0	NG	0.0039	ND
135	N-AcetylNeuraminic Acid	NG	0	NG	0.00345	ND
136	β-Methyl-D-Galactoside	NG	0	NG	0.0027	ND
137	Stachyose	NG	0	NG	0.00265	ND
138	Maltitol	NG	0	NG	0.0024	ND
139	Acetamide	NG	0	NG	0.0022	ND
140	I-Erythritol	NG	0	NG	0.00175	ND
141	Lactitol	NG	0	NG	0.00135	ND
142	N-Acetyl-D-Glucosaminitol	NG	0	NG	0.0006	ND
143	α-Methyl-D-Glucoside	NG	0	NG	-5e-05	ND
144	D,L-Carnitine	NG	0	NG	-0.00075	ND
145	D,L-α-Glycerol-Phosphate	NG	0	NG	-0.0015	ND
146	Sedoheptulosan	NG	0	NG	-0.00165	ND
147	β-Methyl-D-Xyloside	NG	0	NG	-0.0026	ND
148	β-Cyclodextrin	NG	0	NG	-0.0041	ND
149	L-Arginine	NG	0	NG	-0.00625	ND
150	α-Methyl-D-Mannoside	NG	0	NG	-0.00675	ND
151	Gentiobiose	NG	0	NG	-0.0071	ND
152	L-Fucose	NG	0	NG	-0.00895	ND
153	L-T hreonine	NG	0	NG	-0.0099	ND
154	L-Phenylalanine	NG	0	NG	-0.01005	ND
155	Citric Acid*	NG	4	NG	-0.01165	ND
156	α-Cyclodextrin	NG	0	NG	-0.01485	ND
157	Citraconic Acid	NG	4	NG	-0.02025	ND
158	L-Arabitol	NG	0	NG	-0.02055	ND
159	D-Trehalose	NG	0	NG	-0.02125	ND
160	γ-Cyclodextrin	NG	0	NG	-0.02235	ND
161	L-Methionine	NG	0	NG	-0.03325	ND
162	Inulin	NG	0	NG	-0.03445	ND
163	D-Fucose	NG	0	NG	-0.0348	ND
164	D-Galactonic Acid-γ-Lactone	NG	0	NG	-0.03905	ND
165	L-Homoserine	NG	0	NG	-0.04365	ND
166	Oxalic Acid	NG	0	NG	-0.0459	ND
167	Arbutin	NG	0	NG	-0.04695	ND
168	Laminarin	NG	3.5	NG	-0.04735	ND
169	Caproic Acid	NG	0	NG	-0.04975	ND
170	Phenylethyl-amine	NG	0	NG	-0.0501	ND
171	Xylitol*	NG	0	NG	-0.05615	ND
172	m-Hydroxy Phenyl Acetic Acid	NG	0	NG	-0.064	ND
173	Sec-Butylamine	NG	0	NG	-0.07275	ND
174	D-Glucosamine	NG	0	NG	-0.07625	ND
175	Sebacic Acid	NG	0	NG	-0.08	ND
176	Mannan	NG	0	NG	-0.08325	ND
177	Dihydroxy Acetone	NG	0	NG	-0.11875	ND
178	2-Deoxy Adenosine	NG	0	NG	-0.13275	ND
179	Adenosine	NG	0	NG	-0.13725	ND
180	D-Alanine	NG	0	NG	-0.1381	ND
181	D-Serine	NG	0	NG	-0.1386	ND
182	2,3-Butanone H12	NG	0	NG	-0.1447	ND
183	D-Threonine	NG	0	NG	-0.14755	ND
184	Itaconic Acid	NG	0	NG	-0.16485	ND
185	2-Deoxy-D-Ribose	NG	0	NG	-0.1725	ND
186	4-Hydroxy Benzoic Acid	NG	0	NG	-0.17615	ND
187	Capric Acid	NG	0	NG	-0.1765	ND
188	Sorbic Acid	NG	0	NG	-0.17845	ND
189	2-Hydroxy Benzoic Acid	NG	0	NG	-0.18225	ND
190	Glycine	NG	0	NG	-0.19055	ND
	Total	68		61		16
	a Carbon sources known to be utilized by R. sphaeroides not present on the Biolog PM1 and PM2 include Methanol, Ethanol, Taurine and CO2
	b G = Growth; NG = No growth; ND = Not determined
	c Ave. Height = maximum height of growth curve (in omnilog units) after 72 hrs of aerobic growth averaged over 2 replicates. Data was background corrected by subtraction of the absorbance readings from negative control well.
	d Ave. OD = final OD reading after 72hrs of photosynthetic growth averaged over 2 replicates. Data was background corrected by subtraction of the absorbance readings from negative control well
	e Ave. OD = final OD reading after 10 days of anaerobic respiratory growth with DMSO averaged over 3 replicates. Data was background corrected by subtraction of the absorbance readings from negative control wells where no carbon source was provided
	* Carbon sources previously known to be utilized by R. sphaeroides
	** Carbon sources that supported growth only aerobically or photosynthetically

## Sheet: Table S2 - Nitrogen
Table S2: R. sphaeroides nitrogen utilization under photosynthetic growth conditions
S/N	Nutrient sourcesa	Final (Photo)b	Final Ave. ODc
1	Uric Acid	G	0.578
2	Ala-Gln	G	0.5587
3	Ala-Leu	G	0.4793
4	Ala-Gly	G	0.46315
5	Xanthine	G	0.4475
6	D,L-Lactamide	G	0.44595
7	Cytosine	G	0.4311
8	Gly-Gln	G	0.40875
9	Guanine	G	0.4065
10	Ethylenediamine	G	0.4025
11	Ala-His	G	0.40035
12	Allantoin	G	0.3568
13	Parabanic Acid	G	0.3554
14	L-Alanine	G	0.34995
15	Guanosine	G	0.348
16	L-Glutamine	G	0.3418
17	L-Leucine	G	0.3349
18	Thymidine	G	0.32085
19	Gly-Asn	G	0.3143
20	Ala-Glu	G	0.3099
21	Thymine	G	0.30705
22	Cytidine	G	0.2986
23	Uracil	G	0.2984
24	L-Asparagine	G	0.2944
25	Gly-Met	G	0.29035
26	Ala-Asp	G	0.2882
27	γ-Amino-N-Butyric Acid	G	0.2588
28	D-Alanine	G	0.2574
29	L-Serine	G	0.25395
30	Urea	G	0.2319
31	Gly-Glu	G	0.22305
32	Ala-Thr	G	0.2169
33	δ-Amino-N-Valeric Acid	G	0.2148
34	Putrescine	G	0.2121
35	Uridine	G	0.2118
36	Met-Ala	G	0.19865
37	Glucuronamide	G	0.196
38	D-Serine	G	0.1888
39	L-Lysine	G	0.18145
40	L-Histidine	G	0.17655
41	D-Glutamic Acid	G	0.17305
42	Agmatine	G	0.173
43	Ammonia*	G	0.17095
44	Xanthosine	G	0.16755
45	Glycine	G	0.159
46	L-Glutamic Acid*	G	0.1574
47	Ethanolamine	G	0.15385
48	D-Lysine	G	0.1506
49	L-Aspartic Acid	G	0.14605
50	Alloxan	G	0.13485
51	N-Acetyl-D-Glucosamine	G	0.1231
52	D-Aspartate	G	0.11465
53	L-Cysteine	G	0.11405
54	L-Proline	G	0.10355
55	L-Isoleucine	G	0.10295
56	ε -Amino-N-Caproic Acid	G	0.1012
57	L-Tryptophan	G	0.09315
58	α-Amino-NValeric Acid	G	0.09105
59	D-Asparagine	G	0.0884
60	L-Tyrosine	G	0.0884
61	Histamine	G	0.0839
62	D-Mannosamine	G	0.0838
63	D-Galactosamine	G	0.0782
64	L-Arginine	G	0.06975
65	L-Pyroglutamic Acid	G	0.0542
66	L-Citrulline	G	0.0536
67	Inosine	NG	0.0486
68	Formamide	NG	0.04375
69	Ethylamine	NG	0.04165
70	Acetamide	NG	0.04085
71	L-Phenylalanine	NG	0.0399
72	Biuret	NG	0.0385
73	N-Butylamine	NG	0.0383
74	N-Acetyl-D-Galactosamine	NG	0.02465
75	N-Acetyl-D ,L-Glutamic Acid	NG	0.02015
76	N-Acetyl-D-Mannosamine	NG	0.0201
77	L-Homoserine	NG	0.01785
78	Adenine	NG	0.0173
79	N-Amylamine	NG	0.01365
80	Tyramine	NG	0.00605
81	N-Phthaloyl- L-Glutamic Acid	NG	0.0015
82	Methylamine	NG	-0.0012
83	L-Valine	NG	-0.0024
84	Nitrate	NG	-0.005
85	L-Ornithine	NG	-0.0075
86	L-Threonine	NG	-0.0183
87	β-Phenylethyl-amine	NG	-0.01975
88	Nitrite	NG	-0.0273
89	L-Methionine	NG	-0.03
90	D,L-α-Amino- Caprylic Acid	NG	-0.03305
91	D-Valine	NG	-0.05065
92	D-Glucosamine	NG	-0.0507
93	D,L-α-Amino-N-Butyric Acid	NG	-0.05575
94	Adenosine	NG	-0.063
95	Hydroxylamine	NG	-0.06995
		66
	a Nitrogen sources utilized by R. sphaeroides not present on the Biolog PM3B include Taurine and N2
	b G = Growth; NG = No growth
	c Ave. OD = final OD reading after 48 hrs of photosynthetic growth averaged over 2 replicates. Data was background corrected by subtraction of the absorbance readings from negative control well
	* Nitogen sources previously known to be utilized by R. sphaeroides

## Sheet: Table S3 - Phosphorus
Table S3: R. sphaeroides phosphorus utilization under photosynthetic growth conditions
S/N	Nutrient sources	Final (Photo)a	Final Ave. ODb
1	Phosphoryl Choline	G	0.463
2	D,L-α-Glycerol Phosphate	G	0.45265
3	O-Phospho-D-Tyrosine	G	0.44315
4	D-2-Phospho -Glyceric Acid	G	0.4281
5	Guanosine- 5’-monophosphate	G	0.4256
6	O-Phospho-L-Serine	G	0.4242
7	O-Phospho-D-Serine	G	0.4162
8	Phosphate*	G	0.4154
9	Pyrophosphate	G	0.4102
10	Thiophosphate	G	0.40955
11	Tripolyphosphate	G	0.4062
12	Uridine-5’-monophosphate	G	0.4042
13	Cytidine -5’- monophosphate	G	0.4011
14	Phosphoenol Pyruvate	G	0.3989
15	Trimetaphosphate	G	0.39745
16	Phospho-L-Arginine	G	0.39535
17	Carbamyl Phosphate	G	0.3941
18	O-Phosphoryl-Ethanolamine	G	0.392
19	D-Glucosamine-6-Phosphate	G	0.3907
20	Phosphocreatine	G	0.38935
21	Dithiophosphate	G	0.3878
22	Thymidine-5’-monophosphate	G	0.36855
23	Thymidine-3 ’-monophosphate	G	0.3488
24	Cysteamine-S-Phosphate	G	0.34485
25	2-Deoxy-D-Glucose 6-Phosphate	G	0.3285
26	Guanosine- 2’-monophosphate	G	0.3205
27	D-Glucose-6-Phosphate	G	0.30925
28	β-Glycerol Phosphate	G	0.2946
29	Guanosine- 3’-monophosphate	G	0.2885
30	Phospho - Glycolic Acid	G	0.27995
31	6-Phospho-Gluconic Acid	G	0.27095
32	D-Mannose -6 -Phosphate	G	0.21
33	Cytidine-3’,5’-cyclic monophosphate	G	0.198
34	Cytid ine- 2’- monophosphate	G	0.177
35	Inositol Hexaphosphate	G	0.1652
36	Guanosine- 2’,3’-cyclic monophosphate	G	0.1646
37	O-Phospho-L-Tyrosine	G	0.1352
38	O-Phospho-L-Threonine	G	0.12055
39	Cytidine-3’- monophosphate	G	0.09275
40	D-3-Phospho-Glyceric Acid	G	0.089
41	Triethyl Phosphate	G	0.0732
42	Phosphono Acetic Acid	G	0.06795
43	Uridine-2’-monophosphate	NG	0.06135
44	D-Glucose -1-Phosphate	NG	0.06085
45	Uridine-3’-monophosphate	NG	0.0593
46	Cytidine- 2’ ,3’ -cyclic monophosphate	NG	0.05075
47	2-Aminoethyl Phosphonic Acid	NG	0.0504
48	Uridine-2’,3’ - cyclic monophosphate	NG	0.0448
49	Adenosine- 2’-monophosphate	NG	0.02135
50	Adenosine- 3’-monophosphate	NG	0.01355
51	Adenosine - 2’,3’-cyclic monophosphate	NG	0.0079
52	Hypophosphite	NG	-0.00025
53	Guanosine -3’,5’-cyclic monophosphate	NG	-0.004
54	Thymidine 3’,5’-cyclic monophosphate	NG	-0.00525
55	D-Mannose-1-Phosphate	NG	-0.01075
56	Urid ine-3’,5’-cyclic monophosphate	NG	-0.022
57	Methylene Diphosphonic Acid	NG	-0.02535
58	Adenosine - 3’,5’ -cyclic monophosphate	NG	-0.0296
59	Adenosine- 5’-monophosphate	NG	-0.15425
		42
	a G = Growth; NG = No growth
	b Ave. OD = final OD reading after 48 hrs of photosynthetic growth averaged over 2 replicates. Data was background corrected by subtraction of the absorbance readings from negative control well
	* Phosphorus sources previously known to be utilized by R. sphaeroides

## Sheet: Table S4 - Sulfur
Table S4: R. sphaeroides sulfur utilization under photosynthetic growth conditions
S/N	Nutrient sourcesa	Final (Photo)b	Final Ave. ODc
1	Sulfate*	G	0.38375
2	L-Cysteine	G	0.34755
3	Tetrathionate	G	0.33855
4	Thiosulfate*	G	0.32785
5	S-Methyl-L-Cysteine	G	0.32445
6	Hypotaurine	G	0.32445
7	D-Methionine	G	0.3153
8	L-Cysteinyl-Glycine	G	0.31525
9	L-Methionine	G	0.31315
10	Glutathione	G	0.29895
11	N-Acetyl-D,L-Methionine	G	0.29075
12	L- Methionine Sulfoxide	G	0.29075
13	Glycyl-L-Methionine	G	0.2809
14	Taurine*	G	0.27355
15	D-Cysteine	G	0.23045
16	Dithiophosphate	G	0.1487
17	Cystathionine	G	0.0822
18	Cysteamine	G	0.05475
19	L-Cysteine Sulfinic Acid	NG	0.0711
20	Thiophosphate	NG	0.06925
21	Lanthionine	NG	0.0419
22	N-Acetyl-L-Cysteine	NG	0.02485
23	Thiourea	NG	0.02015
24	1-Thio-β-D-Glucose	NG	0.01925
25	Taurocholic Acid	NG	0.0163
26	Butane Sulfonic Acid	NG	0.01455
27	D,L-Lipoamide	NG	-0.0038
28	L-Djenkolic Acid	NG	-0.00445
29	Methane Sulfonic Acid	NG	-0.013
30	L-Cysteic Acid	NG	-0.0181
31	p-Amino Benzene Sulfonic Acid	NG	-0.02025
32	D,L-Ethionine	NG	-0.026
33	2-Hydroxyethane Sulfonic Acid	NG	-0.02685
34	Tetramethylene Sulfone	NG	-0.0515
35	L-Methionine Sulfone	NG	-0.2084
		18
	a Sulfur sources utilized by R. sphaeroides not present on the Biolog PM4A include H2S
	b G = Growth; NG = No growth
	c Ave. OD = final OD reading after 48 hrs of photosynthetic growth averaged over 2 replicates. Data was background corrected by subtraction of the absorbance readings from negative control well
	* Phosphorus sources previously known to be utilized by R. sphaeroides

## Sheet: Table S5 - PntA1 v WT (photo)
Table S5: Comparison of R. sphaeroides strain WT and PntA1 carbon utilization under photosynthetic growth conditions
		PntA1		WT
S/N	Nutrient sources	Final (Photo)a	Ave. Height (Photo)b	Final (Photo)	Ave. Height (Photo)
1	D-Aspartate	G	0.3401	NG	0.009
2	α-D -Glucose	G	0.2077	G	0.1526
3	Adonitol (Ribitol)	G	0.2058	G	0.3514
4	L-Malic Acid	G	0.2056	G	0.45065
5	M-Tartaric Acid	G	0.2004	G	0.40595
6	α-Keto -Glutaric Acid	G	0.1938	G	0.23565
7	D-Malic Acid	G	0.1625	G	0.33685
8	D-Mannitol	G	0.148	G	0.24275
9	Mono Methyl Succinate	G	0.1352	G	0.23015
10	Propionic Acid	G	0.1231	G	0.1985
11	Methyl Pyruvate	G	0.1217	G	0.33725
12	Succinamic Acid	G	0.1162	G	0.2664
13	Uridine	G	0.1152	G	0.12835
14	Fumaric Acid	G	0.1137	G	0.2644
15	D-Arabitol	G	0.1103	G	0.24885
16	L-Serine	G	0.1052	G	0.2803
17	Inosine	G	0.093	G	0.15775
18	D-Lactic Acid Methyl Este r	G	0.0842	G	0.1038
19	Bromo Succinic Acid	G	0.0833	G	0.0349
20	L-Glutamic Acid	G	0.082	G	0.19575
21	D-Fructose	G	0.0726	G	0.2347
22	Thymidine	G	0.0662	G	0.2121
23	Glycyl-L-Aspartic Acid	G	0.0641	G	0.12535
24	Pyruvic Acid	G	0.0559	G	0.37505
25	D,L-Malic Acid	G	0.05	G	0.43015
26	L-Alanine	NG	0.0363	G	0.4898
27	L-Alanyl-Glycine	NG	0.0497	G	0.41805
28	D-Ribose	NG	-0.0074	G	0.31785
29	L-Lactic Acid	NG	-0.0105	G	0.2906
30	2-Aminoethanol (Ethanol amine)	NG	0.0332	G	0.26785
31	D-Sorbitol	NG	-0.0063	G	0.24845
32	Acetic Acid	NG	-0.007	G	0.24585
33	γ-Amino Butyric Acid	NG	0.0238	G	0.24465
34	D-Xylose	NG	-0.016	G	0.2443
35	L-L eucine	NG	-0.0286	G	0.2383
36	β-Hydroxy Butyric Acid	NG	0.0391	G	0.20505
37	L-Tartaric Acid	NG	0.0401	G	0.1952
38	Succinic Acid	NG	-0.0176	G	0.1845
39	Glycyl-L-Glutamic Acid	NG	0.0382	G	0.17705
40	Butyric Acid	NG	-0.0243	G	0.1756
41	L-Alaninamide	NG	-0.0366	G	0.1594
42	δ-Amino Valeric Acid	NG	-0.0319	G	0.15745
43	Citramalic Acid	NG	-0.0226	G	0.15575
44	L-Galactonic Acid-γ-Lactone	NG	-0.0026	G	0.1513
45	Glycolic Acid	NG	0.0358	G	0.14425
46	Glycyl-L-Proline	NG	0.0337	G	0.13005
47	L-Asparagine	NG	0.03	G	0.1292
48	L-Glutamine	NG	0.03	G	0.09705
49	Melibionic Acid	NG	0.014	G	0.09665
50	L-Lysine	NG	0.0198	G	0.09495
51	D-Mannose	NG	0.0335	G	0.0944
52	Oxalo malic Acid	NG	0.0189	G	0.0876
53	α-Hydroxy GlutaricAcid-γ-Lactone	NG	0.0062	G	0.08305
54	D-Tartaric Acid	NG	0.0182	G	0.0828
55	Formic Acid	NG	-0.0244	G	0.07945
56	D-Galacturonic Acid	NG	0.0189	G	0.06385
57	D-Psicose	NG	0.0229	G	0.0569
58	Glycerol	NG	-0.0089	G	0.0518
59	Mucic Acid	NG	0.0249	G	0.0511
60	L-Lyxose	NG	0.0005	G	0.0496
61	L-Valine	NG	-0.0422	G	0.04415
62	L-Proline	NG	-0.021	G	0.04125
63	3-Methyl Glucose	NG	-0.0175	NG	0.069
64	D-Fructose-6-Phosphate	NG	0.0216	NG	0.0569
65	D-Tagatose	NG	-0.0064	NG	0.0452
66	Glucuronamide	NG	0.0293	NG	0.04515
67	N-Acetyl-L-Glutamic Acid	NG	0.0027	NG	0.04285
68	Turanose	NG	0.0143	NG	0.0427
69	D-Glucose-6-Phosphate	NG	0.0248	NG	0.0421
70	L-Sorbose	NG	-0.0046	NG	0.042
71	γ-Hydroxy Butyric Acid	NG	-0.0105	NG	0.04165
72	N-Acetyl-D-Glucosamine	NG	-0.0144	NG	0.04165
73	β-Methyl-D-Glucuronic Acid	NG	-0.0282	NG	0.04095
74	Dulcitol (Galactitol)	NG	0.0222	NG	0.03925
75	D-Arabinose	NG	-0.0448	NG	0.0392
76	N-Acetyl-β-D-Mannosamine	NG	0.0214	NG	0.03865
77	D-Glucosaminic Acid	NG	0.0237	NG	0.0367
78	D-Melezitose	NG	-0.0229	NG	0.03515
79	D-Cellobiose	NG	0.031	NG	0.0336
80	Putrescine	NG	-0.0082	NG	0.03205
81	Tween 80	NG	0.0177	NG	0.03135
82	Acetoacetic Acid	NG	0.0357	NG	0.03125
83	Quinic Acid	NG	0.0051	NG	0.0308
84	Tricarballylic Acid	NG	0.0183	NG	0.03015
85	β-D-Allose	NG	-0.0125	NG	0.02925
86	Chondroitin Sulfate C	NG	-0.0052	NG	0.0289
87	α-Methyl-D Galactoside	NG	0.0193	NG	0.02875
88	Maltotriose	NG	0.0268	NG	0.0284
89	β-Methyl-D -Glucoside	NG	0.0194	NG	0.02705
90	Tween 40	NG	0.0141	NG	0.0267
91	5-Keto-D-Gluconic Acid	NG	0.0153	NG	0.0249
92	Glycogen	NG	-0.0078	NG	0.02475
93	M-Inositol	NG	0.0235	NG	0.02465
94	Sucrose	NG	0.027	NG	0.02295
95	D-Saccharic Acid	NG	-0.0161	NG	0.0228
96	Pectin	NG	0.0027	NG	0.0227
97	D-Glucose-1-Phosphate	NG	0.0155	NG	0.02205
98	Hydroxy- L Proline	NG	-0.0227	NG	0.0217
99	D-Ribono-1,4-Lactone	NG	-0.0234	NG	0.02085
100	L-Pyroglutamic Acid	NG	0.0206	NG	0.0207
101	Lactulose	NG	0.0329	NG	0.0203
102	D-Raffinose	NG	0.0078	NG	0.02025
103	Maltose	NG	0.0179	NG	0.0192
104	L-Rhamnose	NG	-0.0024	NG	0.01785
105	D-Galactose	NG	-0.0171	NG	0.01725
106	Tween 20	NG	-0.0074	NG	0.01545
107	α-D-Lactose	NG	0.025	NG	0.0147
108	N-Acetyl-D-Galactosamine	NG	-0.0114	NG	0.01325
109	2,3-Butanediol	NG	0.0018	NG	0.01315
110	1,2 -Propanediol	NG	0.0125	NG	0.0131
111	Amygdalin	NG	-0.025	NG	0.01305
112	Dextrin	NG	0.0116	NG	0.0128
113	Malonic Acid	NG	0.0092	NG	0.0116
114	D-Melibiose	NG	0.028	NG	0.011
115	D-Gluconic Acid	NG	-0.0172	NG	0.01045
116	D.L-Octopamine	NG	-0.0297	NG	0.0095
117	Gelatin	NG	-0.0238	NG	0.0086
118	L-Aspartic Acid	NG	-0.0202	NG	0.00845
119	Tyramine	NG	-0.0161	NG	0.00675
120	L-Ornithine	NG	0.0083	NG	0.0064
121	Salicin	NG	-0.0263	NG	0.00635
122	L-Isoleucine	NG	-0.0327	NG	0.00575
123	L-Arabinose	NG	-0.0127	NG	0.00565
124	L-Histidine	NG	-0.0216	NG	0.00535
125	D-Glucuronic Acid	NG	-0.0187	NG	0.0051
126	L-Glucose	NG	-0.0183	NG	0.0039
127	N-AcetylNeuraminic Acid	NG	-0.0221	NG	0.00345
128	β-Methyl-D-Galactoside	NG	-0.0301	NG	0.0027
129	Stachyose	NG	-0.0179	NG	0.00265
130	Maltitol	NG	-0.0275	NG	0.0024
131	Acetamide	NG	0.0177	NG	0.0022
132	I-Erythritol	NG	-0.0468	NG	0.00175
133	Lactitol	NG	-0.0192	NG	0.00135
134	N-Acetyl-D-Glucosaminitol	NG	-0.0324	NG	0.0006
135	α-Methyl-D-Glucoside	NG	-0.0229	NG	-5e-05
136	D,L-Carnitine	NG	-0.0077	NG	-0.00075
137	D,L-α-Glycerol-Phosphate	NG	-0.0172	NG	-0.0015
138	Sedoheptulosan	NG	-0.006	NG	-0.00165
139	β-Methyl-D-Xyloside	NG	-0.0309	NG	-0.0026
140	β-Cyclodextrin	NG	-0.0262	NG	-0.0041
141	L-Arginine	NG	-0.0136	NG	-0.00625
142	α-Methyl-D-Mannoside	NG	-0.0355	NG	-0.00675
143	Gentiobiose	NG	-0.0052	NG	-0.0071
144	L-Fucose	NG	-0.0057	NG	-0.00895
145	L-T hreonine	NG	0.0219	NG	-0.0099
146	Palatinose	NG	-0.0073	NG	-0.0099
147	L-Phenylalanine	NG	-0.0321	NG	-0.01005
148	Citric Acid	NG	0.0071	NG	-0.01165
149	α-Cyclodextrin	NG	-0.0316	NG	-0.01485
150	Citraconic Acid	NG	0.0074	NG	-0.02025
151	L-Arabitol	NG	-0.0289	NG	-0.02055
152	D-Trehalose	NG	-0.0058	NG	-0.02125
153	γ-Cyclodextrin	NG	-0.011	NG	-0.02235
154	3-Hydroxy 2-Butanone	NG	0.0212	NG	-0.0291
155	L-Methionine	NG	0.0027	NG	-0.03325
156	Inulin	NG	-0.031	NG	-0.03445
157	D-Fucose	NG	-0.0365	NG	-0.0348
158	Glyoxylic Acid	NG	-0.006	NG	-0.038
159	D-Galactonic Acid-γ-Lactone	NG	-0.0183	NG	-0.03905
160	p-Hydroxy Phenyl Acetic Acid (4-Hydroxyphenylacetate)	NG	0.0122	NG	-0.04285
161	L-Homoserine	NG	-0.0292	NG	-0.04365
162	Oxalic Acid	NG	-0.0141	NG	-0.0459
163	Arbutin	NG	-0.0397	NG	-0.04695
164	Laminarin	NG	-0.0375	NG	-0.04735
165	Caproic Acid	NG	-0.0082	NG	-0.04975
166	Phenylethyl-amine	NG	-0.0152	NG	-0.0501
167	Xylitol	NG	-0.0251	NG	-0.05615
168	m-Hydroxy Phenyl Acetic Acid	NG	-0.0078	NG	-0.064
169	α-Keto-Butyric Acid	NG	-0.0107	NG	-0.07275
170	Sec-Butylamine	NG	-0.0398	NG	-0.07275
171	α-Hydroxy Butyric Acid	NG	0.0008	NG	-0.07285
172	D-Glucosamine	NG	0.0259	NG	-0.07625
173	Sebacic Acid	NG	-0.0587	NG	-0.08
174	3-0-β-D Galacto-pyranosyl-D-Arabinose	NG	-0.0396	NG	-0.08085
175	Mannan	NG	-0.0457	NG	-0.08325
176	α-Keto Valeric Acid	NG	-0.0531	NG	-0.1142
177	Dihydroxy Aceton e	NG	-0.0274	NG	-0.11875
178	2-Deoxy Adenosine	NG	-0.0178	NG	-0.13275
179	Adenosine	NG	-0.02	NG	-0.13725
180	D-Alanine	NG	-0.0285	NG	-0.1381
181	D-Serine	NG	-0.023	NG	-0.1386
182	2,3-Butanone H12	NG	-0.0227	NG	-0.1447
183	D-Threonine	NG	-0.026	NG	-0.14755
184	Itaconic Acid	NG	-0.0586	NG	-0.16485
185	2-Deoxy-D-Ribose	NG	-0.0454	NG	-0.1725
186	4-Hydroxy Benzoic Acid	NG	-0.0523	NG	-0.17615
187	Capric Acid	NG	-0.0591	NG	-0.1765
188	Sorbic Acid	NG	-0.0556	NG	-0.17845
189	2-Hydroxy Benzoic Acid	NG	-0.0534	NG	-0.18225
190	Glycine	NG	-0.0512	NG	-0.19055
	Total	25		61
	a G = Growth; NG = No growth; ND = Not determined
	b Ave. OD = final OD reading after 96 hrs of photosynthetic growth averaged over 2 replicates. Data was background corrected by subtraction of the absorbance readings from negative control well.

## Sheet: Table S6 - PntA1 v WT (aero)
Table S6: Comparison of R. sphaeroides strain WT and PntA1 carbon utilization under aerobic growth conditions
		PntA1		WT
S/N	Nutrient sources	Final (aero)a	Ave. Height (Aero)b	Final (aero)	Ave. Height (Aero)
102	L-Glutamic Acid	G	153	G	169
111	L-Malic Acid	G	151.5	G	165.5
170	α-D -Glucose	G	151.5	G	153
69	D-Xylose	G	147.5	G	161
52	D-Malic Acid	G	141	G	154.5
21	Butyric Acid	G	141	G	145.5
98	L-Aspartic Acid*	G	139.5	G	50
60	D-Ribose	G	138.5	G	164
167	Uridine	G	135	G	156
160	Thymidine	G	129.5	G	170.5
158	Succinic Acid	G	128.5	G	129
149	Pyruvic Acid	G	125.5	G	139.5
108	L-Lactic Acid	G	124.5	G	133
17	Adonitol (Ribitol)	G	123.5	G	139.5
34	D-Arabitol	G	122.5	G	131
129	Methyl Pyruvate	G	121	G	136
147	Propionic Acid	G	120.5	G	123
121	L-Tartaric Acid	G	117.5	G	146
115	L-Proline***	G	117.5	G	140.5
29	D,L-Malic Acid	G	116.5	G	129.5
14	Acetic Acid	G	114	G	128
133	M-Tartaric Acid	G	113	G	135
90	L-Alaninamide	G	112.5	G	126
71	Fumaric Acid	G	110.5	G	132.5
35	D-Aspartate**	G	109.5	NG	0
174	α-Keto -Glutaric Acid	G	107.5	G	137.5
91	L-Alanine	G	107	G	147.5
132	Mono Methyl Succinate	G	104	G	133.5
182	β-Hydroxy Butyric Acid	G	99.5	G	117
51	D-Lactic Acid Methyl Ester	G	87.5	G	118.5
157	Succinamic Acid	G	86.5	G	98.5
70	Formic Acid	G	75	G	129.5
142	Oxalo malic Acid	G	72	G	98.5
103	L-Glutamine***	G	69	G	154.5
45	D-Glucosamine	G	55	G	56.5
20	Bromo Succinic Acid***	G	54.5	G	104
163	Tween 20	G	51	G	105
4	2-Aminoethanol (Ethanolamine)***	G	43.5	G	122
175	α-Keto Valeric Acid***	G	43	G	91.5
107	L-L eucine***	G	36.5	G	112
116	L-Pyroglutamic Acid***	G	35.5	G	137.5
53	D-Mannitol***	G	30.5	G	90
106	L-Isoleucine***	G	29.5	G	107.5
6	2-Deoxy-D-Ribose	G	28.5	G	41
37	Dextrin	G	28.5	G	23.5
8	3-0-β-D Galacto-pyranosyl-D-Arabinose	G	24	G	20
3	2,3-Butanone H12	G	23	G	37
12	5-Keto-D-Gluconic Acid	G	20	G	23
85	Inosine	G	16.5	G	47.5
54	D-Mannose	G	13	G	42.5
16	Adenosine	G	12.5	G	34.5
176	D-Galacturonic Acid****	NG	11	G	175
72	D-Glucuronic Acid****	NG	0	G	141.5
15	L-Galactonic Acid-γ-Lactone****	NG	8.5	G	123
30	α-Keto-Butyric Acid****	NG	30.5	G	120.5
43	L-Alanyl-Glycine****	NG	0	G	119
100	D-Sorbitol****	NG	2	G	77
93	Glycerol****	NG	0	G	66
94	α-Hydroxy Butyric Acid****	NG	3	G	57
81	L-Valine****	NG	0	G	44
146	Acetoacetic Acid****	NG	12.5	G	33
80	Glycyl-L-Glutamic Acid****	NG	4	G	33
67	Glycyl-L-Proline****	NG	5.5	G	28
61	L-Lyxose****	NG	0	G	28
172	γ-Amino Butyric Acid****	NG	0	G	27
9	3-Hydroxy 2-Butanone****	NG	3	G	20
63	p-Hydroxy Phenyl Acetic Acid (4-Hydroxyphenylacetate)****	NG	4.5	G	17
82	Glycyl-L-Aspartic Acid****	NG	0	G	17
173	Glyoxylic Acid****	NG	2	G	14.5
164	α-Hydroxy GlutaricAcid-γ-Lactone****	NG	2	G	14.5
57	D-Psicose****	NG	1.5	G	13.5
42	L-Asparagine****	NG	0	G	12
77	Tyramine****	NG	0	G	11
180	Glucuronamide****	NG	0	G	6.5
49	Tween 40	NG	2	NG	26.5
92	D,L-α-Glycerol-Phosphate	NG	11.5	NG	15
75	2,3-Butanediol	NG	0	NG	7.5
122	L-Methionine	NG	0	NG	6.5
110	L-Ornithine	NG	0	NG	6.5
187	L-Phenylalanine	NG	0	NG	6.5
79	Acetamide	NG	0	NG	4.5
97	γ-Hydroxy Butyric Acid	NG	0	NG	4.5
166	Caproic Acid	NG	0	NG	3.5
74	L-Serine	NG	0	NG	3.5
2	Sec-Butylamine	NG	0	NG	3.5
112	L-Arabinose	NG	6	NG	3
113	Citraconic Acid	NG	0	NG	3
114	D-Raffinose	NG	0	NG	3
13	L-Lysine	NG	0	NG	3
189	Mannan	NG	0	NG	3
23	m-Hydroxy Phenyl Acetic Acid	NG	0	NG	3
118	Laminarin	NG	6.5	NG	2
153	Tween 80	NG	0	NG	2
25	Citric Acid	NG	0	NG	1.5
58	D-Glucose-6-Phosphate	NG	0	NG	1
109	D.L-Octopamine	NG	0	NG	0.5
127	D-Cellobiose	NG	0	NG	0.5
130	Glycolic Acid	NG	0	NG	0.5
165	Gelatin	NG	14.5	NG	0
27	D-Trehalose	NG	4	NG	0
48	D-Saccharic Acid	NG	3.5	NG	0
31	D-Galactose	NG	0.5	NG	0
36	Glycogen	NG	0.5	NG	0
78	β-Cyclodextrin	NG	0.5	NG	0
1	1,2 -Propanediol	NG	0	NG	0
5	2-Deoxy Adenosine	NG	0	NG	0
7	2-Hydroxy Benzoic Acid	NG	0	NG	0
10	3-Methyl Glucose	NG	0	NG	0
11	4-Hydroxy Benzoic Acid	NG	0	NG	0
18	Amygdalin	NG	0	NG	0
19	Arbutin	NG	0	NG	0
22	Capric Acid	NG	0	NG	0
24	Chondroitin Sulfate C	NG	0	NG	0
26	Citramalic Acid	NG	0	NG	0
28	D,L-Carnitine	NG	0	NG	0
32	D-Alanine	NG	0	NG	0
33	D-Arabinose	NG	0	NG	0
38	D-Fructose	NG	0	NG	0
39	D-Fructose-6-Phosphate	NG	0	NG	0
40	D-Fucose	NG	0	NG	0
41	D-Galactonic Acid-γ-Lactone	NG	0	NG	0
44	D-Gluconic Acid	NG	0	NG	0
46	D-Glucosaminic Acid	NG	0	NG	0
47	D-Glucose-1-Phosphate	NG	0	NG	0
50	Dihydroxy Acetone	NG	0	NG	0
55	D-Melezitose	NG	0	NG	0
56	D-Melibiose	NG	0	NG	0
59	D-Ribono-1,4-Lactone	NG	0	NG	0
62	D-Serine	NG	0	NG	0
64	D-Tagatose	NG	0	NG	0
65	D-Tartaric Acid	NG	0	NG	0
66	D-Threonine	NG	0	NG	0
68	Dulcitol (Galactitol)	NG	0	NG	0
73	Gentiobiose	NG	0	NG	0
76	Glycine	NG	0	NG	0
83	Hydroxy- L Proline	NG	0	NG	0
84	I-Erythritol	NG	0	NG	0
86	Inulin	NG	0	NG	0
87	Itaconic Acid	NG	0	NG	0
88	Lactitol	NG	0	NG	0
89	Lactulose	NG	0	NG	0
95	L-Arabitol	NG	0	NG	0
96	L-Arginine	NG	0	NG	0
99	L-Fucose	NG	0	NG	0
101	L-Glucose	NG	0	NG	0
104	L-Histidine	NG	0	NG	0
105	L-Homoserine	NG	0	NG	0
117	L-Rhamnose	NG	0	NG	0
119	L-Sorbose	NG	0	NG	0
120	L-T hreonine	NG	0	NG	0
123	Malonic Acid	NG	0	NG	0
124	Maltitol	NG	0	NG	0
125	Maltose	NG	0	NG	0
126	Maltotriose	NG	0	NG	0
128	Melibionic Acid	NG	0	NG	0
131	M-Inositol	NG	0	NG	0
134	Mucic Acid	NG	0	NG	0
135	N-Acetyl-D-Galactosamine	NG	0	NG	0
136	N-Acetyl-D-Glucosamine	NG	0	NG	0
137	N-Acetyl-D-Glucosaminitol	NG	0	NG	0
138	N-Acetyl-L-Glutamic Acid	NG	0	NG	0
139	N-AcetylNeuraminic Acid	NG	0	NG	0
140	N-Acetyl-β-D-Mannosamine	NG	0	NG	0
141	Oxalic Acid	NG	0	NG	0
143	Palatinose	NG	0	NG	0
144	Pectin	NG	0	NG	0
145	Phenylethyl-amine	NG	0	NG	0
148	Putrescine	NG	0	NG	0
150	Quinic Acid	NG	0	NG	0
151	Salicin	NG	0	NG	0
152	Sebacic Acid	NG	0	NG	0
154	Sedoheptulosan	NG	0	NG	0
155	Sorbic Acid	NG	0	NG	0
156	Stachyose	NG	0	NG	0
159	Sucrose	NG	0	NG	0
161	Tricarballylic Acid	NG	0	NG	0
162	Turanose	NG	0	NG	0
168	Xylitol	NG	0	NG	0
169	α-Cyclodextrin	NG	0	NG	0
171	α-D-Lactose	NG	0	NG	0
177	α-Methyl-D Galactoside	NG	0	NG	0
178	α-Methyl-D-Glucoside	NG	0	NG	0
179	α-Methyl-D-Mannoside	NG	0	NG	0
181	β-D-Allose	NG	0	NG	0
183	β-Methyl-D -Glucoside	NG	0	NG	0
184	β-Methyl-D-Galactoside	NG	0	NG	0
185	β-Methyl-D-Glucuronic Acid	NG	0	NG	0
186	β-Methyl-D-Xyloside	NG	0	NG	0
188	γ-Cyclodextrin	NG	0	NG	0
190	δ-Amino Valeric Acid	NG	0	NG	0
	Total	51		73
	a G = Growth; NG = No growth; NT = Not tested
	b Ave. Height = maximum height of growth curve (in omnilog units) after 96 hrs of aerobic growth averaged over 2 replicates. Data was background corrected by subtraction of the absorbance readings from negative control well.
	* Carbon source with increased growth in PntA1 compared to GA
	** Carbon source showing growth only in PntA1
	*** Carbon sources with increase growth in GA compared to PntA1
	****Carbon sources showing growth only in GA

## Sheet: Table S7 - Classification of C
Table S7: Classification of carbon sources based on photosynthetic growth phenotype of PntA1
Group I	Group II	Group IIIa
α-D -Glucose*	Acetic Acid*	Succinic Acid*	TCA cycle intermediates
	L-Glutamine *	D,L-Malic Acid*
		Fumaric Acid
		D-Malic Acid
		L-Malic Acid
		α-Keto -Glutaric Acid
		D-Sorbitol*	Hexoses
		D-Mannitol
		Adonitol (Ribitol)
		D-Fructose
		D-Xylose*	Pentoses
		D-Arabitol
		L-Alanine*	Amino acids and dipeptides
		L-Glutamic Acid
		L-Serine
		Glycyl-L-Aspartic Acid
		Uridine	Nucleosides and deoxyribonucleosides
		Inosine
		Thymidine
		Pyruvic Acid	Others
		Glycerol*
		Propionic Acid
		L-Tartaric Acid*
		M-Tartaric Acid
		Methyl Pyruvate
		Butyric Acid*
		Bromo Succinic Acid
		Succinamic Acid
		D-Lactic Acid Methyl Ester
		Mono Methyl Succinate
* Verified via independent growth assays
a All carbon sources which supported suboptimal growth in PntA1 under photosynthetic conditions in the PM analysis were classified as Group III carbon sources.
Carbon sources which did not support growth in PntA1 based on PM assay but were verified as supporting suboptimal growth in independent growth assays were also classified as Group III carbon sources.
Carbon sources which did not support growth in PntA1 based on PM assay, and were NOT verified with independent assay, were not classified.

## Sheet: Table S8 - Substrate classes
Table S8: Classification of Nutrient sources used by R. sphaeroides
Carbon sources
Carboxylic acids	Sugars	Amino acids	Fatty acids	Nucleosides	Dipeptide	Others
L-Malic Acid	D-Mannitol	L-Glutamic Acid	δ-Amino Valeric Acid	Thymidine	L-Alanyl-Glycine	Tween 20*
D-Malic Acid	Adonitol (Ribitol)	L-Alanine		Uridine	Glycyl-L-Glutamic Acid	Dextrin
Fumaric Acid	D-Arabitol	L-Serine		Inosine	Glycyl-L-Proline	Tyramine
L-Lactic Acid	D-Xylose	L-Glutamine			Glycyl-L-Aspartic Acid	Mucic Acid
Butyric Acid	D-Sorbitol	L-L eucine				Melibionic Acid*
Methyl Pyruvate*	D-Ribose	L-Valine				Glucuronamide*
α-Keto -Glutaric Acid	D-Galacturonic Acid	L-Asparagine				2-Aminoethanol (Ethanol amine)
D,L-Malic Acid	D-Mannose	L-Proline				5-Keto-D-Gluconic Acid
Acetic Acid	α-D -Glucose	L-Lysine				3-Hydroxy 2-Butanone
Succinic Acid	D-Fructose	L-Isoleucine				p-Hydroxy Phenyl Acetic Acid (4-Hydroxyphenylacetate)
L-Tartaric Acid	Glycerol					α-Hydroxy GlutaricAcid-γ-Lactone*
Propionic Acid	Palatinose					L-Alaninamide
Pyruvic Acid	D-Psicose*					D-Lactic Acid Methyl Ester*
Mono Methyl Succinate*	L-Lyxose*					L-Galactonic Acid-γ-Lactone
Formic Acid	3-0-β-D Galacto-pyranosyl-D-Arabinose*					α-Hydroxy GlutaricAcid-γ-Lactone
γ-Amino Butyric Acid
Oxalo malic Acid
β-Hydroxy Butyric Acid
Succinamic Acid
Bromo Succinic Acid*
α-Keto-Butyric Acid
α-Hydroxy Butyric Acid
α-Keto Valeric Acid
Acetoacetic Acid
Glyoxylic Acid
M-Tartaric Acid
Citramalic Acid
Glycolic Acid
D-Tartaric Acid
* Substrates whose metabolism could not be incorporated into iRsp1140 due to lack of information about their metabolism
Nitrogen sources
Amino acids	Dipeptides	Nucleosides (and derivatives)	Inorganic	Amino sugar	Others
L-Alanine	Ala-Gln	Cytosine	Ammonia	N-Acetyl-D-Glucosamine	Agmatine
L-Glutamine	Ala-Leu	Xanthine*		Glucuronamide*	Alloxan*
L-Leucine	Ala-Gly	Guanine		D-Galactosamine*	Ethanolamine
L-Asparagine	Gly-Gln	Guanosine		D-Mannosamine*	γ-Amino-N-Butyric Acid
D-Alanine	Ala-His	Thymidine			Putrescine
L-Serine	Gly-Asn	Thymine			δ-Amino-N-Valeric Acid
D-Serine	Ala-Glu	Cytidine			Urea
L-Lysine	Gly-Met	Uracil			L-Pyroglutamic Acid
L-Histidine	Ala-Asp	Uridine			Histamine
D-Glutamic Acid	Gly-Glu	Xanthosine*			α-Amino-NValeric Acid*
D-Aspartate	Ala-Thr				Ethylamine*
L-Cysteine	Met-Ala				Parabanic Acid*
L-Proline					ε -Amino-N-Caproic Acid*
L-Isoleucine					Ethylenediamine *
L-Glutamic Acid					D,L-Lactamide
Glycine					Allantoin
D-Lysine					Uric Acid*
L-Aspartic Acid
L-Tryptophan*
L-Arginine
L-Citrulline
D-Asparagine
L-Tyrosine
* Substrates whose metabolism could not be incorporated into iRsp1140 due to lack of information about their metabolism
Phosphorus sources
Nucleotides	Sugar phosphates	Amino acid derivatives	Inorganic	Others
Uridine-5’-monophosphate	D-Glucose-6-Phosphate	O-Phospho-D-Serine	Phosphate	D-Glucosamine-6-Phosphate
Cytidine -5’- monophosphate	D-Mannose -6 -Phosphate	O-Phospho-L-Serine	Pyrophosphate	Phosphoenol Pyruvate
Thymidine-5’-monophosphate	D,L-α-Glycerol Phosphate	O-Phospho-D-Tyrosine*	Thiophosphate*	Carbamyl Phosphate
Thymidine-3 ’-monophosphate*	β-Glycerol Phosphate	Phospho-L-Arginine	Tripolyphosphate	Inositol Hexaphosphate*
Guanosine- 2’-monophosphate*		O-Phospho-L-Tyrosine	Trimetaphosphate	Phosphoryl Choline
Cytidine-3’,5’-cyclic monophosphate		O-Phospho-L-Threonine	Dithiophosphate*	D-2-Phospho -Glyceric Acid
Cytid ine-2’- monophosphate*		Cysteamine-S-Phosphate*		Triethyl Phosphate*
Guanosine- 2’,3’-cyclic monophosphate				O-Phosphoryl-Ethanolamine
Guanosine- 3’-monophosphate				Phosphocreatine
Cytidine-3’- monophosphate				2-Deoxy-D-Glucose 6-Phosphate
Guanosine- 5’-monophosphate				Phospho - Glycolic Acid
				6-Phospho-Gluconic Acid
				D-3-Phospho-Glyceric Acid
				Phosphono Acetic Acid
* Substrates whose metabolism could not be incorporated into iRsp1140 due to lack of information about their metabolism
Sulfur sources
Amino acids (and derivatives)	Inorganic	Others
L-Cysteine	Sulfate	Hypotaurine
D-Methionine	Tetrathionate	Taurine
L-Cysteinyl-Glycine	Thiosulfate	Glutathione
L-Methionine	Dithiophosphate*
D-Cysteine
S-Methyl-L-Cysteine*
Glycyl-L-Methionine
L- Methionine Sulfoxide*
N-Acetyl-D,L-Methionine*
Cystathionine
Cysteamine*
* Substrates whose metabolism could not be incorporated into iRsp1140 due to lack of information about their metabolism
