# Supplementary material for: Global insights into energetic and metabolic networks in Rhodobacter sphaeroides
Source: BMC Syst Biol. 2013 Sep 13;7:89. doi: 10.1186/1752-0509-7-89 (PMC3849096; doi:10.1186/1752-0509-7-89)
Supplement: Additional file 3 — Details of iRsp1140. Excel file containing tables with the details of the metabolic model iRsp1140. It contains eight tables (Tables S1-8). [file 1752-0509-7-89-S3.xls]

## Sheet: Table S1 (Reactions)
Reaction ID	KEGG ID	Gene alias	Reaction name	Official name	Subsystem	EC number	Gene Association	Reaction Definition	Reaction Equation (balanced)	Localization	Final Directionality Call	Source	Confidence score
RXN0001	R00396	ald	L-alanine dehydrogenase	L-alanine:NAD+ oxidoreductase (deaminating)	Alanine, aspartate and glutamate metabolism	1.4.1.1	RSP_0723	L-Alanine + NAD+ + H2O <=> Pyruvate + NH3 + NADH + H+	CPD0033 + CPD0001 + CPD0003 <=> CPD0020 + CPD0013 + CPD0004 + CPD0063	Cytoplasmic	Reversible	Thermodynamics	3
RXN0002		ald	L-alanine dehydrogenase	L-alanine:NADP+ oxidoreductase (aminating)	Alanine, aspartate and glutamate metabolism	1.4.1.1	RSP_0723	Pyruvate + NH3 + NADPH + H+ => L-Alanine + NADP+ + H2O	CPD0020 + CPD0013 + CPD0005 + CPD0063 => CPD0033 + CPD0001 + CPD0006	Cytoplasmic	Forward only	Heuristics	3
RXN0003	R00713	gabD4	succinate semialdehyde dehydrogenase	Succinate-semialdehyde:NAD+ oxidoreductase	Alanine, aspartate and glutamate metabolism	1.2.1.16	RSP_1012 | RSP_4032	Succinate semialdehyde + NAD+ + H2O <=> Succinate + NADH + H+	CPD0158 + CPD0003 + CPD0001 <=> CPD0034 + CPD0004 + 2 CPD0063	Cytoplasmic	Reversible	Thermodynamics	4
RXN0005	R00480		aspartate kinase	ATP:L-aspartate 4-phosphotransferase	Alanine, aspartate and glutamate metabolism	2.7.2.4	RSP_1849	ATP + L-Aspartate <=> ADP + 4-Phospho-L-aspartate	CPD0002 + CPD0040 <=> CPD0008 + CPD0431	Cytoplasmic	Reversible	Thermodynamics	4
RXN0006	R00253	glnA	L-glutamine synthetase	L-Glutamate:ammonia ligase (ADP-forming)	Alanine, aspartate and glutamate metabolism	6.3.1.2	RSP_0147 | RSP_2319 | RSP_0375 | RSP_0377 | RSP_1568	ATP + L-Glutamate + NH3 => ADP + Orthophosphate + L-Glutamine + H+	CPD0002 + CPD0022 + CPD0013 => CPD0008 + CPD0009 + CPD0052 + CPD0063	Cytoplasmic	Forward only	Heuristics	3
RXN0007	R00355	aatA	aspartate aminotransferase	L-Aspartate:2-oxoglutarate aminotransferase	Alanine, aspartate and glutamate metabolism	2.6.1.1	RSP_0763 | RSP_3439	L-Aspartate + 2-Oxoglutarate <=> Oxaloacetate + L-Glutamate	CPD0040 + CPD0023 <=> CPD0029 + CPD0022	Cytoplasmic	Reversible	Thermodynamics	3
RXN0008	R00114	gltB	glutamate synthase (NADPH)	L-Glutamate:NADP+ oxidoreductase (transaminating)	Alanine, aspartate and glutamate metabolism	1.4.1.13	(RSP_1146 & RSP_1149) | (RSP_1146 & RSP_0189)	2 L-Glutamate + NADP+ <=> L-Glutamine + 2-Oxoglutarate + NADPH + H+	2 CPD0022 + CPD0006 <=> CPD0052 + CPD0023 + CPD0005 + CPD0063	Cytoplasmic	Reversible	Thermodynamics	3
RXN0009	R00245	putA	bifunctional proline dehydrogenase/pyrroline-5-carboxylate dehydrogenase	L-Glutamate 5-semialdehyde:NADP+ oxidoreductase	Alanine, aspartate and glutamate metabolism	1.5.1.12	RSP_2166	L-Glutamate 5-semialdehyde + NADP+ + H2O <=> L-Glutamate + NADPH + H+	CPD0340 + CPD0006 + CPD0001 <=> CPD0022 + CPD0005 + 2 CPD0063	Cytoplasmic	Reversible	Thermodynamics	3
RXN0010	R00708	putA	bifunctional proline dehydrogenase/pyrroline-5-carboxylate dehydrogenase	(S)-1-pyrroline-5-carboxylate:NADP+ oxidoreductase	Alanine, aspartate and glutamate metabolism	1.5.1.12	RSP_2166	L-1-Pyrroline-5-carboxylate + NADP+ + 2 H2O <=> L-Glutamate + NADPH + H+	CPD0471 + CPD0006 + 2 CPD0001 <=> CPD0022 + CPD0005 + CPD0063	Cytoplasmic	Reversible	Thermodynamics	3
RXN0011	R00575	carAB	carbamoyl phosphate synthase	hydrogen-carbonate:L-glutamine amido-ligase (ADP-forming,	Alanine, aspartate and glutamate metabolism	6.3.5.5	RSP_1874 & RSP_0818	2 ATP + L-Glutamine + HCO3- + H2O => 2 ADP + Orthophosphate + L-Glutamate + Carbamoyl phosphate	2 CPD0002 + CPD0052 + CPD0181 + CPD0001 => 2 CPD0008 + CPD0009 + CPD0022 + CPD0126 + 2 CPD0063	Cytoplasmic	Forward only	Heuristics	2
RXN0012	R00694	aatA	aspartate aminotransferase	L-Phenylalanine:2-oxoglutarate aminotransferase	Alanine, aspartate and glutamate metabolism	2.6.1.1	RSP_0763 | RSP_3439 | RSP_2980 | RSP_3437 | RSP_1984 | RSP_2284 | RSP_0886	L-Phenylalanine + 2-Oxoglutarate <=> Phenylpyruvate + L-Glutamate	CPD0062 + CPD0023 <=> CPD0645 + CPD0022	Cytoplasmic	Reversible	Thermodynamics	2
RXN0013	R00734	aatA/tyrB	aspartate aminotransferase	L-Tyrosine:2-oxoglutarate aminotransferase	Alanine, aspartate and glutamate metabolism	2.6.1.1	RSP_0763 | RSP_3439 | RSP_2980 | RSP_3437 | RSP_1984 | RSP_2284 | RSP_0886	L-Tyrosine + 2-Oxoglutarate <=> 3-(4-Hydroxyphenyl)pyruvate + L-Glutamate	CPD0064 + CPD0023 <=> CPD0342 + CPD0022	Cytoplasmic	Reversible	Thermodynamics	2
RXN0014	R00895	aatA	aspartate aminotransferase	L-Cysteine:2-oxoglutarate aminotransferase	Alanine, aspartate and glutamate metabolism	2.6.1.1	RSP_0763 | RSP_3439 | RSP_2980 | RSP_3437	L-Cysteine + 2-Oxoglutarate <=> Mercaptopyruvate + L-Glutamate	CPD0077 + CPD0023 <=> CPD0838 + CPD0022	Cytoplasmic	Reversible	Thermodynamics	2
RXN0015	R02433	aatA	aspartate aminotransferase	L-Cysteate:2-oxoglutarate aminotransferase	Alanine, aspartate and glutamate metabolism	2.6.1.1	RSP_0763 | RSP_3439 | RSP_2980 | RSP_3437	L-Cysteate + 2-Oxoglutarate <=> 3-Sulfopyruvate + L-Glutamate	CPD0839 + CPD0023 <=> CPD0840 + CPD0022	Cytoplasmic	Reversible	Thermodynamics	2
RXN0016	R05052	aatA	aspartate aminotransferase	L-erythro-4-Hydroxyglutamate:2-oxoglutarate aminotransferase	Alanine, aspartate and glutamate metabolism	2.6.1.1	RSP_0763 | RSP_3439 | RSP_2980 | RSP_3437 | RSP_1768 | RSP_3455	L-erythro-4-Hydroxyglutamate + 2-Oxoglutarate + H+ <=> D-4-Hydroxy-2-oxoglutarate + L-Glutamate	CPD0778 + CPD0023 + CPD0063 <=> CPD0841 + CPD0022	Cytoplasmic	Reversible	Thermodynamics	2
RXN0017	R00485	ansB	asparaginase	L-Asparagine amidohydrolase	Alanine, aspartate and glutamate metabolism	3.5.1.1	RSP_3949	L-Asparagine + H2O => L-Aspartate + NH3	CPD0115 + CPD0001 => CPD0040 + CPD0013	Cytoplasmic	Forward only	Thermodynamics	2
RXN0018	R00578	asnB	putative asparagine synthase	L-aspartate:L-glutamine amido-ligase (AMP-forming)	Alanine, aspartate and glutamate metabolism	6.3.5.4	RSP_2557 | RSP_7386	ATP + L-Aspartate + L-Glutamine + H2O <=> AMP + Diphosphate + L-Asparagine + L-Glutamate + H+	CPD0002 + CPD0040 + CPD0052 + CPD0001 <=> CPD0018 + CPD0012 + CPD0115 + CPD0022 + CPD0063	Cytoplasmic	Reversible	Thermodynamics	2
RXN0019	R01397	pyrB	aspartate carbamoyltransferase	carbamoyl-phosphate:L-aspartate carbamoyltransferase	Alanine, aspartate and glutamate metabolism	2.1.3.2	RSP_1002	Carbamoyl phosphate + L-Aspartate => Orthophosphate + N-Carbamoyl-L-aspartate	CPD0126 + CPD0040 => CPD0009 + CPD0228 + CPD0063	Cytoplasmic	Forward only	Heuristics	2
RXN0021	R05051	putA	bifunctional proline dehydrogenase/pyrroline-5-carboxylate dehydrogenase	L-erythro-4-Hydroxyglutamate:NADP+ oxidoreductase	Alanine, aspartate and glutamate metabolism	1.5.1.12	RSP_2166	L-erythro-4-Hydroxyglutamate + NADPH + 3 H+ <=> L-4-Hydroxyglutamate semialdehyde + NADP+ + H2O	CPD0778 + CPD0005 + 3 CPD0063 <=> CPD0779 + CPD0006 + CPD0001	Cytoplasmic	Reversible	Thermodynamics	2
RXN0022	R04445	putA	bifunctional proline dehydrogenase/pyrroline-5-carboxylate dehydrogenase	L-1-Pyrroline-3-hydroxy-5-carboxylate:NADP+ oxidoreductase	Alanine, aspartate and glutamate metabolism	1.5.1.12	RSP_2166	L-1-Pyrroline-3-hydroxy-5-carboxylate + NADP+ + 2 H2O <=> L-erythro-4-Hydroxyglutamate + NADPH + H+	CPD0780 + CPD0006 + 2 CPD0001 <=> CPD0778 + CPD0005 + 2 CPD0063	Cytoplasmic	Reversible	Thermodynamics	2
RXN0023	R00908	gabT	aminotransferase	beta-alanine:2-oxoglutarate aminotransferase	Alanine, aspartate and glutamate metabolism	2.6.1.19	RSP_2176	beta-Alanine + 2-Oxoglutarate <=> 3-Oxopropanoate + L-Glutamate	CPD0078 + CPD0023 <=> CPD0152 + CPD0022	Cytoplasmic	Reversible	Thermodynamics	2
RXN0024	R01648	gabT	aminotransferase	4-aminobutanoate:2-oxoglutarate aminotransferase	Alanine, aspartate and glutamate metabolism	2.6.1.19	RSP_2176	4-Aminobutanoate + 2-Oxoglutarate <=> Succinate semialdehyde + L-Glutamate	CPD0844 + CPD0023 <=> CPD0158 + CPD0022	Cytoplasmic	Reversible	Thermodynamics	2
RXN0025	R00905		allantoate amidohydrolase	N-Carbamoyl-beta-alanine amidohydrolase	Alanine, aspartate and glutamate metabolism	3.5.1.6	RSP_1455 | RSP_0184	3-Ureidopropionate + H2O + 2 H+ => beta-Alanine + CO2 + NH3	CPD0414 + CPD0001 + 2 CPD0063 => CPD0078 + CPD0011 + CPD0013	Cytoplasmic	Forward only	Heuristics	2
RXN0026	R04666		allantoate amidohydrolase	3-Ureidoisobutyrate amidohydrolase	Alanine, aspartate and glutamate metabolism	3.5.1.6	RSP_1455 | RSP_0184	3-Ureidoisobutyrate + H2O + 2 H+ <=> 3-Aminoisobutyric acid + CO2 + NH3	CPD0922 + CPD0001 + 2 CPD0063 <=> CPD0923 + CPD0011 + CPD0013	Cytoplasmic	Reversible	Thermodynamics	2
RXN0028	R00243		dehydrogenase	L-Glutamate:NAD+ oxidoreductase (deaminating)	Alanine, aspartate and glutamate metabolism	1.4.1.3	RSP_0398	L-Glutamate + NAD+ + H2O <=> 2-Oxoglutarate + NH3 + NADH + H+	CPD0022 + CPD0003 + CPD0001 <=> CPD0023 + CPD0013 + CPD0004 + CPD0063	Cytoplasmic	Reversible	Thermodynamics	2
RXN0029	R00710	dhaL	aldehyde dehydrogenase	Acetaldehyde:NAD+ oxidoreductase	Glycolysis / Gluconeogenesis	1.2.1.3	RSP_4003 | RSP_3740 | RSP_2372 | RSP_1507 | RSP_1292 | RSP_3656	Acetaldehyde + NAD+ + H2O <=> Acetate + NADH + 2 H+	CPD0066 + CPD0003 + CPD0001 <=> CPD0027 + CPD0004 + 2 CPD0063	Cytoplasmic	Reversible	Thermodynamics	2
RXN0030	R01752	dhaL	aldehyde dehydrogenase	D-Glyceraldehyde:NAD+ oxidoreductase	Glycolysis / Gluconeogenesis	1.2.1.3	RSP_4003 | RSP_3740 | RSP_2372 | RSP_1507 | RSP_1292	D-Glyceraldehyde + NAD+ + H2O <=> D-Glycerate + NADH + 2 H+	CPD0842 + CPD0003 + CPD0001 <=> CPD0600 + CPD0004 + 2 CPD0063	Cytoplasmic	Reversible	Thermodynamics	2
RXN0031	R02549	dhaL	aldehyde dehydrogenase	4-aminobutanal:NAD+ 1-oxidoreductase	Glycolysis / Gluconeogenesis	1.2.1.3	RSP_4003 | RSP_3740 | RSP_2372 | RSP_1507 | RSP_1292	4-Aminobutyraldehyde + NAD+ + H2O <=> 4-Aminobutanoate + NADH + 2 H+	CPD0843 + CPD0003 + CPD0001 <=> CPD0844 + CPD0004 + 2 CPD0063	Cytoplasmic	Reversible	Thermodynamics	2
RXN0038	R00959	pgm	phosphoglucomutase	alpha-D-Glucose 1-phosphate 1,6-phosphomutase	Glycolysis / Gluconeogenesis	5.4.2.2	RSP_2883	D-Glucose 1-phosphate <=> alpha-D-Glucose 6-phosphate	CPD0081 <=> CPD0072	Cytoplasmic	Reversible	Thermodynamics	2
RXN0039	R00948	glgC	ADP-glucose pyrophosphorylase	ATP:alpha-D-glucose-1-phosphate adenyltransferase	Amino sugar and nucleotide sugar metabolism	2.7.7.27	RSP_2227 | RSP_2886	ATP + D-Glucose 1-phosphate <=> Diphosphate + ADP-glucose	CPD0002 + CPD0081 + CPD0063 <=> CPD0012 + CPD0243	Cytoplasmic	Reversible	Thermodynamics	4
RXN0040	R00022		putative glycoside hydrolase	chitobiose N-acetylglucosaminohydrolase	Amino sugar and nucleotide sugar metabolism	3.2.1.52	RSP_2941	Chitobiose + H2O <=> 2 N-Acetyl-D-glucosamine	CPD0390 + CPD0001 <=> 2 CPD0108	Cytoplasmic	Reversible	Thermodynamics	2
RXN0041	R01201		N-acetylglucosamine kinase	ATP:N-acetyl-D-glucosamine 6-phosphotransferase	Amino sugar and nucleotide sugar metabolism	2.7.1.59	RSP_1405	ATP + N-Acetyl-D-glucosamine <=> ADP + N-Acetyl-D-glucosamine 6-phosphate + H+	CPD0002 + CPD0108 <=> CPD0008 + CPD0208 + CPD0063	Cytoplasmic	Reversible	Thermodynamics	2
RXN0042	R05332	glmU	bifunctional N-acetylglucosamine-1-phosphate uridyltransferase/glucosamine-1-phosphate acetyltransferase	Acetyl-CoA:D-glucosamine-1-phosphate N-acetyltransferase	Amino sugar and nucleotide sugar metabolism	2.3.1.157	RSP_2503	Acetyl-CoA + alpha-D-Glucosamine 1-phosphate => CoA + N-Acetyl-alpha-D-glucosamine 1-phosphate + H+	CPD0021 + CPD0552 => CPD0010 + CPD0498 + CPD0063	Cytoplasmic	Forward only	Heuristics	2
RXN0043	R00416	glmU	bifunctional N-acetylglucosamine-1-phosphate uridyltransferase/glucosamine-1-phosphate acetyltransferase	UTP:N-acetyl-alpha-D-glucosamine-1-phosphate uridylyltransferase	Amino sugar and nucleotide sugar metabolism	2.7.7.23	RSP_2503	UTP + N-Acetyl-alpha-D-glucosamine 1-phosphate <=> Diphosphate + UDP-N-acetyl-D-glucosamine	CPD0059 + CPD0498 + CPD0063 <=> CPD0012 + CPD0035	Cytoplasmic	Reversible	Thermodynamics	2
RXN0044	R02060	glmM	phosphoglucosamine mutase	D-Glucosamine 1-phosphate 1,6-phosphomutase;	Amino sugar and nucleotide sugar metabolism	5.4.2.10	RSP_1863	alpha-D-Glucosamine 1-phosphate <=> D-Glucosamine 6-phosphate	CPD0552 <=> CPD0204	Cytoplasmic	Reversible	Thermodynamics	2
RXN0045	R02059	nagA	N-acetylglucosamine 6-phosphate deacetylase	N-Acetyl-D-glucosamine-6-phosphate amidohydrolase	Amino sugar and nucleotide sugar metabolism	3.5.1.25	RSP_1296	N-Acetyl-D-glucosamine 6-phosphate + H2O <=> D-Glucosamine 6-phosphate + Acetate	CPD0208 + CPD0001 <=> CPD0204 + CPD0027	Cytoplasmic	Reversible	Thermodynamics	2
RXN0046	R00768	glmS	glucosamine--fructose-6-phosphate aminotransferase	L-glutamine:D-fructose-6-phosphate isomerase (deaminating);	Amino sugar and nucleotide sugar metabolism	2.6.1.16	RSP_1447 | RSP_2502	L-Glutamine + D-Fructose 6-phosphate <=> L-Glutamate + D-Glucosamine 6-phosphate	CPD0052 + CPD0067 <=> CPD0022 + CPD0204	Cytoplasmic	Reversible	Thermodynamics	2
RXN0047	R01387		NAD-dependent epimerase/dehydratase	UDP-glucuronate 5'-epimerase	Amino sugar and nucleotide sugar metabolism	5.1.3.12	RSP_3926	UDP-glucuronate <=> UDP-L-iduronate	CPD0124 <=> CPD0403	Cytoplasmic	Reversible	Thermodynamics	2
RXN0048	R00289	ugpG	UDP-glucose pyrophosphorylase	UTP:alpha-D-glucose-1-phosphate uridylyltransferase	Amino sugar and nucleotide sugar metabolism	2.7.7.9	RSP_2565 | RSP_1159	UTP + D-Glucose 1-phosphate <=> Diphosphate + UDP-glucose	CPD0059 + CPD0081 + CPD0063 <=> CPD0012 + CPD0025	Cytoplasmic	Reversible	Thermodynamics	2
RXN0049	R00286		UDP-glucose 6-dehydrogenase	UDP-glucose:NAD+ 6-oxidoreductase	Amino sugar and nucleotide sugar metabolism	1.1.1.22	RSP_0653	UDP-glucose + H2O + 2 NAD+ <=> UDP-glucuronate + 2 NADH + 3 H+	CPD0025 + CPD0001 + 2 CPD0003 <=> CPD0124 + 2 CPD0004 + 3 CPD0063	Cytoplasmic	Reversible	Thermodynamics	2
RXN0053	R05578	gltX	glutamyl-tRNA synthetase	L-Glutamate:tRNA(Glu) ligase (AMP-forming)	Aminoacyl-tRNA biosynthesis	6.1.1.17	(RSP_0797 | RSP_1995) & (RSP_4312 | RSP_4345)	tRNA(Glu) + L-Glutamate + ATP => L-Glutamyl-tRNA(Glu) + Diphosphate + AMP	CPD0377 + CPD0022 + CPD0002 => CPD0426 + CPD0012 + CPD0018	Cytoplasmic	Forward only	tRNA charging	2
RXN0054	R04212	gatABC	aspartyl/glutamyl-tRNA amidotransferase	Asp-tRNA(Asn):L-glutamine amido-ligase (ADP-forming)	Aminoacyl-tRNA biosynthesis	6.3.5.6	(RSP_2270 & RSP_1986 & RSP_6043) | (RSP_1493 & RSP_1986 & RSP_6043) | (RSP_3369 & RSP_1986 & RSP_6043)	L-Aspartyl-tRNA(Asn) + L-Glutamine + ATP + H2O => L-Asparaginyl-tRNA(Asn) + L-Glutamate + Orthophosphate + ADP	CPD0551 + CPD0052 + CPD0002 + CPD0001 => CPD0446 + CPD0022 + CPD0009 + CPD0008	Cytoplasmic	Forward only	tRNA charging	2
RXN0055	R03905	gatABC	aspartyl/glutamyl-tRNA amidotransferase	glutamyl-tRNAGln:L-glutamine amido-ligase (ADP-forming)	Aminoacyl-tRNA biosynthesis	6.3.5.7	(RSP_2270 & RSP_1986 & RSP_6043) | (RSP_1493 & RSP_1986 & RSP_6043) | (RSP_3369 & RSP_1986 & RSP_6043)	L-Glutamyl-tRNA(Gln) + L-Glutamine + ATP + H2O => Glutaminyl-tRNA(Gln) + L-Glutamate + Orthophosphate + ADP	CPD0719 + CPD0052 + CPD0002 + CPD0001 => CPD0718 + CPD0022 + CPD0009 + CPD0008	CytoplasmicMembrane	Forward only	tRNA charging	2
RXN0056	R03038	alaS	alanyl-tRNA synthetase	L-Alanine:tRNA(Ala) ligase (AMP-forming)	Aminoacyl-tRNA biosynthesis	6.1.1.7	RSP_0451 & (RSP_4325 | RSP_4330 | RSP_4339 | RSP_4349 | RSP_4354)	ATP + L-Alanine + tRNA(Ala) => AMP + Diphosphate + L-Alanyl-tRNA	CPD0002 + CPD0033 + CPD0373 => CPD0018 + CPD0012 + CPD0304	Cytoplasmic	Forward only	tRNA charging	2
RXN0057	R05577	aspS	aspartyl-tRNA synthetase	L-Aspartate:tRNA(Asp) ligase (AMP-forming)	Aminoacyl-tRNA biosynthesis	6.1.1.12	RSP_0815 & (RSP_4316 | RSP_4317)	tRNA(Asp) + L-Aspartate + ATP => L-Aspartyl-tRNA(Asp) + Diphosphate + AMP	CPD0375 + CPD0040 + CPD0002 => CPD0425 + CPD0012 + CPD0018	Cytoplasmic	Forward only	tRNA charging	2
RXN0058	R03654	glyS	glycyl-tRNA synthetase	Glycine:tRNA(Gly) ligase (AMP-forming)	Aminoacyl-tRNA biosynthesis	6.1.1.14	RSP_1856 & RSP_1858 & (RSP_4296 | RSP_4305 | RSP_4344)	ATP + Glycine + tRNA(Gly) => AMP + Diphosphate + Glycyl-tRNA(Gly)	CPD0002 + CPD0030 + CPD0378 => CPD0018 + CPD0012 + CPD0404	Cytoplasmic	Forward only	tRNA charging	2
RXN0059	R03663	thrS	threonyl-tRNA synthetase	L-Threonine:tRNA(Thr) ligase (AMP-forming)	Aminoacyl-tRNA biosynthesis	6.1.1.3	RSP_0385 & (RSP_4318 | RSP_4335)	ATP + L-Threonine + tRNA(Thr) => AMP + Diphosphate + L-Threonyl-tRNA(Thr)	CPD0002 + CPD0136 + CPD0387 => CPD0018 + CPD0012 + CPD0428	Cytoplasmic	Forward only	tRNA charging	2
RXN0060	R03662	serS	seryl-tRNA synthetase	L-Serine:tRNA(Ser) ligase (AMP-forming)	Aminoacyl-tRNA biosynthesis	6.1.1.11	RSP_1795 & (RSP_4302 | RSP_4306 | RSP_4308 | RSP_4318)	ATP + L-Serine + tRNA(Ser) => AMP + Diphosphate + L-Seryl-tRNA(Ser)	CPD0002 + CPD0053 + CPD0386 => CPD0018 + CPD0012 + CPD0408	Cytoplasmic	Forward only	tRNA charging	2
RXN0061	R03650	cysS	cysteinyl-tRNA synthetase	L-Cysteine:tRNA(Cys) ligase (AMP-forming)	Aminoacyl-tRNA biosynthesis	6.1.1.16	RSP_2722 & RSP_4322	ATP + L-Cysteine + tRNA(Cys) => AMP + Diphosphate + L-Cysteinyl-tRNA(Cys)	CPD0002 + CPD0077 + CPD0376 => CPD0018 + CPD0012 + CPD0434	Cytoplasmic	Forward only	tRNA charging	2
RXN0062	R03659	metG	methionyl-tRNA synthetase	L-Methionine:tRNAMet ligase (AMP-forming)	Aminoacyl-tRNA biosynthesis	6.1.1.10	RSP_0425 & (RSP_4303 | RSP_4307 | RSP_4315 | RSP_4351 | RSP_4356)	ATP + L-Methionine + tRNA(Met) => AMP + Diphosphate + L-Methionyl-tRNA(Met)	CPD0002 + CPD0057 + CPD0383 => CPD0018 + CPD0012 + CPD0405	Cytoplasmic	Forward only	tRNA charging	2
RXN0063	R03940	fmt	methionyl-tRNA formyltransferase	10-Formyltetrahydrofolate:L-methionyl-tRNA N-formyltransferase	Aminoacyl-tRNA biosynthesis	2.1.2.9	RSP_0875	L-Methionyl-tRNA + 10-Formyltetrahydrofolate => Tetrahydrofolate + N-Formylmethionyl-tRNA	CPD0405 + CPD0159 => CPD0080 + CPD0441 + CPD0063	Cytoplasmic	Forward only	tRNA charging	2
RXN0064	R03665	valS	valyl-tRNA synthetase	L-Valine:tRNAVal ligase (AMP-forming)	Aminoacyl-tRNA biosynthesis	6.1.1.9	RSP_1989 & (RSP_4309 | RSP_4328 | RSP_4337)	ATP + L-Valine + tRNA(Val) => AMP + Diphosphate + L-Valyl-tRNA(Val)	CPD0002 + CPD0133 + CPD0389 => CPD0018 + CPD0012 + CPD0409	Cytoplasmic	Forward only	tRNA charging	2
RXN0065	R03657	leuS	leucyl-tRNA synthetase	L-Leucine:tRNA(Leu) ligase (AMP-forming)	Aminoacyl-tRNA biosynthesis	6.1.1.4	RSP_0840 & (RSP_4301 | RSP_4321 | RSP_4332 | RSP_4338)	ATP + L-Leucine + tRNA(Leu) => AMP + Diphosphate + L-Leucyl-tRNA(Leu)	CPD0002 + CPD0096 + CPD0381 => CPD0018 + CPD0012 + CPD0396	Cytoplasmic	Forward only	tRNA charging	2
RXN0066	R03656	ileS	isoleucyl-tRNA synthetase	L-Isoleucine:tRNA(Ile) ligase (AMP-forming)	Aminoacyl-tRNA biosynthesis	6.1.1.5	RSP_0568 & (RSP_4324 | RSP_4348 | RSP_4353)	ATP + L-Isoleucine + tRNA(Ile) => AMP + Diphosphate + L-Isoleucyl-tRNA(Ile)	CPD0002 + CPD0219 + CPD0380 => CPD0018 + CPD0012 + CPD0435	Cytoplasmic	Forward only	tRNA charging	2
RXN0067	R03658	lysK	lysyl-tRNA synthetase	L-Lysine:tRNALys ligase (AMP-forming)	Aminoacyl-tRNA biosynthesis	6.1.1.6	(RSP_0584 | RSP_0478) & RSP_4329	ATP + L-Lysine + tRNA(Lys) => AMP + Diphosphate + L-Lysyl-tRNA(Lys)	CPD0002 + CPD0038 + CPD0382 => CPD0018 + CPD0012 + CPD0393	Cytoplasmic	Forward only	tRNA charging	2
RXN0068	R03646	argS	arginyl-tRNA synthetase	L-Arginine:tRNA(Arg) ligase (AMP-forming)	Aminoacyl-tRNA biosynthesis	6.1.1.19	RSP_2943 & (RSP_4297 | RSP_4320 | RSP_4334)	ATP + L-Arginine + tRNA(Arg) => AMP + Diphosphate + L-Arginyl-tRNA(Arg)	CPD0002 + CPD0050 + CPD0374 => CPD0018 + CPD0012 + CPD0400	Cytoplasmic	Forward only	tRNA charging	2
RXN0069	R03661	proS	prolyl-tRNA synthetase	L-Proline:tRNA(Pro) ligase (AMP-forming)	Aminoacyl-tRNA biosynthesis	6.1.1.15	RSP_0778 & (RSP_4311 | RSP_4313 | RSP_4331)	ATP + L-Proline + tRNA(Pro) => AMP + Diphosphate + L-Prolyl-tRNA(Pro)	CPD0002 + CPD0113 + CPD0385 => CPD0018 + CPD0012 + CPD0415	Cytoplasmic	Forward only	tRNA charging	2
RXN0070	R03655	hisS	histidyl-tRNA synthetase	L-Histidine:tRNA(His) ligase (AMP-forming)	Aminoacyl-tRNA biosynthesis	6.1.1.21	(RSP_3550 | RSP_3551) & RSP_4336	ATP + L-Histidine + tRNA(His) => AMP + Diphosphate + L-Histidyl-tRNA(His)	CPD0002 + CPD0106 + CPD0379 => CPD0018 + CPD0012 + CPD0427	Cytoplasmic	Forward only	tRNA charging	2
RXN0071	R03660	pheS	phenylalanyl-tRNA synthetase	L-Phenylalanine:tRNA(Ala) ligase (AMP-forming)	Aminoacyl-tRNA biosynthesis	6.1.1.20	RSP_1763 & RSP_1761 & RSP_4333)	ATP + L-Phenylalanine + tRNA(Phe) => AMP + Diphosphate + L-Phenylalanyl-tRNA(Phe)	CPD0002 + CPD0062 + CPD0384 => CPD0018 + CPD0012 + CPD0455	Cytoplasmic	Forward only	tRNA charging	2
RXN0072	R02918	tyrS	tyrosyl-tRNA synthetase	L-Tyrosine:tRNA(Tyr) ligase (AMP-forming)	Aminoacyl-tRNA biosynthesis	6.1.1.1	RSP_4041	ATP + L-Tyrosine + tRNA(Tyr) => AMP + Diphosphate + L-Tyrosyl-tRNA(Tyr)	CPD0002 + CPD0064 + CPD0290 => CPD0018 + CPD0012 + CPD0421	Cytoplasmic	Forward only	tRNA charging	2
RXN0073	R03664	trpS	tryptophanyl-tRNA synthetase	L-Tryptophan -tRNA(Trp) ligase (AMP-forming)	Aminoacyl-tRNA biosynthesis	6.1.1.2	RSP_1808 & RSP_4298	ATP + L-Tryptophan + tRNA(Trp) => AMP + Diphosphate + L-Tryptophanyl-tRNA(Trp)	CPD0002 + CPD0061 + CPD0388 => CPD0018 + CPD0012 + CPD0456	Cytoplasmic	Forward only	tRNA charging	2
RXN0074	R00671		ornithine cyclodeaminase	L-ornithine ammonia-lyase (cyclizing; L-proline-forming)	Arginine and proline metabolism	4.3.1.12	RSP_0854	L-Ornithine <=> L-Proline + NH3	CPD0060 <=> CPD0113 + CPD0013	Cytoplasmic	Reversible	Thermodynamics	3
RXN0075	R00551	argI	arginase	L-Arginine amidinohydrolase	Arginine and proline metabolism	3.5.3.1	RSP_2632	L-Arginine + H2O <=> L-Ornithine + Urea	CPD0050 + CPD0001 <=> CPD0060 + CPD0068	Cytoplasmic	Reversible	Thermodynamics	3
RXN0076	R00131	ure	urease	Urea amidohydrolase	Arginine and proline metabolism	3.5.1.5	RSP_6111 & RSP_0308 & RSP_0309	Urea + H2O + 2 H+ => CO2 + 2 NH3	CPD0068 + CPD0001 + 2 CPD0063 => CPD0011 + 2 CPD0013	Cytoplasmic	Forward only	Heuristics	3
RXN0079	R01157	speB1	agmatinase	Agmatine amidinohydrolase	Arginine and proline metabolism	3.5.3.11	RSP_3743 | RSP_2909	Agmatine + H2O <=> Putrescine + Urea	CPD0131 + CPD0001 <=> CPD0105 + CPD0068	Cytoplasmic	Reversible	Thermodynamics	2
RXN0080	R00670		putative ornithine decarboxylase	L-ornithine carboxy-lyase (putrescine-forming)	Arginine and proline metabolism	4.1.1.17	RSP_1991	L-Ornithine + H+ => Putrescine + CO2	CPD0060 + CPD0063 => CPD0105 + CPD0011	Cytoplasmic	Forward only	Heuristics	2
RXN0082	R09081	nspC	putative carboxynorspermidine decarboxylase protein	carboxyspermidine carboxy-lyase (spermidine-forming)	Arginine and proline metabolism	4.1.1.-	RSP_1474	Carboxyspermidine + H+ => Spermidine + CO2	CPD0914 + CPD0063 => CPD0723 + CPD0011	Cytoplasmic	Forward only	Thermodynamics	4
RXN0083	R07415		hypothetical protein/gamma-glutamylputrescine oxidase		Arginine and proline metabolism	1.4.3.-	RSP_0378	gamma-L-Glutamylputrescine + H2O + Oxygen => gamma-Glutamyl-gamma-aminobutyraldehyde + NH3 + H2O2	CPD0618 + CPD0001 + CPD0007 => CPD0619 + CPD0013 + CPD0024	Cytoplasmic	Forward only	Thermodynamics	2
RXN0084	R07417		gamma-glutamyl-gamma-aminobutyraldehyde dehydrogenase		Arginine and proline metabolism	1.2.99.3	RSP_3533	gamma-Glutamyl-gamma-aminobutyraldehyde + NAD+ + H2O <=> gamma-Glutamyl-gamma-aminobutyrate + NADH + 2 H+	CPD0619 + CPD0003 + CPD0001 <=> CPD0917 + CPD0004 + 2 CPD0063	Cytoplasmic	Reversible	Thermodynamics	2
RXN0086	R01248	proC	pyrroline-5-carboxylate reductase	L-Proline:NAD+ 5-oxidoreductase	Arginine and proline metabolism	1.5.1.2	RSP_3364	L-Proline + NAD+ <=> (S)-1-Pyrroline-5-carboxylate + NADH + H+	CPD0113 + CPD0003 <=> CPD0471 + CPD0004 + 2 CPD0063	Cytoplasmic	Reversible	Thermodynamics	2
RXN0087	R03291	proC	pyrroline-5-carboxylate reductase	trans-4-Hydroxy-L-proline:NAD+ 5-oxidoreductase	Arginine and proline metabolism	1.5.1.2	RSP_3364	trans-4-Hydroxy-L-proline + NAD+ <=> L-1-Pyrroline-3-hydroxy-5-carboxylate + NADH + H+	CPD0918 + CPD0003 <=> CPD0780 + CPD0004 + 2 CPD0063	Cytoplasmic	Reversible	Thermodynamics	2
RXN0088	R00239	proB1	gamma-glutamyl kinase	ATP:L-glutamate 5-phosphotransferase	Arginine and proline metabolism	2.7.2.11	RSP_3823	ATP + L-Glutamate => ADP + L-Glutamyl 5-phosphate	CPD0002 + CPD0022 => CPD0008 + CPD0440	Cytoplasmic	Forward only	SBC	2
RXN0089	R03313	proA	gamma-glutamyl phosphate reductase	L-Glutamate-5-semialdehyde:NADP+ 5-oxidoreductase (phosphorylationg)	Arginine and proline metabolism	1.2.1.41	RSP_3824	L-Glutamate 5-semialdehyde + Orthophosphate + NADP+ <=> L-Glutamyl 5-phosphate + NADPH + H+	CPD0340 + CPD0009 + CPD0006 <=> CPD0440 + CPD0005 + CPD0063	Cytoplasmic	Reversible	Thermodynamics	2
RXN0090	R01255		putative proline racemase	proline racemase	Arginine and proline metabolism	5.1.1.4	RSP_3519	L-Proline <=> D-Proline	CPD0113 <=> CPD0288	Cytoplasmic	Reversible	Thermodynamics	2
RXN0091	R01954	argG	argininosuccinate synthase	L-Citrulline:L-aspartate ligase (AMP-forming)	Arginine and proline metabolism	6.3.4.5	RSP_1212	ATP + L-Citrulline + L-Aspartate <=> AMP + Diphosphate + N-(L-Arginino)succinate	CPD0002 + CPD0191 + CPD0040 <=> CPD0018 + CPD0012 + CPD0447 + CPD0063	Cytoplasmic	Reversible	Thermodynamics	2
RXN0092	R01086		argininosuccinate lyase	2-(Nomega-L-arginino)succinate arginine-lyase (fumarate-forming)	Arginine and proline metabolism	4.3.2.1	RSP_0726 | RSP_3955	N-(L-Arginino)succinate <=> Fumarate + L-Arginine	CPD0447 <=> CPD0095 + CPD0050	Cytoplasmic	Reversible	Thermodynamics	2
RXN0094	R02282	argJ	bifunctional ornithine acetyltransferase/N-acetylglutamate synthase protein	N2-Acetyl-L-ornithine:L-glutamate N-acetyltransferase	Arginine and proline metabolism	2.3.1.35	RSP_1167	N-Acetylornithine + L-Glutamate <=> L-Ornithine + N-Acetyl-L-glutamate	CPD0227 + CPD0022 <=> CPD0060 + CPD0259	Cytoplasmic	Reversible	Thermodynamics	2
RXN0095	R00259	argJ	bifunctional ornithine acetyltransferase/N-acetylglutamate synthase protein	Acetyl-CoA:L-glutamate N-acetyltransferase	Arginine and proline metabolism	2.3.1.1	RSP_1167	Acetyl-CoA + L-Glutamate => CoA + N-Acetyl-L-glutamate	CPD0021 + CPD0022 => CPD0010 + CPD0259 + CPD0063	Cytoplasmic	Forward only	Heuristics	2
RXN0096	R02649	argB	acetylglutamate kinase	ATP:N-acetyl-L-glutamate 5-phosphotransferase	Arginine and proline metabolism	2.7.2.8	RSP_1068	ATP + N-Acetyl-L-glutamate => ADP + N-Acetyl-L-glutamate 5-phosphate	CPD0002 + CPD0259 <=> CPD0008 + CPD0477	Cytoplasmic	Forward only	Heuristics	2
RXN0097	R03443	argC	N-acetyl-gamma-glutamyl-phosphate reductase	N-Acetyl-L-glutamate-5-semialdehyde:NADP+ 5-oxidoreductase	Arginine and proline metabolism	1.2.1.38	RSP_2946	N-Acetyl-L-glutamate 5-semialdehyde + Orthophosphate + NADP+ <=> N-Acetyl-L-glutamate 5-phosphate + NADPH + H+	CPD0355 + CPD0009 + CPD0006 <=> CPD0477 + CPD0005 + CPD0063	Cytoplasmic	Reversible	Thermodynamics	2
RXN0098	R02283	argD	acetylornithine transaminase	N2-Acetyl-L-ornithine:2-oxoglutarate aminotransferase	Arginine and proline metabolism	2.6.1.11	RSP_2008 | RSP_1494	N-Acetylornithine + 2-Oxoglutarate <=> N-Acetyl-L-glutamate 5-semialdehyde + L-Glutamate	CPD0227 + CPD0023 <=> CPD0355 + CPD0022	Cytoplasmic	Reversible	Thermodynamics	2
RXN0099	R04475	argD	acetylornithine transaminase	N-Succinyl-L-2,6-diaminoheptanedioate:2-oxoglutarate amino-transferase	Arginine and proline metabolism	2.6.1.17	RSP_2008 | RSP_1494	N-Succinyl-LL-2,6-diaminoheptanedioate + 2-Oxoglutarate <=> N-Succinyl-2-L-amino-6-oxoheptanedioate + L-Glutamate	CPD0492 + CPD0023 <=> CPD0495 + CPD0022	Cytoplasmic	Reversible	Thermodynamics	2
RXN0100	R00669	argE	acetylornithine deacetylase	N2-Acetyl-L-ornithine amidohydrolase	Arginine and proline metabolism	3.5.1.16	RSP_0237 | RSP_3695	N-Acetylornithine + H2O <=> Acetate + L-Ornithine	CPD0227 + CPD0001 <=> CPD0027 + CPD0060	Cytoplasmic	Reversible	Thermodynamics	2
RXN0101	R09107	argE	acetylornithine deacetylase	N-acetyl-L-citrulline amidohydrolase	Arginine and proline metabolism	3.5.1.16	RSP_0237 | RSP_3695	N-Acetyl-L-citrulline + H2O <=> Acetate + L-Citrulline	CPD0919 + CPD0001 <=> CPD0027 + CPD0191	Cytoplasmic	Reversible	Thermodynamics	2
RXN0106	R01078	bioB	biotin synthase	dethiobiotin:sulfur sulfurtransferase	Biotin metabolism	2.8.1.6	RSP_1923	Dethiobiotin + Sulfur + 2 S-Adenosyl-L-methionine + 2 H+ <=> Biotin + 2 L-Methionine + 2 5'-Deoxyadenosine	CPD0392 + CPD0069 + 2 CPD0017 + 2 CPD0063 <=> CPD0093 + 2 CPD0057 + 2 CPD0531	Cytoplasmic	Reversible	Thermodynamics	2
RXN0107	R01074	birA	biotin protein ligase	biotin:CoA ligase (AMP-forming)	Biotin metabolism	6.3.4.15	RSP_2532	ATP + Biotin <=> Diphosphate + Biotinyl-5'-AMP	CPD0002 + CPD0093 + CPD0063 <=> CPD0012 + CPD0926	Cytoplasmic	Reversible	Thermodynamics	2
RXN0108	R05145	birA	biotin protein ligase	Biotinyl-5'-AMP:apo-[carboxylase] ligase (AMP-forming)	Biotin metabolism	6.3.4.15	RSP_2532	biotinyl-5'-AMP + Apo-[carboxylase] <=> AMP + Holo-[carboxylase] + H+	CPD0926 + CPD0927 <=> CPD0018 + CPD0554 + 2 CPD0063	Cytoplasmic	Reversible		2
RXN0109	R00024	rbc	ribulose bisophosphate carboxylase	3-phospho-D-glycerate carboxy-lyase (dimerizing;	Carbon fixation in photosynthetic organisms	4.1.1.39	(RSP_1282 & RSP_1281) | RSP_3271	D-Ribulose 1,5-bisphosphate + CO2 + H2O => 2 3-Phospho-D-glycerate	CPD0343 + CPD0011 + CPD0001 => 2 CPD0140 + 2 CPD0063	Cytoplasmic	Forward only	Heuristics	4
RXN0110	R01523	prkA	phosphoribulokinase	ATP:D-ribulose-5-phosphate 1-phosphotransferase	Carbon fixation in photosynthetic organisms	2.7.1.19	RSP_1284 | RSP_3267	ATP + D-Ribulose 5-phosphate <=> ADP + D-Ribulose 1,5-bisphosphate	CPD0002 + CPD0142 <=> CPD0008 + CPD0343 + CPD0063	Cytoplasmic	Reversible	Thermodynamics	4
RXN0111	R03140	rbc	ribulose bisophosphate carboxylase	D-Ribulose 1,5-bisphosphate oxygenase	Carbon fixation in photosynthetic organisms	4.1.1.39	(RSP_1282 & RSP_1281) | RSP_3271	D-Ribulose 1,5-bisphosphate + Oxygen <=> 3-Phospho-D-glycerate + 2-Phosphoglycolate	CPD0343 + CPD0007 <=> CPD0140 + CPD0314 + 2 CPD0063	Cytoplasmic	Forward only	Thermodynamics	4
RXN0112	R01334	cbbZ	phosphoglycolate phosphatase	2-Phosphoglycolate phosphohydrolase	Carbon fixation in photosynthetic organisms	3.1.3.18	RSP_1278 | RSP_0412 | RSP_2504	2-Phosphoglycolate + H2O <=> Glycolate + Orthophosphate	CPD0314 + CPD0001 <=> CPD0120 + CPD0009	Cytoplasmic	Forward only	Heuristics	3
RXN0113	R01845			Sedoheptulose 1,7-bisphosphate 1-phosphohydrolase	Carbon fixation in photosynthetic organisms	3.1.3.37	?	Sedoheptulose 1,7-bisphosphate + H2O <=> Sedoheptulose 7-phosphate + Orthophosphate	CPD0268 + CPD0001 <=> CPD0539 + CPD0009	Cytoplasmic	Forward only	Heuristics	1
RXN0114	R02003	crtE	farnesyl-diphosphate synthase	Geranyl-diphosphate:isopentenyl-diphosphate geranyltrans-transferase	Carotenoid biosynthesis	2.5.1.10	RSP_0265 | RSP_1135	Geranyl diphosphate + Isopentenyl diphosphate => Diphosphate + trans,trans-Farnesyl diphosphate	CPD0196 + CPD0100 => CPD0012 + CPD0233	Cytoplasmic	Forward only	Heuristics	4
RXN0115	R01658	crtE	farnesyl-diphosphate synthase	Dimethylallyl-diphosphate:isopentenyl-diphosphate dimethylallyltranstransferase	Carotenoid biosynthesis	2.5.1.1	RSP_0265 | RSP_1135	Dimethylallyl diphosphate + Isopentenyl diphosphate => Diphosphate + Geranyl diphosphate	CPD0160 + CPD0100 => CPD0012 + CPD0196	Cytoplasmic	Forward only	Thermodynamics	4
RXN0116	R02061	crtE	farnesyl-diphosphate synthase	trans,trans-Farnesyl-diphosphate:isopentenyl-diphosphate farnesyltranstransferase	Carotenoid biosynthesis	2.5.1.29	RSP_0265 | RSP_1135	trans,trans-Farnesyl diphosphate + Isopentenyl diphosphate => Diphosphate + Geranylgeranyl diphosphate	CPD0233 + CPD0100 + CPD0063 => CPD0012 + CPD0205	Cytoplasmic	Forward only	Heuristics	4
RXN0117	R04787	crtI	phytoene dehydrogenase		Carotenoid biosynthesis	1.14.99.-	RSP_0271	Phytofluene + NAD+ <=> zeta-Carotene + NADH + H+	CPD0966 + CPD0003 <=> CPD0967 + CPD0004 + CPD0063	Cytoplasmic	Reversible	Thermodynamics	4
RXN0118	R04786	crtI	phytoene dehydrogenase		Carotenoid biosynthesis	1.14.99.-	RSP_0271	Phytoene + NAD+ <=> Phytofluene + NADH + H+	CPD0965 + CPD0003 <=> CPD0966 + CPD0004 + CPD0063	Cytoplasmic	Reversible	Thermodynamics	4
RXN0119	R04798	crtI	phytoene dehydrogenase	zeta-Carotene, hydrogen-donor:oxygen oxidoreductase	Carotenoid biosynthesis	1.14.99.-	RSP_0271	zeta-Carotene + NAD+ <=> Neurosporene + NADH + H+	CPD0967 + CPD0003 <=> CPD0968 + CPD0004 + CPD0063	Cytoplasmic	Reversible	Thermodynamics	4
RXN0120	R07523	crtD	methoxyneurosporene dehydrogenase (hydroxyneurosporene desaturase)		Carotenoid biosynthesis	1.14.99.-	RSP_0266	Rhodovibrin + FAD <=> Hydroxyspirilloxanthin + FADH2	CPD0915 + CPD0015 <=> CPD0916 +CPD0368	Cytoplasmic	Reversible	Thermodynamics	4
RXN0121		crtD	methoxyneurosporene dehydrogenase (hydroxyneurosporene desaturase)		Carotenoid biosynthesis	1.14.99.-	RSP_0266	Rhodopin + FAD <=> 3,4-Dehydrorhodopin + FADH2	CPD0969 + CPD0015 <=> CPD0972 +CPD0368	Cytoplasmic	Reversible	Thermodynamics	4
RXN0122		crtD	methoxyneurosporene dehydrogenase (hydroxyneurosporene desaturase)		Carotenoid biosynthesis	1.14.99.-	RSP_0266	Hydroxyneurosporene + FAD <=> Demethylspheroidene + FADH2	CPD0979 + CPD0015 <=> CPD0368 + CPD0982	Cytoplasmic	Reversible	Thermodynamics	4
RXN0123	R02065	crtB	phytoene synthase	Geranylgeranyl-diphosphate:geranylgeranyl-diphosphate	Carotenoid biosynthesis	2.5.1.32	RSP_0270	2 Geranylgeranyl diphosphate => Diphosphate + Prephytoene diphosphate	2 CPD0205 => CPD0012 + CPD0449 + CPD0063	Cytoplasmic	Forward only	Thermodynamics	3
RXN0124		crtB	phytoene synthase	prephytoene diphosphate:geranylgeranyl-diphosphate geranylgeranyltransferase	Carotenoid biosynthesis	2.5.1.32	RSP_0270	Prephytoene diphosphate => Phytoene + Diphosphate	CPD0449 => CPD0965 + CPD0012 + CPD0063	Cytoplasmic	Forward only	Thermodynamics	3
RXN0125		ctrC	hydroxyneurosporene synthase		Carotenoid biosynthesis	4.2.1.-	RSP_0267	Lycopene + H2O <=> Rhodopin	CPD0970 + CPD0001 <=> CPD0969	Cytoplasmic	Reversible	Thermodynamics	3
RXN0126		ctrC	hydroxyneurosporene synthase		Carotenoid biosynthesis	4.2.1.-	RSP_0267	Anhydrorhodovibrin + H2O <=> Rhodovibrin	CPD0971 + CPD0001 <=> CPD0915	Cytoplasmic	Reversible	Thermodynamics	3
RXN0127		ctrC	hydroxyneurosporene synthase		Carotenoid biosynthesis	4.2.1.-	RSP_0267	3,4-Dihydroanhydrorhodovibrin + H2O <=> 3',4'-Dihydrorhodovibrin	CPD0973 + CPD0001 <=> CPD0974	Cytoplasmic	Reversible	Thermodynamics	3
RXN0128		ctrC	hydroxyneurosporene synthase		Carotenoid biosynthesis	4.2.1.-	RSP_0267	Neurosporene + H2O <=> Hydroxyneurosporene	CPD0968 + CPD0001 <=> CPD0979	Cytoplasmic	Reversible	Thermodynamics	3
RXN0129		ctrC	hydroxyneurosporene synthase		Carotenoid biosynthesis	4.2.1.-	RSP_0267	Spheroidene + H2O <=> Hydroxyspheroidene	CPD0975 + CPD0001 <=> CPD0976	Cytoplasmic	Reversible	Thermodynamics	3
RXN0130		ctrC	hydroxyneurosporene synthase		Carotenoid biosynthesis	4.2.1.-	RSP_0267	Spheroidenone + H2O <=> Hydroxyspheroidenone	CPD0977 + CPD0001 <=> CPD0978	Cytoplasmic	Reversible	Thermodynamics	3
RXN0132	R07535	crtF	hydroxyneurosporene-O-methyltransferase		Carotenoid biosynthesis	2.1.1.-	RSP_0264	Demethylspheroidene + S-Adenosyl-L-methionine <=> Spheroidene + S-Adenosyl-L-homocysteine	CPD0982 + CPD0017 <=> CPD0975 + CPD0019	Cytoplasmic	Reversible	Thermodynamics	3
RXN0133	R07533	crtF	hydroxyneurosporene-O-methyltransferase		Carotenoid biosynthesis	2.1.1.-	RSP_0264	Hydroxyneurosporene + S-Adenosyl-L-methionine <=> 3,4-Dihydrospheroidene + S-Adenosyl-L-homocysteine	CPD0979 + CPD0017 <=> CPD0983 + CPD0019	Cytoplasmic	Reversible	Thermodynamics	3
RXN0134	R07529	crtF	hydroxyneurosporene-O-methyltransferase		Carotenoid biosynthesis	2.1.1.-	RSP_0264	3',4'-Dihydrorhodovibrin + S-Adenosyl-L-methionine <=> 3,4,3',4'-Tetrahydrospirilloxanthin + S-Adenosyl-L-homocysteine	CPD0974 + CPD0017 <=> CPD0984 + CPD0019	Cytoplasmic	Reversible	Thermodynamics	3
RXN0135	R07524	crtF	hydroxyneurosporene-O-methyltransferase		Carotenoid biosynthesis	2.1.1.-	RSP_0264	Hydroxyspirilloxanthin + S-Adenosyl-L-methionine <=> Spirilloxanthin + S-Adenosyl-L-homocysteine	CPD0916 + CPD0017 <=> CPD0985 + CPD0019	Cytoplasmic	Reversible	Thermodynamics	3
RXN0136	R07521	crtF	hydroxyneurosporene-O-methyltransferase		Carotenoid biosynthesis	2.1.1.-	RSP_0264	3,4-Dehydrorhodopin + S-Adenosyl-L-methionine <=> Anhydrorhodovibrin + S-Adenosyl-L-homocysteine	CPD0972 + CPD0017 <=> CPD0971 + CPD0019	Cytoplasmic	Reversible	Thermodynamics	3
RXN0137	R07527	crtF	hydroxyneurosporene-O-methyltransferase		Carotenoid biosynthesis	2.1.1.-	RSP_0264	Rhodopin + S-Adenosyl-L-methionine <=> 3,4-Dihydroanhydrorhodovibrin + S-Adenosyl-L-homocysteine	CPD0969 + CPD0017 <=> CPD0973 + CPD0019	Cytoplasmic	Reversible	Thermodynamics	3
RXN0138		crtA	spheroidene monooxygenase		Carotenoid biosynthesis	1.-.-.-	RSP_0272	Spheroidene + 2 Reduced ferredoxin + 2 Oxygen + 4 H+ => Spheroidenone + 2 Oxidized ferredoxin + 3 H2O	CPD0975 + 2 CPD0651 + 2 CPD0007 + 4 CPD0063 => CPD0977 + 2 CPD0652 + 3 CPD0001	Cytoplasmic	Forward only	SBC	3
RXN0139		crtA	spheroidene monooxygenase		Carotenoid biosynthesis	1.-.-.-	RSP_0272	Hydroxyspheroidene + 2 Reduced ferredoxin + 2 Oxygen + 4 H+ => Hydroxyspheroidenone + 2 Oxidized ferredoxin + 3 H2O	CPD0976 + 2 CPD0651 + 2 CPD0007 + 4 CPD0063 => CPD0978 + 2 CPD0652 + 3 CPD0001	Cytoplasmic	Forward only	SBC	3
RXN0140		crtA	spheroidene monooxygenase		Carotenoid biosynthesis	1.-.-.-	RSP_0272	Spirilloxanthin + 2 Reduced ferredoxin + 2 Oxygen + 4 H+ <=> 2-Ketospirilloxanthin + 2 Oxidized ferredoxin + 3 H2O	CPD0985 + 2 CPD0651 + 2 CPD0007 + 4 CPD0063 <=> CPD0986 + 2 CPD0652 + 3 CPD0001	Cytoplasmic	Reversible		3
RXN0141		crtA	spheroidene monooxygenase		Carotenoid biosynthesis	1.-.-.-	RSP_0272	2-Ketospirilloxanthin + 2 Reduced ferredoxin + 2 Oxygen + 4 H+ <=> 2,2'-Diketospirilloxanthin + 2 Oxidized ferredoxin + 3 H2O	CPD0986 + 2 CPD0651 + 2 CPD0007 + 4 CPD0063 <=> CPD0987 + 2 CPD0652 + 3 CPD0001	Cytoplasmic	Reversible		3
RXN0142	R00267	icd	isocitrate dehydrogenase	Isocitrate:NADP+ oxidoreductase (decarboxylating)	Citrate cycle (TCA cycle)	1.1.1.42	RSP_1559 | RSP_0446	Isocitrate + NADP+ <=> 2-Oxoglutarate + CO2 + NADPH	CPD0189 + CPD0006 <=> CPD0023 + CPD0011 + CPD0005	Cytoplasmic	Reversible	Thermodynamics	4
RXN0143	R00342	mdh	malate dehydrogenase	(S)-malate:NAD+ oxidoreductase	Citrate cycle (TCA cycle)	1.1.1.37	RSP_0968	(S)-Malate + NAD+ <=> Oxaloacetate + NADH + H+	CPD0114 + CPD0003 <=> CPD0029 + CPD0004 + CPD0063	Cytoplasmic	Reversible	Thermodynamics	4
RXN0144	R00362		citrate lyase	citrate oxaloacetate-lyase (forming acetate from the pro-S	Citrate cycle (TCA cycle)	4.1.3.6	RSP_1771 | RSP_0970	Citrate => Acetate + Oxaloacetate	CPD0119 => CPD0027 + CPD0029	Cytoplasmic	Forward only	SBC	3
RXN0145	R02164	sdh	succinate dehydrogenase		Citrate cycle (TCA cycle)	1.3.5.1	(RSP_3147 & RSP_3148 & RSP_3149 & RSP_3150) | (RSP_0974 & RSP_0975 & RSP_0976 & RSP_0979)	Ubiquinone + Succinate <=> Ubiquinol + Fumarate	CPD0217 + CPD0034 <=> CPD0215 + CPD0095	CytoplasmicMembrane	Reversible	Thermodynamics	3
RXN0146	R00351	gltA	citrate synthase	acetyl-CoA:oxaloacetate C-acetyltransferase (thioester-hydrolysing)	Citrate cycle (TCA cycle)	2.3.3.1	RSP_1994	Citrate + CoA + H+ <=> Acetyl-CoA + H2O + Oxaloacetate	CPD0119 + CPD0010 + CPD0063 <=> CPD0021 + CPD0001 + CPD0029	Cytoplasmic	Reversible	Thermodynamics	2
RXN0147	R01324		aconitate hydratase	citrate hydroxymutase	Citrate cycle (TCA cycle)	4.2.1.3	RSP_1806	Citrate <=> Isocitrate	CPD0119 <=> CPD0189	Cytoplasmic	Reversible	Thermodynamics	2
RXN0148	R01082	fumC	fumarate hydratase	(S)-malate hydro-lyase (fumarate-forming)	Citrate cycle (TCA cycle)	4.2.1.2	RSP_2138	(S)-Malate <=> Fumarate + H2O	CPD0114 <=> CPD0095 + CPD0001	Cytoplasmic	Reversible	Thermodynamics	2
RXN0149	R00177	metK	S-adenosylmethionine synthetase	ATP:L-methionine S-adenosyltransferase	Cysteine and methionine metabolism	2.5.1.6	RSP_3595	ATP + L-Methionine + H2O => Orthophosphate + Diphosphate + S-Adenosyl-L-methionine + H+	CPD0002 + CPD0057 + CPD0001 => CPD0009 + CPD0012 + CPD0017 + CPD0063	Cytoplasmic	Forward only	Heuristics	3
RXN0150	R00192	ahcY	S-adenosyl-L-homocysteine hydrolase	S-Adenosyl-L-homocysteine hydrolase	Cysteine and methionine metabolism	3.3.1.1	RSP_1514	S-Adenosyl-L-homocysteine + H2O <=> Adenosine + L-Homocysteine	CPD0019 + CPD0001 <=> CPD0146 + CPD0117	Cytoplasmic	Reversible	Thermodynamics	3
RXN0153	R00586	cysE	serine O-acetyltransferase	acetyl-CoA:L-serine O-acetyltransferase	Cysteine and methionine metabolism	2.3.1.30	RSP_2481 | RSP_3060	L-Serine + Acetyl-CoA => O-Acetyl-L-serine + CoA	CPD0053 + CPD0021 => CPD0313 + CPD0010	Cytoplasmic	Forward only	Heuristics	2
RXN0154	R00897	cysK	cysteine synthase	O3-acetyl-L-serine:hydrogen-sulfide	Cysteine and methionine metabolism	2.5.1.47	RSP_1109 | RSP_2147	O-Acetyl-L-serine + Hydrogen sulfide => L-Cysteine + Acetate	CPD0313 + CPD0179 => CPD0077 + CPD0027 + CPD0063	Cytoplasmic	Forward only	Thermodynamics	2
RXN0155	R00946		methionine synthase I	5-Methyltetrahydrofolate:L-homocysteine S-methyltransferase	Cysteine and methionine metabolism	2.1.1.13	RSP_2124 | RSP_3346 | RSP_3347 | RSP_2768	5-Methyltetrahydrofolate + L-Homocysteine <=> Tetrahydrofolate + L-Methionine + H+	CPD0230 + CPD0117 <=> CPD0080 + CPD0057 + CPD0063	Cytoplasmic	Reversible	Thermodynamics	2
RXN0159	R01777		homoserine O-succinyltransferase	Succinyl-CoA:L-homoserine O-succinyltransferase	Cysteine and methionine metabolism	2.3.1.46	RSP_0010	Succinyl-CoA + L-Homoserine => CoA + O-Succinyl-L-homoserine	CPD0071 + CPD0172 => CPD0010 + CPD0336	Cytoplasmic	Forward only	Heuristics	2
RXN0160	R00999		cystathionine gamma-synthase	O-Succinyl-L-homoserine succinate-lyase (deaminating)	Cysteine and methionine metabolism	2.5.1.48	RSP_2917	O-Succinyl-L-homoserine + H2O => 2-Oxobutanoate + Succinate + NH3 + H+	CPD0336 + CPD0001 => CPD0085 + CPD0034 + CPD0013 + CPD0063	Cytoplasmic	Forward only	Thermodynamics	2
RXN0161	R03260		cystathionine gamma-synthase	O-Succinyl-L-homoserine succinate-lyase (adding cysteine)	Cysteine and methionine metabolism	2.5.1.48	RSP_2917	O-Succinyl-L-homoserine + L-Cysteine <=> L-Cystathionine + Succinate + H+	CPD0336 + CPD0077 <=> CPD0993 + CPD0034 + CPD0063	Cytoplasmic	Reversible	Thermodynamics	2
RXN0162	R03217		cystathionine gamma-synthase	O-Acetyl-L-homoserine succinate-lyase (adding cysteine)	Cysteine and methionine metabolism	2.5.1.48	RSP_2917	O-Acetyl-L-homoserine + L-Cysteine <=> L-Cystathionine + Acetate + H+	CPD0324 + CPD0077 <=> CPD0993 + CPD0027 + CPD0063	Cytoplasmic	Forward only	Thermodynamics	2
RXN0163	R01288	metZ	cystathionine gamma-synthase	O4-succinyl-L-homoserine:hydrogen sulfide S-(3-amino-3-carboxypropyl)transferase	Cysteine and methionine metabolism	2.5.1.48	RSP_2917 | RSP_1851	O-Succinyl-L-homoserine + Hydrogen sulfide <=> L-Homocysteine + Succinate	CPD0336 + CPD0179 <=> CPD0117 + CPD0034 + CPD0063	Cytoplasmic	Reversible	Thermodynamics	2
RXN0165	R04945		cystathionine gamma-synthase	O-Acetylhomoserine succinate-lyase (adding cysteine)	Cysteine and methionine metabolism	2.5.1.48	RSP_2917	O-Acetyl-L-homoserine + L-Selenocysteine <=> L-Selenocystathionine + Acetate	CPD0324 + CPD0994 <=> CPD0995 + CPD0027 + CPD0063	Cytoplasmic	Reversible		2
RXN0166	R01287		O-acetylhomoserine sulfhydrylase	O-acetyl-L-homoserine:methanethiol	Cysteine and methionine metabolism	2.5.1.49	RSP_4161 | RSP_2431 | RSP_2917	O-Acetyl-L-homoserine + Hydrogen sulfide => L-Homocysteine + Acetate	CPD0324 + CPD0179 => CPD0117 + CPD0027 + CPD0063	Cytoplasmic	Forward only	Thermodynamics	2
RXN0167	R04859		O-acetylhomoserine sulfhydrylase	O3-acetyl-L-serine:thiosulfate 2-amino-2-carboxyethyltransferase (reducing, L-cysteine-forming)	Cysteine and methionine metabolism	2.5.1.49	RSP_4161 | RSP_2431	O-Acetyl-L-serine + Thiosulfate + Thioredoxin => L-Cysteine + Sulfite + Thioredoxin disulfide + Acetate + H+	CPD0313 + CPD0720 + CPD0197 => CPD0077 + CPD0074 + CPD0198 + CPD0027 + CPD0063	Cytoplasmic	Forward only	SBC	2
RXN0170	R01148		branched chain amino acid: 2-keto-4-methylthiobutyrate aminotransferase	D-Alanine:2-oxoglutarate aminotransferase	D-Alanine, D-Glutamine and D-glutamate metabolism	2.6.1.21	RSP_1768 | RSP_3455	D-Alanine + 2-Oxoglutarate <=> Pyruvate + D-Glutamate	CPD0104 + CPD0023 <=> CPD0020 + CPD0150	Cytoplasmic	Reversible	Thermodynamics	2
RXN0171	R05053		branched chain amino acid: 2-keto-4-methylthiobutyrate aminotransferase	D-Aspartate:2-oxoglutarate aminotransferase	D-Alanine, D-Glutamine and D-glutamate metabolism	2.6.1.21	RSP_1768 | RSP_3455	D-Aspartate + D-4-Hydroxy-2-oxoglutarate <=> Oxaloacetate + L-erythro-4-Hydroxyglutamate + H+	CPD0996 + CPD0841 <=> CPD0029 + CPD0778 + CPD0063	Cytoplasmic	Reversible	Thermodynamics	2
RXN0172	R01582		branched chain amino acid: 2-keto-4-methylthiobutyrate aminotransferase	D-Phenylalanine:2-oxoglutarate aminotransferase	D-Alanine, D-Glutamine and D-glutamate metabolism	2.6.1.21	RSP_1768 | RSP_3455	D-Phenylalanine + 2-Oxoglutarate <=> Phenylpyruvate + D-Glutamate	CPD0644 + CPD0023 <=> CPD0645 + CPD0150	Cytoplasmic	Reversible	Thermodynamics	2
RXN0173	R00260		glutamate racemase	glutamate racemase	D-Alanine, D-Glutamine and D-glutamate metabolism	5.1.1.3	RSP_2947	L-Glutamate <=> D-Glutamate	CPD0022 <=> CPD0150	Cytoplasmic	Reversible	Thermodynamics	2
RXN0174			arginine exchange		Exchange reaction			L-arginine[e] <=>	CPD0789 <=>	Extracellular	Forward only	Exchange Reaction
RXN0175			histidine exchange		Exchange reaction			L-histidine[e] <=>	CPD0791 <=>	Extracellular	Forward only	Exchange Reaction
RXN0176			lysine exchange		Exchange reaction			L-lysine[e] <=>	CPD0793 <=>	Extracellular	Forward only	Exchange Reaction
RXN0177			cysteine exchange		Exchange reaction			L-cysteine[e] <=>	CPD0795 <=>	Extracellular	Forward only	Exchange Reaction
RXN0178			glutamine exchange		Exchange reaction			L-glutamine[e] <=>	CPD0797 <=>	Extracellular	Forward only	Exchange Reaction
RXN0179			L-leucine exchange		Exchange reaction			L-leucine[e] <=>	CPD0799 <=>	Extracellular	Forward only	Exchange Reaction
RXN0180			L-isoleucine exchange		Exchange reaction			L-isoleucine[e] <=>	CPD0801 <=>	Extracellular	Forward only	Exchange Reaction
RXN0181			L-valine exchange		Exchange reaction			L-valine[e] <=>	CPD0803 <=>	Extracellular	Forward only	Exchange Reaction
RXN0182			L-methionine exchange		Exchange reaction			L-methionine[e] <=>	CPD0805 <=>	Extracellular	Forward only	Exchange Reaction
RXN0184			D-Alanyl-D-alanine exchange		Exchange reaction			D-Alanyl-D-alanine[e] <=>	CPD0810 <=>	Extracellular	Forward only	Exchange Reaction
RXN0185			glutathione exchange		Exchange reaction			glutathione[e] <=>	CPD0815 <=>	Extracellular	Forward only	Exchange Reaction
RXN0186			Glutathione disulfide exchange		Exchange reaction			Glutathione disulfide[e] <=>	CPD0817 <=>	Extracellular	Forward only	Exchange Reaction
RXN0187			cobalamin exchange		Exchange reaction			cobalamin[e] <=>	CPD0819 <=>	Extracellular	Forward only	Exchange Reaction
RXN0188			Cu2+ exchange		Exchange reaction			Cu2+[e] <=>	CPD0822 <=>	Extracellular	Forward only	Exchange Reaction
RXN0190			zinc exchange		Exchange reaction			zinc[e] <=>	CPD0827 <=>	Extracellular	Forward only	Exchange Reaction
RXN0191			Mn+2 exchange		Exchange reaction			Mn+2[e] <=>	CPD0832 <=>	Extracellular	Forward only	Exchange Reaction
RXN0192			Fe+2 exchange		Exchange reaction			Fe+2[e] <=>	CPD0829 <=>	Extracellular	Forward only	Exchange Reaction
RXN0193			Co2+ exchange		Exchange reaction			Co2+[e] <=>	CPD0835 <=>	Extracellular	Forward only	Exchange Reaction
RXN0194			heme exchange		Exchange reaction			heme[e] <=>	CPD0837 <=>	Extracellular	Forward only	Exchange Reaction
RXN0195			thiosulfate exchange		Exchange reaction			Thiosulfate[e] <=>	CPD0728 <=>	Extracellular	Forward only	Exchange Reaction
RXN0196			sulfate exchange		Exchange reaction			sulfate[e] <=>	CPD0730 <=>	Extracellular	Forward only	Exchange Reaction
RXN0197			molybdate exchange		Exchange reaction			Molybdate[e] <=>	CPD0732 <=>	Extracellular	Forward only	Exchange Reaction
RXN0198			putrescine exchange		Exchange reaction			putrescine[e] <=>	CPD0736 <=>	Extracellular	Forward only	Exchange Reaction
RXN0199			spermidine exchange		Exchange reaction			spermidine[e] <=>	CPD0738 <=>	Extracellular	Forward only	Exchange Reaction
RXN0200			glycine betaine exchange		Exchange reaction			betaine[e] <=>	CPD0742 <=>	Extracellular	Forward only	Exchange Reaction
RXN0201			L-proline exchange		Exchange reaction			L-proline[e] <=>	CPD0744 <=>	Extracellular	Forward only	Exchange Reaction
RXN0202			choline exchange		Exchange reaction			choline[e] <=>	CPD0746 <=>	Extracellular	Forward only	Exchange Reaction
RXN0204			Maltose exchange		Exchange reaction			Maltose[e] <=>	CPD0750 <=>	Extracellular	Forward only	Exchange Reaction
RXN0205			sorbitol exchange		Exchange reaction			D-Sorbitol[e] <=>	CPD0754 <=>	Extracellular	Forward only	Exchange Reaction
RXN0206			Mannitol exchange		Exchange reaction			Mannitol[e] <=>	CPD0756 <=>	Extracellular	Forward only	Exchange Reaction
RXN0209			glycerol exchange		Exchange reaction			glycerol[e] <=>	CPD0762 <=>	Extracellular	Forward only	Exchange Reaction
RXN0210			ribose exchange		Exchange reaction			ribose[e] <=>	CPD0764 <=>	Extracellular	Forward only	Exchange Reaction
RXN0211			xylose exchange		Exchange reaction			xylose[e] <=>	CPD0767 <=>	Extracellular	Forward only	Exchange Reaction
RXN0212			fructose exchange		Exchange reaction			fructose[e] <=>	CPD0769 <=>	Extracellular	Forward only	Exchange Reaction
RXN0213			phosphate exchange		Exchange reaction			phosphate[e] <=>	CPD0771 <=>	Extracellular	Forward only	Exchange Reaction
RXN0214			glutamate exchange		Exchange reaction			glutamate[e] <=>	CPD0773 <=>	Extracellular	Forward only	Exchange Reaction
RXN0215			aspartate exchange		Exchange reaction			aspartate[e] <=>	CPD0775 <=>	Extracellular	Forward only	Exchange Reaction
RXN0216			asparagine exchange		Exchange reaction			asparagine[e] <=>	CPD0777 <=>	Extracellular	Forward only	Exchange Reaction
RXN0217			H2O exchange		Exchange reaction			H2O[e] <=>	CPD0872 <=>	Extracellular	Forward only	Exchange Reaction
RXN0219			Ammonia exchange		Exchange reaction			NH3[e] <=>	CPD0875 <=>	Extracellular	Forward only	Exchange Reaction
RXN0220			Sodium exchange		Exchange reaction			Sodium[e] <=>	CPD0878 <=>	Extracellular	Forward only	Exchange Reaction
RXN0221			Calcium exchange		Exchange reaction			Calcium[e] <=>	CPD0881 <=>	Extracellular	Forward only	Exchange Reaction
RXN0222			CO2 exchange		Exchange reaction			CO2[e] <=>	CPD0883 <=>	Extracellular	Forward only	Exchange Reaction
RXN0223			O2 exchange		Exchange reaction			O2[e] <=>	CPD0885 <=>	Extracellular	Forward only	Exchange Reaction
RXN0224			Succinate exchange		Exchange reaction			Succinate[e] <=>	CPD0887 <=>	Extracellular	Forward only	Exchange Reaction
RXN0225			Malate exchange		Exchange reaction			Malate[e] <=>	CPD0890 <=>	Extracellular	Forward only	Exchange Reaction
RXN0226			Fumarate exchange		Exchange reaction			Fumarate[e] <=>	CPD0892 <=>	Extracellular	Forward only	Exchange Reaction
RXN0227			Pyruvate exchange		Exchange reaction			Pyruvate[e] <=>	CPD0895 <=>	Extracellular	Forward only	Exchange Reaction
RXN0228			2-Oxobutanoate exchange		Exchange reaction			2-Oxobutanoate[e] <=>	CPD0897 <=>	Extracellular	Forward only	Exchange Reaction
RXN0229			2-Oxopentanoic acid exchange		Exchange reaction			2-Oxopentanoic acid[e] <=>	CPD0899 <=>	Extracellular	Forward only	Exchange Reaction
RXN0231			3'-UMP exchange		Exchange reaction			3'-UMP[e] <=>	CPD0903 <=>	Extracellular	Forward only	Exchange Reaction
RXN0232			3'-GMP exchange		Exchange reaction			3'-GMP[e] <=>	CPD0905 <=>	Extracellular	Forward only	Exchange Reaction
RXN0233			3'-CMP exchange		Exchange reaction			3'-CMP[e] <=>	CPD0907 <=>	Extracellular	Forward only	Exchange Reaction
RXN0234			D-Alanine exchange	D-Alanine exchange	Exchange reaction			D-Alanine[e] <=>	CPD0909 <=>	Extracellular	Forward only	Exchange Reaction
RXN0235			L-Alanine exchange		Exchange reaction			L-Alanine[e] <=>	CPD0911 <=>	Extracellular	Forward only	Exchange Reaction
RXN0236			Glycine exchange		Exchange reaction			Glycine[e] <=>	CPD0913 <=>	Extracellular	Forward only	Exchange Reaction
RXN0238			Mannose exchange		Exchange reaction			Mannose[e] <=>	CPD1041 <=>	Extracellular	Forward only	Exchange Reaction
RXN0239	R04429	fabI	enoyl-[acyl-carrier-protein] reductase [NADH]	Butyryl-[acyl-carrier protein]:malonyl-CoA C-acyltransferase(decarboxylating, oxoacyl- and enoyl-reducing)	Fatty acid biosynthesis	1.3.1.9	RSP_3176 | RSP_2344 | RSP_1256	But-2-enoyl-[acyl-carrier protein] + NADH + H+ => Butyryl-[acp] + NAD+	CPD0997 + CPD0004 + CPD0063 => CPD1009 + CPD0003	CytoplasmicMembrane	Forward only	E. coli model	4
RXN0240	R04955	fabI	enoyl-[acyl-carrier-protein] reductase [NADH]	Hexanoyl-[acyl-carrier protein]:malonyl-CoA C-acyltransferase(decarboxylating, oxoacyl- and enoyl-reducing)	Fatty acid biosynthesis	1.3.1.9	RSP_3176 | RSP_2344 | RSP_1256	trans-Hex-2-enoyl-[acp] + NADH + H+ => Hexanoyl-[acp] + NAD+	CPD0928 + CPD0004 + CPD0063 => CPD1010 + CPD0003	CytoplasmicMembrane	Forward only	E. coli model	4
RXN0241	R04958	fabI	enoyl-[acyl-carrier-protein] reductase [NADH]	Octanoyl-[acyl-carrier protein]:malonyl-CoAC-acyltransferase(decarboxylating, oxoacyl- and enoyl-reducing)	Fatty acid biosynthesis	1.3.1.9	RSP_3176 | RSP_2344 | RSP_1256	trans-Oct-2-enoyl-[acp] + NADH + H+ => Octanoyl-[acp] + NAD+	CPD0613 + CPD0004 + CPD0063 => CPD0541 + CPD0003	CytoplasmicMembrane	Forward only	E. coli model	4
RXN0242	R04961	fabI	enoyl-[acyl-carrier-protein] reductase [NADH]	Decanoyl-[acyl-carrier protein]:malonyl-CoA C-acyltransferase(decarboxylating, oxoacyl- and enoyl-reducing)	Fatty acid biosynthesis	1.3.1.9	RSP_3176 | RSP_2344 | RSP_1256	trans-Dec-2-enoyl-[acp] + NADH + H+ => Decanoyl-[acp] + NAD+	CPD0479 + CPD0004 + CPD0063 => CPD1011 + CPD0003	CytoplasmicMembrane	Forward only	E. coli model	4
RXN0243	R04724	fabI	enoyl-[acyl-carrier-protein] reductase [NADH]	Dodecanoyl-[acyl-carrier protein]:malonyl-CoA C-acyltransferase(decarboxylating, oxoacyl- and enoyl-reducing)	Fatty acid biosynthesis	1.3.1.9	RSP_3176 | RSP_2344 | RSP_1256	trans-Dodec-2-enoyl-[acp] + NADH + H+ => Dodecanoyl-[acp] + NAD+	CPD0612 + CPD0004 + CPD0063 => CPD1012 + CPD0003	CytoplasmicMembrane	Forward only	E. coli model	4
RXN0244	R04966	fabI	enoyl-[acyl-carrier-protein] reductase [NADH]	Tetradecanoyl-[acyl-carrier protein]:malonyl-CoA C-acyltransferase(decarboxylating, oxoacyl- and enoyl-reducing)	Fatty acid biosynthesis	1.3.1.9	RSP_3176 | RSP_2344 | RSP_1256	trans-Tetradec-2-enoyl-[acp] + NADH + H+ => Tetradecanoyl-[acp] + NAD+	CPD0611 + CPD0004 + CPD0063 => CPD1013 + CPD0003	CytoplasmicMembrane	Forward only	E. coli model	4
RXN0245	R04969	fabI	enoyl-[acyl-carrier-protein] reductase [NADH]	Hexadecanoyl-[acyl-carrier protein]:malonyl-CoA C-acyltransferase(decarboxylating, oxoacyl- and enoyl-reducing)	Fatty acid biosynthesis	1.3.1.9	RSP_3176 | RSP_2344 | RSP_1256	trans-Hexadec-2-enoyl-[acp] + NADH + H+ => Hexadecanoyl-[acp] + NAD+	CPD0610 + CPD0004 + CPD0063 => CPD1014 + CPD0003	CytoplasmicMembrane	Forward only	E. coli model	4
RXN0246		fabI	enoyl-[acyl-carrier-protein] reductase [NADH]	Octadecanoyl-[acyl-carrier protein]:malonyl-CoA C-acyltransferase(decarboxylating, oxoacyl- and enoyl-reducing)	Fatty acid biosynthesis	1.3.1.9	RSP_3176 | RSP_2344 | RSP_1256	trans-Octadec-2-enoyl-[acp] + NADH + H+ => Octadecanoyl-[acp] + NAD+	CPD0149 + CPD0004 + CPD0063 => CPD0143 + CPD0003	CytoplasmicMembrane	Forward only	E. coli model	4
RXN0247	R01977		Acetoacetyl-CoA reductase	(R)-3-Hydroxybutanoyl-CoA:NADP+ oxidoreductase	Fatty acid biosynthesis	1.1.1.36	RSP_3963 | RSP_0747	(R)-3-Hydroxybutanoyl-CoA + NADP+ <=> Acetoacetyl-CoA + NADPH + H+	CPD0606 + CPD0006 <=> CPD0194 + CPD0005 + CPD0063	Cytoplasmic	Reversible	Thermodynamics	3
RXN0248	R04355	fabH	3-oxoacyl-[acyl-carrier-protein] synthase III	acetyl-CoA:malonyl-[acyl-carrier protein] C-acyltransferase	Fatty acid biosynthesis	2.3.1.180	RSP_2612 | RSP_3177 | RSP_3468 | RSP_2464 | RSP_2777	Acetyl-[acyl-carrier protein] + Malonyl-[acyl-carrier protein] <=> Acetoacetyl-[acp] + CO2 + Acyl-carrier protein	CPD0608 + CPD0348 <=> CPD0609 + CPD0011 + CPD0156	Cytoplasmic	Reversible		3
RXN0249	R01624	fabH	3-oxoacyl-[acyl-carrier-protein] synthase III	acetyl-CoA:[acyl-carrier-protein] S-acetyltransferase	Fatty acid biosynthesis	2.3.1.180	RSP_2612	Acetyl-CoA + Acyl-carrier protein + H+ <=> CoA + Acetyl-[acyl-carrier protein]	CPD0021 + CPD0156 + CPD0063 <=> CPD0010 + CPD0608	Cytoplasmic	Reversible		3
RXN0251	R04751		Acyl-CoA dehydrogenase	Hexanoyl-CoA:(acceptor) 2,3-oxidoreductase	Fatty acid biosynthesis	1.3.99.2	RSP_0156 | RSP_1679	Hexanoyl-CoA + FAD <=> trans-Hex-2-enoyl-CoA + FADH2	CPD0929 + CPD0015 <=> CPD0930 + CPD0368	Cytoplasmic	Reversible	Thermodynamics	2
RXN0252	R01279		Acyl-CoA dehydrogenase	Palmitoyl-CoA:oxygen 2-oxidoreductase	Fatty acid biosynthesis	1.3.99.3	RSP_0156	Palmitoyl-CoA + FAD <=> trans-Hexadec-2-enoyl-CoA + FADH2	CPD0931 + CPD0015 <=> CPD0932 + CPD0368	Cytoplasmic	Reversible	Thermodynamics	2
RXN0253	R03990		Acyl-CoA dehydrogenase	Tetradecanoyl-CoA:(acceptor) 2,3-oxidoreductase	Fatty acid biosynthesis	1.3.99.3	RSP_0156	Tetradecanoyl-CoA + FAD <=> trans-Tetradec-2-enoyl-CoA + FADH2	CPD0933 + CPD0015 <=> CPD0934 + CPD0368	Cytoplasmic	Reversible	Thermodynamics	2
RXN0254	R03857		Acyl-CoA dehydrogenase	Lauroyl-CoA:(acceptor) 2,3-oxidoreductase	Fatty acid biosynthesis	1.3.99.3	RSP_0156	Lauroyl-CoA + FAD <=> 2-trans-Dodecenoyl-CoA + FADH2	CPD0935 + CPD0015 <=> CPD0936 + CPD0368	Cytoplasmic	Reversible	Thermodynamics	2
RXN0255	R04754		Acyl-CoA dehydrogenase	Decanoyl-CoA:(acceptor) 2,3-oxidoreductase	Fatty acid biosynthesis	1.3.99.3	RSP_0156	Decanoyl-CoA + FAD <=> trans-Dec-2-enoyl-CoA + FADH2	CPD0937 + CPD0015 <=> CPD0938 + CPD0368	Cytoplasmic	Reversible	Thermodynamics	2
RXN0256	R03777		Acyl-CoA dehydrogenase	Octanoyl-CoA:oxygen 2-oxidoreductase	Fatty acid biosynthesis	1.3.99.3	RSP_0156	Octanoyl-CoA + FAD <=> trans-Oct-2-enoyl-CoA + FADH2	CPD0939 + CPD0015 <=> CPD0940 + CPD0368	Cytoplasmic	Reversible	Thermodynamics	2
RXN0257	R03172		Acyl-CoA dehydrogenase	S)-2-methylbutanoyl-CoA:acceptor 2,3-oxidoreductase	Fatty acid biosynthesis	1.3.99.3	RSP_0156	(S)-2-Methylbutanoyl-CoA + FAD <=> 2-Methylbut-2-enoyl-CoA + FADH2	CPD0941 + CPD0015 <=> CPD0942 + CPD0368	Cytoplasmic	Reversible	Thermodynamics	2
RXN0258	R00924		Acyl-CoA dehydrogenase	Propanoyl-CoA:(acceptor) 2,3-oxidoreductase	Fatty acid biosynthesis	1.3.99.3	RSP_1434	Propanoyl-CoA + FAD <=> Propenoyl-CoA + FADH2	CPD0079 + CPD0015 <=> CPD0943 + CPD0368	Cytoplasmic	Reversible	Thermodynamics	3
RXN0259	R02661		Acyl-CoA dehydrogenase	-methylpropanoyl-CoA:(acceptor) 2,3-oxidoreductase	Fatty acid biosynthesis	1.3.99.3	RSP_0156 | RSP_1679	2-Methylpropanoyl-CoA + FAD <=> 2-Methylprop-2-enoyl-CoA + FADH2	CPD0944 + CPD0015 <=> CPD0945 + CPD0368	Cytoplasmic	Reversible	Thermodynamics	2
RXN0260	R08092		Acyl-CoA dehydrogenase		Fatty acid biosynthesis	1.3.99.-	RSP_3182 | RSP_2199 | RSP_0742	5-Methylhex-4-enoyl-CoA + FAD <=> (2E)-5-Methylhexa-2,4-dienoyl-CoA + FADH2	CPD0946 + CPD0015 <=> CPD0947 + CPD0368	Cytoplasmic	Reversible	Thermodynamics	2
RXN0262	R02487		Acyl-CoA dehydrogenase	Glutaryl-CoA:(acceptor) 2,3-oxidoreductase (decarboxylating)	Fatty acid biosynthesis	1.3.99.7	RSP_1295	Glutaryl-CoA + H+ + FAD <=> FADH2 + Crotonoyl-CoA + CO2	CPD0950 + CPD0063 + CPD0015 <=> CPD0951 + CPD0368 + CPD0011	Cytoplasmic	Reversible	Thermodynamics	2
RXN0263	R04533	fabG	3-oxoacyl-[acyl-carrier-protein] reductase	(3R)-3-Hydroxybutanoyl-[acyl-carrier protein]:NADP+ oxidoreductase	Fatty acid biosynthesis	1.1.1.100	RSP_3888 | RSP_3440 | RSP_3062 | RSP_2538 | RSP_2461 | RSP_2371 | RSP_0610	(3R)-3-Hydroxybutanoyl-[acyl-carrier protein] + NADP+ <=> Acetoacetyl-[acp] + NADPH + H+	CPD0998 + CPD0006 <=> CPD0609 + CPD0005 + CPD0063	Cytoplasmic	Reversible		2
RXN0264	R04953	fabG	3-oxoacyl-[acyl-carrier-protein] reductase	(3R)-3-Hydroxyhexanoyl-[acyl-carrier-protein]:NADP+ oxidoreductase	Fatty acid biosynthesis	1.1.1.100	RSP_3888 | RSP_3440 | RSP_3062 | RSP_2538 | RSP_2461 | RSP_2371 | RSP_0610	(R)-3-Hydroxyhexanoyl-[acp] + NADP+ <=> 3-Oxohexanoyl-[acp] + NADPH + H+	CPD0605 + CPD0006 <=> CPD0604 + CPD0005 + CPD0063	Cytoplasmic	Reversible		2
RXN0265	R04536	fabG	3-oxoacyl-[acyl-carrier-protein] reductase	(3R)-3-Hydroxyoctanoyl-[acyl-carrier-protein]:NADP+ oxidoreductase	Fatty acid biosynthesis	1.1.1.100	RSP_3888 | RSP_3440 | RSP_3062 | RSP_2538 | RSP_2461 | RSP_2371 | RSP_0610	(3R)-3-Hydroxyoctanoyl-[acyl-carrier protein] + NADP+ <=> 3-Oxooctanoyl-[acp] + NADPH + H+	CPD0999 + CPD0006 <=> CPD1000 + CPD0005 + CPD0063	Cytoplasmic	Reversible		2
RXN0266	R04534	fabG	3-oxoacyl-[acyl-carrier-protein] reductase	3R)-3-Hydroxydecanoyl-[acyl-carrier-protein]:NADP+ oxidoreductase	Fatty acid biosynthesis	1.1.1.100	RSP_3888 | RSP_3440 | RSP_3062 | RSP_2538 | RSP_2461 | RSP_2371 | RSP_0610	(3R)-3-Hydroxydecanoyl-[acyl-carrier protein] + NADP+ <=> 3-Oxodecanoyl-[acp] + NADPH	CPD0503 + CPD0006 <=> CPD1002 + CPD0005 + CPD0063	Cytoplasmic	Reversible		2
RXN0267	R04566	fabG	3-oxoacyl-[acyl-carrier-protein] reductase	(3R)-3-Hydroxytetradecanoyl-[acyl-carrier-protein]:NADP+ oxidoreductase	Fatty acid biosynthesis	1.1.1.100	RSP_3888 | RSP_3440 | RSP_3062 | RSP_2538 | RSP_2461 | RSP_2371 | RSP_0610	(3R)-3-Hydroxytetradecanoyl-[acyl-carrier protein] + NADP+ <=> 3-Oxotetradecanoyl-[acp] + NADPH + H+	CPD0509 + CPD0006 <=> CPD1003 + CPD0005 + CPD0063	Cytoplasmic	Reversible		2
RXN0268	R04964	fabG	3-oxoacyl-[acyl-carrier-protein] reductase	(3R)-3-Hydroxydodecanoyl-[acyl-carrier-protein]:NADP+ oxidoreductase	Fatty acid biosynthesis	1.1.1.100	RSP_3888 | RSP_3440 | RSP_3062 | RSP_2538 | RSP_2461 | RSP_2371 | RSP_0610	(R)-3-Hydroxydodecanoyl-[acp] + NADP+ <=> 3-Oxododecanoyl-[acp] + NADPH + H+	CPD1001 + CPD0006 <=> CPD1004 + CPD0005 + CPD0063	Cytoplasmic	Reversible		2
RXN0269	R04543	fabG	3-oxoacyl-[acyl-carrier-protein] reductase	(3R)-3-Hydroxypalmitoyl-[acyl-carrier-protein]:NADP+ oxidoreductase	Fatty acid biosynthesis	1.1.1.100	RSP_3888 | RSP_3440 | RSP_3062 | RSP_2538 | RSP_2461 | RSP_2371 | RSP_0610	(3R)-3-Hydroxypalmitoyl-[acyl-carrier protein] + NADP+ <=> 3-Oxohexadecanoyl-[acp] + NADPH + H+	CPD1005 + CPD0006 <=> CPD1006 + CPD0005 + CPD0063	Cytoplasmic	Reversible		2
RXN0270	R07763	fabG	3-oxoacyl-[acyl-carrier-protein] reductase		Fatty acid biosynthesis	1.1.1.100	RSP_3888 | RSP_3440 | RSP_3062 | RSP_2538 | RSP_2461 | RSP_2371 | RSP_0610	3-Oxostearoyl-[acp] + NADPH + H+ <=> 3-Hydroxyoctadecanoyl-[acp] + NADP+	CPD1007 + CPD0005 + CPD0063 <=> CPD1008 + CPD0006	Cytoplasmic	Reversible		2
RXN0271	R04386	acc	acetyl-CoA carboxylase carboxyltransferase subunit alpha	Acetyl-CoA:carbon-dioxide ligase (ADP-forming)	Fatty acid biosynthesis	6.4.1.2	(RSP_1772 & RSP_0929) | (RSP_0190 & RSP_0191)	Acetyl-CoA + Carboxybiotin-carboxyl-carrier protein + H+ <=> Malonyl-CoA + Holo-[carboxylase]	CPD0021 + CPD0491 + CPD0063 <=> CPD0065 + CPD0554	Cytoplasmic	Reversible		2
RXN0272	R01626	fabD	[Acyl-carrier-protein] S-malonyltransferase	malonyl-CoA:[acyl-carrier protein] S-malonyltransferase	Fatty acid biosynthesis	2.3.1.39	RSP_2682	Malonyl-CoA + Acyl-carrier protein <=> CoA + Malonyl-[acyl-carrier protein]	CPD0065 + CPD0156 <=> CPD0010 + CPD0348	Cytoplasmic	Reversible		2
RXN0273	R04952	fabB	3-oxoacyl-[acyl-carrier-protein] synthase I	butyryl-[acyl-carrier protein]:malonyl-[acyl-carrier-protein]C-acyltransferase (decarboxylating)	Fatty acid biosynthesis	2.3.1.41	RSP_3177 | RSP_3468 | RSP_2464	Butyryl-[acp] + Malonyl-[acyl-carrier protein] <=> 3-Oxohexanoyl-[acp] + CO2 + Acyl-carrier protein	CPD1009 + CPD0348 <=> CPD0604 + CPD0011 + CPD0156	Cytoplasmic	Reversible		2
RXN0274	R04957	fabB	3-oxoacyl-[acyl-carrier-protein] synthase I	hexanoyl-[acyl-carrier protein]:malonyl-[acyl-carrier-protein] C-acyltransferase (decarboxylating)	Fatty acid biosynthesis	2.3.1.41	RSP_3177 | RSP_3468 | RSP_2464	Hexanoyl-[acp] + Malonyl-[acyl-carrier protein] <=> 3-Oxooctanoyl-[acp] + CO2 + Acyl-carrier protein	CPD1010 + CPD0348 <=> CPD1000 + CPD0011 + CPD0156	Cytoplasmic	Reversible		2
RXN0275	R04960	fabB	3-oxoacyl-[acyl-carrier-protein] synthase I	Octanoyl-[acyl-carrier protein]:malonyl-[acyl-carrier-protein] C-acyltransferase (decarboxylating)	Fatty acid biosynthesis	2.3.1.41	RSP_3177 | RSP_3468 | RSP_2464	Octanoyl-[acp] + Malonyl-[acyl-carrier protein] <=> 3-Oxodecanoyl-[acp] + CO2 + Acyl-carrier protein	CPD0541 + CPD0348 <=> CPD1002 + CPD0011 + CPD0156	Cytoplasmic	Reversible		2
RXN0276	R04963	fabB	3-oxoacyl-[acyl-carrier-protein] synthase I	Decanoyl-[acyl-carrier protein]:malonyl-[acyl-carrier-protein] C-acyltransferase (decarboxylating)	Fatty acid biosynthesis	2.3.1.41	RSP_3177 | RSP_3468 | RSP_2464	Decanoyl-[acp] + Malonyl-[acyl-carrier protein] <=> 3-Oxododecanoyl-[acp] + CO2 + Acyl-carrier protein	CPD1011 + CPD0348 <=> CPD1004 + CPD0011 + CPD0156	Cytoplasmic	Reversible		2
RXN0277	R04726	fabB	3-oxoacyl-[acyl-carrier-protein] synthase I	dodecanoyl-[acyl-carrier-protein]:malonyl-[acyl-carrier-protein] C-acyltransferase (decarboxylating)	Fatty acid biosynthesis	2.3.1.41	RSP_3177 | RSP_3468 | RSP_2464	Dodecanoyl-[acyl-carrier protein] + Malonyl-[acyl-carrier protein] <=> 3-Oxotetradecanoyl-[acp] + CO2 + Acyl-carrier protein	CPD1012 + CPD0348 <=> CPD1003 + CPD0011 + CPD0156	Cytoplasmic	Reversible		2
RXN0278	R04968	fabB	3-oxoacyl-[acyl-carrier-protein] synthase I	Tetradecanoyl-[acyl-carrier protein]:malonyl-[acyl-carrier-protein] C-acyltransferase (decarboxylating)	Fatty acid biosynthesis	2.3.1.41	RSP_3177 | RSP_3468 | RSP_2464	Tetradecanoyl-[acp] + Malonyl-[acyl-carrier protein] <=> 3-Oxohexadecanoyl-[acp] + CO2 + Acyl-carrier protein	CPD1013 + CPD0348 <=> CPD1006 + CPD0011 + CPD0156	Cytoplasmic	Reversible		2
RXN0279	R07762	fabB	3-oxoacyl-[acyl-carrier-protein] synthase I		Fatty acid biosynthesis	2.3.1.41	RSP_3177 | RSP_3468 | RSP_2464	Hexadecanoyl-[acp] + Malonyl-[acyl-carrier protein] <=> 3-Oxostearoyl-[acp] + Acyl-carrier protein + CO2	CPD1014 + CPD0348 <=> CPD1007 + CPD0011 + CPD0156	Cytoplasmic	Reversible		2
RXN0280	R04535	fabA	3-hydroxydecanoyl-(acyl carrier protein) dehydratase	(3R)-3-Hydroxydecanoyl-[acyl-carrier protein] hydro-lyase	Fatty acid biosynthesis	4.2.1.60	RSP_3178	(3R)-3-Hydroxydecanoyl-[acyl-carrier protein] <=> trans-Dec-2-enoyl-[acp] + H2O	CPD0503 <=> CPD0479 + CPD0001	Cytoplasmic	Reversible		2
RXN0281		fabZ	enoyl-ACP dehydratase		Fatty acid biosynthesis	4.2.1.-	RSP_2712	But-2-enoyl-[acyl-carrier protein] + H2O <=> (3R)-3-Hydroxybutanoyl-[acyl-carrier protein]	CPD0997 + CPD0001 <=> CPD0998	Cytoplasmic	Reversible		2
RXN0282		fabZ	enoyl-ACP dehydratase		Fatty acid biosynthesis	4.2.1.-	RSP_2712	trans-Hex-2-enoyl-[acp] + H2O <=> (R)-3-Hydroxyhexanoyl-[acp]	CPD0928 + CPD0001 <=> CPD0605	Cytoplasmic	Reversible		2
RXN0283		fabZ	enoyl-ACP dehydratase		Fatty acid biosynthesis	4.2.1.-	RSP_2712	trans-Oct-2-enoyl-[acp] + H2O <=> (3R)-3-Hydroxyoctanoyl-[acyl-carrier protein]	CPD0613 + CPD0001 <=> CPD0999	Cytoplasmic	Reversible		2
RXN0285		fabZ	enoyl-ACP dehydratase		Fatty acid biosynthesis	4.2.1.-	RSP_2712	trans-dodec-2-enoyl-[acp] + H2O <=> (R)-3-Hydroxydodecanoyl-[acp]	CPD0612 + CPD0001 <=> CPD1001	Cytoplasmic	Reversible		2
RXN0286		fabZ	enoyl-ACP dehydratase		Fatty acid biosynthesis	4.2.1.-	RSP_2712	trans-tetradec-2-enoyl-[acp] + H2O <=> (R)-3-Hydroxyteradecanoyl-[acp]	CPD0611 + CPD0001 <=> CPD0509	Cytoplasmic	Reversible		2
RXN0287		fabZ	enoyl-ACP dehydratase		Fatty acid biosynthesis	4.2.1.-	RSP_2712	Trans-hexadec-2-enoyl-[acp] + H2O <=> (R)-3-Hydroxypalmitoyl-[acp]	CPD0610 + CPD0001 <=> CPD1005	Cytoplasmic	Reversible		2
RXN0288		fabZ	enoyl-ACP dehydratase		Fatty acid biosynthesis	4.2.1.-	RSP_2712	Trans-octadec-2-enoyl-[acp] + H2O <=> (R)-3-Hydroxyoctadecanoyl-[acp]	CPD0149 + CPD0001 <=> CPD1008	Cytoplasmic	Reversible		2
RXN0289	R01706			Oleoyl-[acyl-carrier protein] hydrolase	Fatty acid biosynthesis	3.1.2.14	?	Hexadecanoyl-[acp] + H2O <=> Acyl-carrier protein + Hexadecanoic acid + 2 H+	CPD1014 + CPD0001 <=> CPD0156 + CPD0154 + 2 CPD0063	Cytoplasmic	Reversible		2
RXN0290	R00238		thiolase	Acetyl-CoA:acetyl-CoA C-acetyltransferase	Fatty acid metabolism	2.3.1.9	RSP_1354 | RSP_3184 | RSP_0745 | RSP_2197	2 Acetyl-CoA <=> CoA + Acetoacetyl-CoA	2 CPD0021 <=> CPD0010 + CPD0194	Cytoplasmic	Reversible	Thermodynamics	2
RXN0291	R01177		thiolase	butanoyl-CoA:acetyl-CoA C-butanoyltransferase	Fatty acid metabolism	2.3.1.9	RSP_1354 | RSP_3184 | RSP_0745 | RSP_2197 | RSP_3536	Acetyl-CoA + Butanoyl-CoA <=> CoA + 3-Oxohexanoyl-CoA	CPD0021 + CPD0578 <=> CPD0010 + CPD0532	Cytoplasmic	Reversible	Thermodynamics	2
RXN0292	R04747		thiolase	Hexanoyl-CoA:acetyl-CoA C-acyltransferase	Fatty acid metabolism	2.3.1.16	RSP_3536	Hexanoyl-CoA + Acetyl-CoA <=> CoA + 3-Oxooctanoyl-CoA	CPD0929 + CPD0021 <=> CPD0010 + CPD0585	Cytoplasmic	Reversible	Thermodynamics	2
RXN0293	R03778		thiolase	Octanoyl-CoA:acetyl-CoA C-acyltransferase	Fatty acid metabolism	2.3.1.16	RSP_3536	Octanoyl-CoA + Acetyl-CoA <=> CoA + 3-Oxodecanoyl-CoA	CPD0939 + CPD0021 <=> CPD0010 + CPD0584	Cytoplasmic	Reversible	Thermodynamics	2
RXN0294	R04742		thiolase	Decanoyl-CoA:acetyl-CoA C-acyltransferase	Fatty acid metabolism	2.3.1.16	RSP_3536	Decanoyl-CoA + Acetyl-CoA <=> CoA + 3-Oxododecanoyl-CoA	CPD0937 + CPD0021 <=> CPD0010 + CPD0513	Cytoplasmic	Reversible	Thermodynamics	2
RXN0295	R03858		thiolase	Lauroyl-CoA:acetyl-CoA C-acyltransferase	Fatty acid metabolism	2.3.1.16	RSP_3536	Lauroyl-CoA + Acetyl-CoA <=> CoA + 3-Oxotetradecanoyl-CoA	CPD0935 + CPD0021 <=> CPD0010 + CPD0508	Cytoplasmic	Reversible	Thermodynamics	2
RXN0296			thiolase	Tetradecanoyl-CoA:acetyl-CoA C-acyltransferase	Fatty acid metabolism	2.3.1.16	RSP_3536	Tetradecanoyl-CoA + Acetyl-CoA <=> CoA + 3-Oxohexadecanoyl-CoA	CPD0933 + CPD0021 <=> CPD0010 + CPD0468	Cytoplasmic	Reversible	Thermodynamics	2
RXN0297	R00927		thiolase	acetyl-CoA:propanoyl-CoA 2-C-acetyltransferase	Fatty acid metabolism	2.3.1.16	RSP_3536	Propanoyl-CoA + Acetyl-CoA <=> CoA + 2-Methylacetoacetyl-CoA	CPD0079 + CPD0021 <=> CPD0010 + CPD1026	Cytoplasmic	Reversible	Thermodynamics	2
RXN0298	R08095		thiolase	3-methylcrotonyl-CoA:acetyl-CoA C-acyltransferase	Fatty acid metabolism	2.3.1.16	RSP_3536	3-Methylcrotonyl-CoA + Acetyl-CoA <=> 5-Methyl-3-oxo-4-hexenoyl-CoA + CoA	CPD0430 + CPD0021 <=> CPD0010 + CPD1029	Cytoplasmic	Reversible	Thermodynamics	2
RXN0299	R08091		thiolase	7-methyl-3-oxo-6-octenoyl-CoA:acetyl-CoA C-acyltransferase	Fatty acid metabolism	2.3.1.16	RSP_3536	5-Methylhex-4-enoyl-CoA + Acetyl-CoA <=> 7-Methyl-3-oxo-6-octenoyl-CoA + CoA	CPD0946 + CPD0021 <=> CPD0010 + CPD1028	Cytoplasmic	Reversible	Thermodynamics	2
RXN0301	R04738	fadB	enoyl-CoA hydratase	(S)-3-Hydroxyhexadecanoyl-CoA hydro-lyase	Fatty acid metabolism	4.2.1.17	RSP_2196	(S)-3-Hydroxyhexadecanoyl-CoA <=> trans-Hexadec-2-enoyl-CoA + H2O	CPD0529 <=> CPD0932 + CPD0001	Cytoplasmic	Reversible	Thermodynamics	2
RXN0302	R04740	fadB	enoyl-CoA hydratase	(S)-3-Hydroxytetradecanoyl-CoA hydro-lyase	Fatty acid metabolism	4.2.1.17	RSP_2196	(S)-3-Hydroxytetradecanoyl-CoA <=> trans-Tetradec-2-enoyl-CoA + H2O	CPD0482 <=> CPD0934 + CPD0001	Cytoplasmic	Reversible	Thermodynamics	2
RXN0303	R04170	fadB	enoyl-CoA hydratase	(S)-3-Hydroxydodecanoyl-CoA hydro-lyase	Fatty acid metabolism	4.2.1.17	RSP_2196	S)-3-Hydroxydodecanoyl-CoA <=> 2-trans-Dodecenoyl-CoA + H2O	CPD0481 <=> CPD0936 + CPD0001	Cytoplasmic	Reversible	Thermodynamics	2
RXN0304	R04744	fadB	enoyl-CoA hydratase	(S)-Hydroxydecanoyl-CoA hydro-lyase	Fatty acid metabolism	4.2.1.17	RSP_2196	(S)-Hydroxydecanoyl-CoA <=> trans-Dec-2-enoyl-CoA + H2O	CPD0478 <=> CPD0938 + CPD0001	Cytoplasmic	Reversible	Thermodynamics	2
RXN0305	R04746	fadB	enoyl-CoA hydratase	(S)-Hydroxyoctanoyl-CoA hydro-lyase	Fatty acid metabolism	4.2.1.17	RSP_2196	(S)-Hydroxyoctanoyl-CoA <=> trans-Oct-2-enoyl-CoA + H2O	CPD0467 <=> CPD0940 + CPD0001	Cytoplasmic	Reversible	Thermodynamics	2
RXN0306	R04749	fadB	enoyl-CoA hydratase	(S)-Hydroxyhexanoyl-CoA hydro-lyase	Fatty acid metabolism	4.2.1.17	RSP_2196	(S)-Hydroxyhexanoyl-CoA <=> trans-Hex-2-enoyl-CoA + H2O	CPD0448 <=> CPD0930 + CPD0001	Cytoplasmic	Reversible	Thermodynamics	2
RXN0307	R03026	fadB	enoyl-CoA hydratase	(S)-3-Hydroxybutanoyl-CoA hydro-lyase	Fatty acid metabolism	4.2.1.17	RSP_2196	(S)-3-Hydroxybutanoyl-CoA => Crotonoyl-CoA + H2O	CPD0339 => CPD0951 + CPD0001	Cytoplasmic	Forward only	SBC	2
RXN0308	R04137	fadB	enoyl-CoA hydratase	3-Hydroxyisopentyl-CoA hydro-lyase	Fatty acid metabolism	4.2.1.17	RSP_2196	3-Hydroxyisovaleryl-CoA <=> 3-Methylcrotonyl-CoA + H2O	CPD0445 <=> CPD0430 + CPD0001	Cytoplasmic	Reversible	Thermodynamics	2
RXN0309	R04224	fadB	enoyl-CoA hydratase	(S)-3-Hydroxyisobutyryl-CoA hydro-lyase	Fatty acid metabolism	4.2.1.17	RSP_2196	2-Methylprop-2-enoyl-CoA + H2O <=> (S)-3-Hydroxyisobutyryl-CoA	CPD0424 <=> CPD0945 + CPD0001	Cytoplasmic	Reversible	Thermodynamics	2
RXN0310	R04204	fadB	enoyl-CoA hydratase	(2S,3S)-3-Hydroxy-2-methylbutanoyl-CoA hydro-liase	Fatty acid metabolism	4.2.1.17	RSP_2196	(2S,3S)-3-Hydroxy-2-methylbutanoyl-CoA <=> 2-Methylbut-2-enoyl-CoA + H2O + H+	CPD0420 <=> CPD0942 + CPD0001 + CPD0063	Cytoplasmic	Reversible	Thermodynamics	2
RXN0311	R08093	fadB	enoyl-CoA hydratase	3-hydroxy-5-methylhex-4-enoyl-CoA hydro-lyase	Fatty acid metabolism	4.2.1.17	RSP_2196	(2E)-5-Methylhexa-2,4-dienoyl-CoA + H2O <=> 3-Hydroxy-5-methylhex-4-enoyl-CoA	CPD0411 <=> CPD0947 + CPD0001	Cytoplasmic	Reversible	Thermodynamics	2
RXN0312	R03045	fadB	enoyl-CoA hydratase	3-Hydroxypropionyl-CoA hydro-lyase	Fatty acid metabolism	4.2.1.17	RSP_2196	3-Hydroxypropionyl-CoA <=> Propenoyl-CoA + H2O	CPD0397 <=> CPD0943 + CPD0001	Cytoplasmic	Reversible	Thermodynamics	2
RXN0315	R04737		3-hydroxyacyl-CoA dehydrogenase / short chain enoyl-CoA hydratase	(S)-3-Hydroxyhexadecanoyl-CoA:NAD+ oxidoreductase	Fatty acid metabolism	1.1.1.35	RSP_3535 | RSP_2196	(S)-3-Hydroxyhexadecanoyl-CoA + NAD+ <=> 3-Oxopalmitoyl-CoA + NADH + H+	CPD0529 + CPD0003 <=> CPD0468 + CPD0004 + CPD0063	Cytoplasmic	Reversible	Thermodynamics	2
RXN0316	R04739		3-hydroxyacyl-CoA dehydrogenase / short chain enoyl-CoA hydratase	(S)-3-Hydroxytetradecanoyl-CoA:NAD+ oxidoreductase	Fatty acid metabolism	1.1.1.35	RSP_3535 | RSP_2196	(S)-3-Hydroxytetradecanoyl-CoA + NAD+ <=> 3-Oxotetradecanoyl-CoA +NADH	CPD0482 + CPD0003 <=> CPD0508 + CPD0004 + CPD0063	Cytoplasmic	Reversible	Thermodynamics	2
RXN0317	R04741		3-hydroxyacyl-CoA dehydrogenase / short chain enoyl-CoA hydratase	(S)-3-hydroxydodecanoyl-CoA:NAD+ oxidoreductase	Fatty acid metabolism	1.1.1.35	RSP_3535 | RSP_2196	(S)-3-Hydroxydodecanoyl-CoA + NAD+ <=> 3-Oxododecanoyl-CoA + NADH + H+	CPD0481 + CPD0003 <=> CPD0513 + CPD0004 + CPD0063	Cytoplasmic	Reversible	Thermodynamics	2
RXN0318	R04743		3-hydroxyacyl-CoA dehydrogenase / short chain enoyl-CoA hydratase	(S)-hydroxydecanoyl-CoA:NAD+ oxidoreductase	Fatty acid metabolism	1.1.1.35	RSP_3535 | RSP_2196	(S)-Hydroxydecanoyl-CoA + NAD+ <=> 3-Oxodecanoyl-CoA + NADH + H+	CPD0478 + CPD0003 <=> CPD0584 + CPD0004 + CPD0063	Cytoplasmic	Reversible	Thermodynamics	2
RXN0319	R04745		3-hydroxyacyl-CoA dehydrogenase / short chain enoyl-CoA hydratase	(S)-hydroxyoctanoyl-CoA:NAD+ oxidoreductase	Fatty acid metabolism	1.1.1.35	RSP_3535 | RSP_2196	(S)-Hydroxyoctanoyl-CoA + NAD+ <=> 3-Oxooctanoyl-CoA + NADH + H+	CPD0467 + CPD0003 <=> CPD0585 + CPD0004 + CPD0063	Cytoplasmic	Reversible	Thermodynamics	2
RXN0320	R04748		3-hydroxyacyl-CoA dehydrogenase / short chain enoyl-CoA hydratase	(S)-hydroxyhexanoyl-CoA:NAD+ oxidoreductase	Fatty acid metabolism	1.1.1.35	RSP_3535 | RSP_2196	(S)-Hydroxyhexanoyl-CoA + NAD+ <=> 3-Oxohexanoyl-CoA + NADH + H+	CPD0448 + CPD0003 <=> CPD0532 + CPD0004 + CPD0063	Cytoplasmic	Reversible	Thermodynamics	2
RXN0322	R00943		formate--tetrahydrofolate ligase	Formate:tetrahydrofolate ligase (ADP-forming)	Folate biosynthesis	6.3.4.3	RSP_0663	Tetrahydrofolate + Formate + ATP => ADP + Orthophosphate + 10-Formyltetrahydrofolate	CPD0080 + CPD0046 + CPD0002 => CPD0008 + CPD0009 + CPD0159	Cytoplasmic	Forward only	SBC	2
RXN0323	R00944	purU	formyltetrahydrofolate deformylase	10-Formyltetrahydrofolate amidohydrolase	Folate biosynthesis	3.5.1.10	RSP_0944	10-Formyltetrahydrofolate + H2O <=> Formate + Tetrahydrofolate	CPD0159 + CPD0001 <=> CPD0046 + CPD0080 + CPD0063	Cytoplasmic	Reversible	Thermodynamics	2
RXN0324	R03504		dihydroneopterin aldolase	2-Amino-4-hydroxy-6-(D-erythro-1,2,3-trihydroxypropyl)-7,8-	Folate biosynthesis	4.1.2.25	RSP_1861	2-Amino-4-hydroxy-6-(D-erythro-1,2,3-trihydroxypropyl)-7,8-dihydropteridine <=> Glycolaldehyde + 2-Amino-4-hydroxy-6-hydroxymethyl-7,8-dihydropteridine	CPD0522 <=> CPD0174 + CPD0364	Cytoplasmic	Reversible	Thermodynamics	2
RXN0325	R03503	folK	2-amino-4-hydroxy-6-hydroxymethyldihydropteridine pyrophosphokinase	ATP:2-amino-4-hydroxy-6-hydroxymethyl-7,8-dihydropteridine	Folate biosynthesis	2.7.6.3	RSP_1668	ATP + 2-Amino-4-hydroxy-6-hydroxymethyl-7,8-dihydropteridine <=> AMP + 2-Amino-7,8-dihydro-4-hydroxy-6-(diphosphooxymethyl)pteridine	CPD0002 + CPD0364 <=> CPD0018 + CPD0518	Cytoplasmic	Reversible	Thermodynamics	2
RXN0326	R03066	R03066	dihydropteroate synthase	2-Amino-4-hydroxy-6-hydroxymethyl-7,8-dihydropteridine:4-	Folate biosynthesis	2.5.1.15	RSP_1862	2-Amino-4-hydroxy-6-hydroxymethyl-7,8-dihydropteridine + 4-Aminobenzoate <=> Dihydropteroate + H2O	CPD0364 + CPD0250 <=> CPD0309 + CPD0001	Cytoplasmic	Reversible	Thermodynamics	2
RXN0327		R03067	dihydropteroate synthase	2-amino-4-hydroxy-6-hydroxymethyl-7,8-dihydropteridine-diphosphate:4-aminobenzoate 2-amino-4-hydroxydihydropteridine-6-methenyltransferase	Folate biosynthesis	2.5.1.15	RSP_1862	2-Amino-7,8-dihydro-4-hydroxy-6-(diphosphooxymethyl)pteridine + 4-Aminobenzoate => Diphosphate + Dihydropteroate	CPD0518 + CPD0250 => CPD0309 + CPD0012 + CPD0063	Cytoplasmic	Forward only	Thermodynamics	2
RXN0328	R00939	folA	dihydrofolate reductase	5,6,7,8-tetrahydrofolate:NADP+ oxidoreductase	Folate biosynthesis	1.5.1.3	RSP_0389	Tetrahydrofolate + NADP+ <=> Dihydrofolate + NADPH + H+	CPD0080 + CPD0006 <=> CPD0221 + CPD0005 + CPD0063	Cytoplasmic	Reversible	Thermodynamics	2
RXN0329	R00937	folA	dihydrofolate reductase	5,6,7,8-tetrahydrofolate:NAD+ oxidoreductase	Folate biosynthesis	1.5.1.3	RSP_0389	Folate + 2 NADPH + 2 H+ => Tetrahydrofolate + 2 NADP+	CPD0614 + 2 CPD0005 + 2 CPD0063 => CPD0080 + 2 CPD0006	Cytoplasmic	Forward only	Heuristics	2
RXN0330	R02235	folA	dihydrofolate reductase	dihydrofolate:NAD+ oxidoreductase	Folate biosynthesis	1.5.1.3	RSP_0389	Dihydrofolate + NADP+ <=> Folate + NADPH + H+	CPD0221 + CPD0006 <=> CPD0614 + CPD0005 + CPD0063	Cytoplasmic	Reversible	Thermodynamics	2
RXN0331	R01654			10-Formyltetrahydrofolate:L-glutamate ligase (ADP-forming)	Folate biosynthesis	6.3.2.17	RSP_0930	ATP + 10-Formyltetrahydrofolate + L-Glutamate <=> ADP + Orthophosphate + 10-Formyltetrahydrofolyl L-glutamate	CPD0002 + CPD0159 + CPD0022 <=> CPD0008 + CPD0009 + CPD0548 + CPD0063	Cytoplasmic	Reversible	Thermodynamics	2
RXN0332	R02237	folC	folylpolyglutamate synthetase	7,8-dihydropteroate:L-glutamate ligase (ADP-forming)	Folate biosynthesis	6.3.2.17	RSP_0930	ATP + Dihydropteroate + L-Glutamate <=> ADP + Orthophosphate + Dihydrofolate	CPD0002 + CPD0309 + CPD0022 <=> CPD0008 + CPD0009 + CPD0221 + CPD0063	Cytoplasmic	Reversible	Thermodynamics	2
RXN0333	R00942	folC	folylpolyglutamate synthetase	Tetrahydrofolate:L-glutamate gamma-ligase (ADP-forming)	Folate biosynthesis	6.3.2.17	RSP_0930	ATP + Tetrahydrofolate + L-Glutamate <=> ADP + Orthophosphate + Tetrahydrofolyl-[Glu](2) + H+	CPD0002 + CPD0080 + CPD0022 <=> CPD0008 + CPD0009 + CPD0615 + CPD0063	Cytoplasmic	Reversible	Thermodynamics	2
RXN0334	R01716		aminodeoxychorismate synthase	chorismate:L-glutamine aminotransferase	Folate biosynthesis	2.6.1.85	RSP_0817	Chorismate + L-Glutamine <=> 4-Amino-4-deoxychorismate + L-Glutamate	CPD0165 + CPD0052 <=> CPD0572 + CPD0022	Cytoplasmic	Reversible	Thermodynamics	2
RXN0335	R05553		hypothetical protein	4-amino-4-deoxychorismate pyruvate-lyase	Folate biosynthesis	4.1.3.38	RSP_0816	4-Amino-4-deoxychorismate => 4-Aminobenzoate + Pyruvate	CPD0572 => CPD0250 + CPD0020 + CPD0063	Cytoplasmic	Forward only	Thermodynamics	2
RXN0336	R01655		bifunctional 5,10-methylene-tetrahydrofolate dehydrogenase/5,10-methylene-tetrahydrofolate cyclohydrolase	5,10-Methenyltetrahydrofolate 5-hydrolase (decyclizing)	Folate biosynthesis	3.5.4.9	RSP_0661	5,10-Methenyltetrahydrofolate + H2O <=> 10-Formyltetrahydrofolate + H+	CPD0232 + CPD0001 <=> CPD0159 + CPD0063	Cytoplasmic	Reversible	Thermodynamics	2
RXN0337	R00875	smoS	sorbitol dehydrogenase	D-sorbitol:NAD+ 2-oxidoreductase	Fructose and mannose metabolism	1.1.1.14	RSP_0095 | RSP_0096 | RSP_3704	D-Sorbitol + NAD+ <=> D-fructose + NADH + H+	CPD0291 + CPD0003 <=> CPD0075 + CPD0004 + CPD0063	Cytoplasmic	Reversible	Thermodynamics	4
RXN0338		mtlK	mannitol dehydrogenase	D-mannitol:NAD+ 2-oxidoreductase	Fructose and mannose metabolism	1.1.1.67	RSP_0096	D-mannitol + NAD+ <=> D-fructose + NADH + H+	CPD0599 + CPD0003 <=> CPD0075 + CPD0004 + CPD0063	Cytoplasmic	Reversible	Thermodynamics	4
RXN0341	R07134	mtlK	mannitol dehydrogenase	D-arabinitol:NAD+ 2-oxidoreductase (D-ribulose-forming)	Fructose and mannose metabolism	1.1.1.250	RSP_0096	D-Arabitol + NAD+ <=> D-Ribulose + NADH + H+	CPD0786 + CPD0003 <=> CPD0187 + CPD0004 + CPD0063	Cytoplasmic	Reversible	Thermodynamics	4
RXN0343			putative fructokinase	ATP:D-fructose 6-phosphotransferase	Fructose and mannose metabolism	2.7.1.4	RSP_2257	ATP + D-fructose => ADP + D-fructose 6-phosphate + H+	CPD0002 + CPD0075 => CPD0008 + CPD0067 + CPD0063	Cytoplasmic	Forward only	SBC	2
RXN0344	R00883	xanB	mannose-1-phosphate guanylyltransferase (GDP)	GDP:D-mannose-1-phosphate guanylyltransferase	Fructose and mannose metabolism	2.7.7.22	RSP_0834 | RSP_4053	GDP + D-Mannose 1-phosphate + H+ <=> Orthophosphate + GDP-mannose	CPD0028 + CPD0261 + CPD0063 <=> CPD0009 + CPD0076	Cytoplasmic	Reversible	Thermodynamics	2
RXN0345	R00772		D-mannose-6-phosphate aldose-ketose-isomerase	D-mannose-6-phosphate aldose-ketose-isomerase	Fructose and mannose metabolism	5.3.1.8	RSP_0834 | RSP_4053	D-Mannose 6-phosphate <=> D-Fructose 6-phosphate	CPD0177 <=> CPD0067	Cytoplasmic	Reversible	Thermodynamics	2
RXN0346	R01818	manB	phosphomannomutase	D-Mannose 6-phosphate 1,6-phosphomutase	Fructose and mannose metabolism	5.4.2.8	RSP_0835 | RSP_4052	D-Mannose 6-phosphate <=> D-Mannose 1-phosphate	CPD0177 <=> CPD0261	Cytoplasmic	Reversible	Thermodynamics	2
RXN0347	R00888	gmd	NAD-dependent epimerase/dehydratase	GDP-mannose 4,6-hydro-lyase	Fructose and mannose metabolism	4.2.1.47	RSP_4109	GDP-mannose <=> GDP-4-dehydro-6-deoxy-D-mannose + H2O	CPD0076 <=> CPD0351 + CPD0001	Cytoplasmic	Reversible	Thermodynamics	2
RXN0348	R05692	wcaG	putative nucleotide di-P-sugar epimerase or dehydratase	GDP-L-fucose:NADP+ 4-oxidoreductase (3,5-epimerizing)	Fructose and mannose metabolism	1.1.1.271	RSP_4108	GDP-L-fucose + NADP+ <=> GDP-4-dehydro-6-deoxy-D-mannose + NADPH +	CPD0190 + CPD0006 <=> CPD0351 + CPD0005 + CPD0063	Cytoplasmic	Reversible	Thermodynamics	2
RXN0350	R02071	fruK	1-phosphofructokinase	ATP:D-fructose-1-phosphate 6-phosphotransferase	Fructose and mannose metabolism	2.7.1.56	RSP_1787	ATP + D-Fructose 1-phosphate => ADP + D-Fructose 1,6-bisphosphate + H+	CPD0002 + CPD0330 => CPD0008 + CPD0206 + CPD0063	Cytoplasmic	Forward only	Dauner et al (2000). E. coli metabolic	2
RXN0351	R01015	cbbJ	triosephosphate isomerase	D-glyceraldehyde-3-phosphate aldose-ketose-isomerase	Fructose and mannose metabolism	5.3.1.1	RSP_1947	D-Glyceraldehyde 3-phosphate <=> Glycerone phosphate	CPD0091 <=> CPD0086	Cytoplasmic	Reversible	Thermodynamics	2
RXN0352	R00291	galE-2	UDP-galactose 4-epimerase	UDP-glucose 4-epimerase	Galactose metabolism	5.1.3.2	RSP_0159 | RSP_0520 | RSP_3989 | RSP_0652	UDP-glucose <=> UDP-D-galactose	CPD0025 <=> CPD0042	Cytoplasmic	Reversible	Thermodynamics	2
RXN0355	R00494	ggt	Gamma-glutamyltransferase	glutathione gamma-glutamylaminopeptidase	Glutathione metabolism	2.3.2.2	RSP_3272 | RSP_1499	Glutathione + H2O <=> Cys-Gly + L-Glutamate	CPD0041 + CPD0001 <=> CPD0370 + CPD0022	Periplasmic	Reversible	Thermodynamics	2
RXN0356	R00894	gshA	putative glutathione synthetase	L-glutamate:L-cysteine gamma-ligase (ADP-forming)	Glutathione metabolism	6.3.2.2	RSP_1005	ATP + L-Glutamate + L-Cysteine <=> ADP + Orthophosphate + gamma-L-Glutamyl-L-cysteine	CPD0002 + CPD0022 + CPD0077 <=> CPD0008 + CPD0009 + CPD0269 + CPD0063	Cytoplasmic	Reversible	Thermodynamics	3
RXN0357	R00497	gshB	glutathione synthetase	gamma-L-glutamyl-L-cysteine:glycine ligase (ADP-forming)	Glutathione metabolism	6.3.2.3	RSP_1815	ATP + gamma-L-Glutamyl-L-cysteine + Glycine <=> ADP + Orthophosphate + Glutathione	CPD0002 + CPD0269 + CPD0030 <=> CPD0008 + CPD0009 + CPD0041 + CPD0063	Cytoplasmic	Reversible	Thermodynamics	3
RXN0359	R00094	gor	NADPH-glutathione reductase	glutathione:NAD+ oxidoreductase	Glutathione metabolism	1.8.1.7	RSP_0358	2 Glutathione + NADP+ <=> Glutathione disulfide + NADPH + H+	2 CPD0041 + CPD0006 <=> CPD0099 + CPD0005 + CPD0063	Cytoplasmic	Reversible	Thermodynamics	3
RXN0360			putative glutathione peroxidase	glutathione:hydrogen-peroxide oxidoreductase	Glutathione metabolism	1.11.1.9	RSP_2389	H2O2 + 2 Glutathione => Glutathione disulfide + 2 H2O	CPD0024 + 2 CPD0041 => CPD0099 + 2 CPD0001	Periplasmic	Forward only	Thermodynamics	2
RXN0361	R00847	glpK	glycerol kinase	ATP:glycerol 3-phosphotransferase	Glycerophospholipid metabolism	2.7.1.30	RSP_2662	ATP + Glycerol <=> ADP + sn-Glycerol 3-phosphate	CPD0002 + CPD0089 <=> CPD0008 + CPD0073 + CPD0063	Cytoplasmic	Reversible	Thermodynamics	4
RXN0362	R00848	glpD	glycerol-3-phosphate dehydrogenase	sn-Glycerol-3-phosphate:(acceptor) 2-oxidoreductase	Glycerophospholipid metabolism	1.1.5.3	RSP_2670 | RSP_1510	sn-Glycerol 3-phosphate + FAD <=> Glycerone phosphate + FADH2	CPD0073 + CPD0015 <=> CPD0086 + CPD0368	Cytoplasmic	Reversible	Thermodynamics	4
RXN0363	R00851	plsX	putative glycerol-3-phosphate acyltransferase PlsX	acyl-CoA:sn-glycerol-3-phosphate 1-O-acyltransferase	Glycerophospholipid metabolism	2.3.1.15	RSP_2613 | RSP_1004	sn-Glycerol 3-phosphate + Acyl-CoA <=> 1-Acyl-sn-glycerol 3-phosphate + CoA	CPD0073 + CPD0032 <=> CPD0276 + CPD0010	Cytoplasmic	Reversible		4
RXN0364	R02056	pmtA	phosphatidylethanolamine N-methyltransferase / phosphatidyl-N-methylethanolamine N-methyltransferase	S-Adenosyl-L-methionine:phosphatidylethanolamine N-methyltransferase	Glycerophospholipid metabolism	2.1.1.17	RSP_0721	S-Adenosyl-L-methionine + Phosphatidylethanolamine <=> S-Adenosyl-L-homocysteine + Phosphatidyl-N-methylethanolamine	CPD0017 + CPD0203 <=> CPD0019 + CPD0354	Cytoplasmic	Reversible		4
RXN0365	R03424	pmtA	phosphatidylethanolamine N-methyltransferase / phosphatidyl-N-methylethanolamine N-methyltransferase	S-Adenosyl-L-methionine:phosphatidyl-N-methylethanolamine N-methyltransferase	Glycerophospholipid metabolism	2.1.1.71	RSP_0721	S-Adenosyl-L-methionine + Phosphatidyl-N-methylethanolamine <=> S-Adenosyl-L-homocysteine + Phosphatidyl-N-dimethylethanolamine	CPD0017 + CPD0354 <=> CPD0019 + CPD0961	Cytoplasmic	Reversible		4
RXN0366	R01320	pmtA	phosphatidylethanolamine N-methyltransferase / phosphatidyl-N-methylethanolamine N-methyltransferase	S-Adenosyl-L-methionine:phosphatidyl-N-dimethylethanolamine N-methyltransferase	Glycerophospholipid metabolism	2.1.1.71	RSP_0721	S-Adenosyl-L-methionine + Phosphatidyl-N-dimethylethanolamine <=> S-Adenosyl-L-homocysteine + Phosphatidylcholine	CPD0017 + CPD0961 <=> CPD0019 + CPD0118	Cytoplasmic	Reversible		4
RXN0367	R01800	pssA	CDP-alcohol phosphatidyltransferase	CDP-diacylglycerol:L-serine 3-phosphatidyltransferase	Glycerophospholipid metabolism	2.7.8.8	RSP_0720	CDP-diacylglycerol + L-Serine <=> CMP + Phosphatidylserine + H+	CPD0176 + CPD0053 <=> CPD0045 + CPD0417 + CPD0063	CytoplasmicMembrane	Reversible	Thermodynamics	4
RXN0368	R01801	pgsA	CDP-diacylglycerol--glycerol-3-phosphate 3-phosphatidyltransferase	CDP-diacylglycerol:sn-glycerol-3-phosphate 3-phosphatidyltransferase	Glycerophospholipid metabolism	2.7.8.5	RSP_1073	CDP-diacylglycerol + sn-Glycerol 3-phosphate <=> CMP + Phosphatidylglycerophosphate + H+	CPD0176 + CPD0073 <=> CPD0045 + CPD0470 + CPD0063	CytoplasmicMembrane	Reversible	Thermodynamics	4
RXN0369		btaA	S-adenosylmethionine-diacylglycerol 3-amino-3-carboxypropyl transferase	S-adenosyl-L-methionine:1,2-diacyl-sn-glycerol 3-amino-3-carboxypropyltransferase	Glycerophospholipid metabolism		RSP_0856	1,2-Diacyl-sn-glycerol + S-Adenosyl-L-methionine <=> Diacylglycerylhomoserine + 5'-Methylthioadenosine	CPD0263 + CPD0017 <=> CPD0623 + CPD0127	Cytoplasmic	Reversible		4
RXN0370		btaB	S-adenosylmethionine-diacylgycerolhomoserine-N-methlytransferase	S-adenosylmethionine:diacylglycerylhomoserine N-methyltransferase (diacylglyceryl-N,N,N-trimethylhomoserine-forming)	Glycerophospholipid metabolism		RSP_0857	Diacylglycerylhomoserine + 3 S-Adenosyl-L-methionine <=> Diacylglyceryl-N,N,N-trimethylhomoserine + 3 S-Adenosyl-L-homocysteine	CPD0623 + 3 CPD0017 <=> CPD0624 + 3 CPD0019	Cytoplasmic	Reversible		4
RXN0371	R01799	cdsA	phosphatidate cytidylyltransferase	CTP:phosphatidate cytidyltransferase	Glycerophospholipid metabolism	2.7.7.41	RSP_2708	CTP + Phosphatidate + H+ => Diphosphate + CDP-diacylglycerol	CPD0051 + CPD0222 + CPD0063 => CPD0012 + CPD0176	CytoplasmicMembrane	Forward only	Heuristics	3
RXN0372	R02055		phosphatidylserine decarboxylase	Phsophatidyl-L-serine carboxy-lyase	Glycerophospholipid metabolism	4.1.1.65	RSP_0719	Phosphatidylserine => Phosphatidylethanolamine + CO2	CPD0417 + CPD0063 => CPD0203 + CPD0011	CytoplasmicMembrane	Forward only	Heuristics	3
RXN0373	R02029	pgpA	putative phosphatidylglycerophosphatase A	Phosphatidylglycerophosphate phosphohydrolase	Glycerophospholipid metabolism	3.1.3.27	RSP_2834	Phosphatidylglycerophosphate + H2O <=> Phosphatidylglycerol + Orthophosphate	CPD0470 + CPD0001 <=> CPD0199 + CPD0009	CytoplasmicMembrane	Forward only	Heuristics	3
RXN0375	R02241		phospholipid/glycerol acyltransferase	acyl-CoA:1-acyl-sn-glycerol-3-phosphate 2-O-acyltransferase	Glycerophospholipid metabolism	2.3.1.51	RSP_0735 | RSP_3827	Phosphatidate + CoA <=> 1-Acyl-sn-glycerol 3-phosphate + Acyl-CoA	CPD0222 + CPD0010 <=> CPD0276 + CPD0032	CytoplasmicMembrane	Reversible		2
RXN0376	R02240	dgkA	diacylglycerol kinase	ATP:1,2-diacylglycerol 3-phosphotransferase	Glycerophospholipid metabolism	2.7.1.107	RSP_3087	ATP + 1,2-Diacyl-sn-glycerol <=> ADP + Phosphatidate + H+	CPD0002 + CPD0263 <=> CPD0008 + CPD0222 + CPD0063	CytoplasmicMembrane	Reversible	Thermodynamics	2
RXN0377	R01310		phospholipase D/transphosphatidylase	Phosphatidylcholine phosphatidohydrolase	Glycerophospholipid metabolism	3.1.4.4	RSP_0113	Phosphatidylcholine + H2O <=> Phosphatidate + Choline + H+	CPD0118 + CPD0001 <=> CPD0222 + CPD0088 + CPD0063	Cytoplasmic	Reversible		2
RXN0378	R02051		phospholipase D/transphosphatidylase	Phosphatidylethanolamine phosphatidohydrolase	Glycerophospholipid metabolism	3.1.4.4	RSP_0113	Phosphatidylethanolamine + H2O => Ethanolamine + Phosphatidate + H+	CPD0203 + CPD0001 => CPD0222 + CPD0955 + CPD0063	Cytoplasmic	Forward only	Thermodynamics	2
RXN0383	R01021		putative choline kinase	ATP:choline phosphotransferase	Glycerophospholipid metabolism	2.7.1.32	RSP_1457	ATP + Choline <=> ADP + Choline phosphate	CPD0002 + CPD0088 <=> CPD0008 + CPD0254	Cytoplasmic	Reversible	Thermodynamics	2
RXN0384	R05794		CDP-diacylglycerol-choline O-phosphatidyltransferase	CDP-diacylglycerol:choline O-phosphatidyltransferase	Glycerophospholipid metabolism	2.7.8.24	RSP_0565	CDP-diacylglycerol + Choline <=> CMP + Phosphatidylcholine + H+	CPD0176 + CPD0088 <=> CPD0045 + CPD0118 + CPD0063	CytoplasmicMembrane	Reversible		2
RXN0385	R01773		homoserine dehydrogenase	L-Homoserine:NAD+ oxidoreductase	Glycine, serine and threonine metabolism	1.1.1.3	RSP_0403	L-Homoserine + NADP+ <=> L-Aspartate 4-semialdehyde + NADPH + H+	CPD0172 + CPD0006 <=> CPD0231 + CPD0005 + CPD0063	Cytoplasmic	Reversible	Thermodynamics	4
RXN0386	R00996		L-threonine ammonia-lyase	L-threonine ammonia-lyase (2-oxobutanoate-forming)	Glycine, serine and threonine metabolism	4.3.1.19	RSP_2252	L-Threonine => 2-Oxobutanoate + NH3	CPD0136 => CPD0085 + CPD0013	Cytoplasmic	Forward only	Thermodynamics	4
RXN0387	R03425	gcvP	glycine dehydrogenase	glycine:lipoylprotein oxidoreductase (decarboxylating and acceptor-aminomethylating)	Glycine, serine and threonine metabolism	1.4.4.2	RSP_2195	Glycine + Lipoylprotein <=> S-Aminomethyldihydrolipoylprotein + CO2	CPD0030 + CPD0391 <=> CPD0461 + CPD0011	Cytoplasmic	Reversible		3
RXN0388	R01466	thrC	threonine synthase	O-phospho-L-homoserine phosphate-lyase (adding	Glycine, serine and threonine metabolism	4.2.3.1	RSP_1831	O-Phospho-L-homoserine + H2O <=> L-Threonine + Orthophosphate	CPD0333 + CPD0001 <=> CPD0136 + CPD0009	Cytoplasmic	Forward only	Heuristics	2
RXN0389	R05086	thrC	threonine synthase	O-Phospho-4-hydroxy-L-threonine phospho-lyase	Glycine, serine and threonine metabolism	4.2.3.1	RSP_1831	O-Phospho-4-hydroxy-L-threonine + H2O <=> 4-Hydroxy-L-threonine + Orthophosphate	CPD0550 + CPD0001 <=> CPD0962 + CPD0009	Cytoplasmic	Forward only	Heuristics	2
RXN0390	R00751		L-threonine aldolase	L-threonine acetaldehyde-lyase (glycine-forming)	Glycine, serine and threonine metabolism	4.1.2.5	RSP_1448 | RSP_2302	L-Threonine => Glycine + Acetaldehyde	CPD0136 => CPD0030 + CPD0066	Cytoplasmic	Forward only	SBC	2
RXN0392	R00945	glyA	serine hydroxymethyltransferase	5,10-Methylenetetrahydrofolate:glycine hydroxymethyltransferase	Glycine, serine and threonine metabolism	2.1.2.1	RSP_0823	5,10-Methylenetetrahydrofolate + Glycine + H2O <=> Tetrahydrofolate + L-serine	CPD0110 + CPD0030 + CPD0001 <=> CPD0080 + CPD0053	Cytoplasmic	Reversible	Thermodynamics	2
RXN0393	R00588		serine-pyruvate aminotransferase/aspartate aminotransferase	L-Serine:glyoxylate aminotransferase	Glycine, serine and threonine metabolism	2.6.1.45	RSP_0245	L-Serine + Glyoxylate <=> Hydroxypyruvate + Glycine	CPD0053 + CPD0039 <=> CPD0125 + CPD0030	Cytoplasmic	Reversible	Thermodynamics	2
RXN0394	R00582	serB	phosphoserine phosphatase	O-phospho-L-serine phosphohydrolase	Glycine, serine and threonine metabolism	3.1.3.3	RSP_1350	O-Phospho-L-serine + H2O => L-Serine + Orthophosphate	CPD0316 + CPD0001 => CPD0053 + CPD0009	Cytoplasmic	Forward only	Heuristics	2
RXN0395	R04173	serC	phosphoserine aminotransferase	3-Phosphoserine:2-oxoglutarate aminotransferase	Glycine, serine and threonine metabolism	2.6.1.52	RSP_1351	O-Phospho-L-serine + 2-Oxoglutarate <=> 3-Phosphonooxypyruvate + L-Glutamate	CPD0316 + CPD0023 <=> CPD0438 + CPD0022	Cytoplasmic	Reversible	Thermodynamics	2
RXN0396	R05085	serC	phosphoserine aminotransferase	O-Phospho-4-hydroxy-L-threonine:2-oxoglutarate aminotransferase	Glycine, serine and threonine metabolism	2.6.1.52	RSP_1351	O-Phospho-4-hydroxy-L-threonine + 2-Oxoglutarate <=> 2-Oxo-3-hydroxy-4-phosphobutanoate + L-Glutamate	CPD0550 + CPD0023 <=> CPD0964 + CPD0022	Cytoplasmic	Reversible	Thermodynamics	2
RXN0397	R01513	serA	D-isomer specific 2-hydroxyacid dehydrogenase, NAD binding subunit	3-Phospho-D-glycerate:NAD+ 2-oxidoreductase	Glycine, serine and threonine metabolism	1.1.1.95	RSP_3407 | RSP_3447 | RSP_1352	3-Phospho-D-glycerate + NAD+ <=> 3-Phosphonooxypyruvate + NADH + H+	CPD0140 + CPD0003 <=> CPD0438 + CPD0004 + CPD0063	Cytoplasmic	Reversible	Thermodynamics	2
RXN0398	R00371	kbl	2-amino-3-ketobutyrate coenzyme A ligase	Acetyl-CoA:glycine C-acetyltransferase	Glycine, serine and threonine metabolism	2.3.1.29	RSP_2376	Acetyl-CoA + Glycine <=> CoA + L-2-Amino-3-oxobutanoic acid	CPD0021 + CPD0030 <=> CPD0010 + CPD0454	Cytoplasmic	Reversible	Thermodynamics	2
RXN0399	R01465	tdh	L-threonine 3-dehydrogenase	L-Threonine:NAD+ oxidoreductase	Glycine, serine and threonine metabolism	1.1.1.103	RSP_2377	L-Threonine + NAD+ <=> L-2-Amino-3-oxobutanoic acid + NADH + H+	CPD0136 + CPD0003 <=> CPD0454 + CPD0004 + CPD0063	Cytoplasmic	Reversible	Thermodynamics	2
RXN0400	R02300	gcvT	glycine cleavage system aminomethyltransferase T	S-Aminomethyldihydrolipoylprotein:(6S)-tetrahydrofolate	Glycine, serine and threonine metabolism	2.1.2.10	RSP_2193	5-Formyltetrahydrofolate + H+ <=> 5,10-Methenyltetrahydrofolate + H2O	CPD0452 + CPD0063 <=> CPD0232 + CPD0001	Cytoplasmic	Reversible	Thermodynamics	2
RXN0401	R04125	gcvT	glycine cleavage system aminomethyltransferase T	S-aminomethyldihydrolipoylprotein:(6S)-tetrahydrofolate aminomethyltransferase (ammonia-forming)	Glycine, serine and threonine metabolism	2.1.2.10	RSP_2193	S-Aminomethyldihydrolipoylprotein + Tetrahydrofolate + H+ => Dihydrolipoylprotein + 5,10-Methylenetetrahydrofolate + NH3	CPD0461 + CPD0080 + CPD0063 => CPD0466 + CPD0110 + CPD0013	Cytoplasmic	Forward only		2
RXN0402	R01221	gcvT	glycine cleavage system aminomethyltransferase T	glycine synthase	Glycine, serine and threonine metabolism	1.4.4.2	RSP_2193	Glycine + Tetrahydrofolate + NAD+ => 5,10-Methylenetetrahydrofolate + NH3 + CO2 + NADH	CPD0030 + CPD0080 + CPD0003 => CPD0110 + CPD0013 + CPD0011 + CPD0004	Cytoplasmic	Forward only	Heuristics	2
RXN0403		betA	choline dehydrogenase	choline:acceptor 1-oxidoreductase	Glycine, serine and threonine metabolism	1.1.99.1	RSP_2184	Choline + FAD <=> Betaine aldehyde + FADH2	CPD0088 + CPD0015 <=> CPD0251 + CPD0368	CytoplasmicMembrane	Reversible	Thermodynamics	2
RXN0404	R02565	betB	betaine aldehyde dehydrogenase	p-cumic alcohol:NAD+ oxidoreductase	Glycine, serine and threonine metabolism	1.2.1.8	RSP_2183	Betaine aldehyde + NAD+ + H2O <=> Betaine + NADH + 2 H+	CPD0251 + CPD0003 + CPD0001 <=> CPD0285 + CPD0004 + 2 CPD0063	Cytoplasmic	Reversible	Thermodynamics	2
RXN0405			dimethylglycine dehydrogenase	N,N-dimethylglycine:acceptor oxidoreductase (demethylating)	Glycine, serine and threonine metabolism	1.5.99.2	RSP_3566	N,N-Dimethylglycine + FAD + H2O <=> Sarcosine + Formaldehyde + FADH2	CPD0625 + CPD0015 + CPD0001 <=> CPD0147 + CPD0054 + CPD0368	Cytoplasmic	Reversible	Thermodynamics	2
RXN0406	R00610	soxA	putative sarcosine oxidase	sarcosine:oxygen oxidoreductase (demethylating)	Glycine, serine and threonine metabolism	1.5.3.1	(RSP_2689 & RSP_2688 & RSP_2690 & RSP_2686) | (RSP_2689 & RSP_2688 & RSP_2690 & RSP_0638)	Sarcosine + H2O + Oxygen => Glycine + Formaldehyde + H2O2	CPD0147 + CPD0001 + CPD0007 => CPD0030 + CPD0054 + CPD0024	Cytoplasmic	Forward only	Thermodynamics	2
RXN0407	R00220	sda	L-serine ammonia-lyase	L-serine ammonia-lyase	Glycine, serine and threonine metabolism	4.3.1.17	RSP_0361 | RSP_2252	L-Serine => Pyruvate + NH3	CPD0053 => CPD0020 + CPD0013	Cytoplasmic	Forward only	Thermodynamics	2
RXN0408					Glycine, serine and threonine metabolism		spontaneous	L-2-Amino-3-oxobutanoic acid + H+ => Aminoacetone + CO2	CPD0454 + CPD0063 => CPD1062 + CPD0011	Cytoplasmic	Forward only	Spontaneous reaction	4
RXN0409	R03759		(R)-1-Aminopropan-2-ol:NAD+ oxidoreductase		Glycine, serine and threonine metabolism	1.1.1.75	?	(R)-1-Aminopropan-2-ol + NAD+ <=> Aminoacetone + NADH	CPD1059 + CPD0003 <=> CPD1062 + CPD0004	Cytoplasmic	Reversible	Thermodynamics	1
RXN0410	R00200	pykA	pyruvate kinase	ATP:pyruvate 2-O-phosphotransferase	Glycolysis / Gluconeogenesis	2.7.1.40	RSP_1766 | RSP_1848	ADP + Phosphoenolpyruvate + H+ => ATP + Pyruvate	CPD0008 + CPD0058 + CPD0063 => CPD0002 + CPD0020	Cytoplasmic	Forward only	Dauner et al (2000). E. coli metabolic	4
RXN0411	R00430	pykA	pyruvate kinase	GTP:pyruvate 2-O-phosphotransferase	Glycolysis / Gluconeogenesis	2.7.1.40	RSP_1766 | RSP_1848	GDP + Phosphoenolpyruvate + H+ => GTP + Pyruvate	CPD0028 + CPD0058 + CPD0063 => CPD0036 + CPD0020	Cytoplasmic	Forward only	SBC	4
RXN0412	R01138	pykA	pyruvate kinase	dATP:pyruvate 2-O-phosphotransferase	Glycolysis / Gluconeogenesis	2.7.1.40	RSP_1766 | RSP_1848	dADP + Phosphoenolpyruvated + H+ => ATP + Pyruvate	CPD0672 + CPD0058 + CPD0063 => CPD0102 + CPD0020	Cytoplasmic	Forward only	SBC	4
RXN0413	R01858	pykA	pyruvate kinase	dGTP:pyruvate 2-O-phosphotransferase	Glycolysis / Gluconeogenesis	2.7.1.40	RSP_1766 | RSP_1848	dGDP + Phosphoenolpyruvate + H+ => dGTP + Pyruvate	CPD0671 + CPD0058 + CPD0063 => CPD0180 + CPD0020	Cytoplasmic	Forward only	SBC	4
RXN0414	R00299	glk	glucokinase	ATP:D-glucose 6-phosphotransferase	Glycolysis / Gluconeogenesis	2.7.1.2	RSP_2875	ATP + D-Glucose <=> ADP + D-Glucose 6-phosphate + H+	CPD0002 + CPD0026 <=> CPD0008 + CPD0072 + CPD0063	Cytoplasmic	Reversible	Thermodynamics	2
RXN0415	R00771	pgi	glucose-6-phosphate isomerase	D-glucose-6-phosphate aldose-ketose-isomerase	Glycolysis / Gluconeogenesis	5.3.1.9	RSP_2736	D-Glucose 6-phosphate <=> D-Fructose 6-phosphate	CPD0072 <=> CPD0067	Cytoplasmic	Reversible	Thermodynamics	2
RXN0416	R00756	pfkB	6-phosphofructokinase	ATP:D-fructose-6-phosphate 1-phosphotransferase	Glycolysis / Gluconeogenesis	2.7.1.11	RSP_2334	ATP + D-Fructose 6-phosphate => ADP + D-Fructose 1,6-bisphosphate + H+	CPD0002 + CPD0067 => CPD0008 + CPD0206 + CPD0063	Cytoplasmic	Forward only	Dauner et al (2000). E. coli metabolic	2
RXN0417	R01061	gapB	glyceraldehyde-3-phosphate dehydrogenase	D-glyceraldehyde-3-phosphate:NAD+ oxidoreductase (phosphorylating)	Glycolysis / Gluconeogenesis	1.2.1.12	RSP_2959 | RSP_4211 | RSP_3269	D-Glyceraldehyde 3-phosphate + Orthophosphate + NAD+ <=> 3-Phospho-D-glyceroyl phosphate + NADH + H+	CPD0091 + CPD0009 + CPD0003 <=> CPD0161 + CPD0004 + CPD0063	Cytoplasmic	Reversible	Thermodynamics	2
RXN0418	R01512	pgk	phosphoglycerate kinase	ATP:3-phospho-D-glycerate 1-phosphotransferase	Glycolysis / Gluconeogenesis	2.7.2.3	RSP_4044	ATP + 3-Phospho-D-glycerate <=> ADP + 3-Phospho-D-glyceroyl phosphate	CPD0002 + CPD0140 <=> CPD0008 + CPD0161	Cytoplasmic	Reversible	Thermodynamics	2
RXN0419	R01518	gpmI	phosphoglyceromutase	2-Phospho-D-glycerate 2,3-phosphomutase	Glycolysis / Gluconeogenesis	5.4.2.1	RSP_0934	2-Phospho-D-glycerate <=> 3-Phospho-D-glycerate	CPD0260 <=> CPD0140	Cytoplasmic	Reversible	Thermodynamics	2
RXN0420	R00658	eno	phosphopyruvate hydratase	2-phospho-D-glycerate hydro-lyase (phosphoenolpyruvate-forming)	Glycolysis / Gluconeogenesis	4.2.1.11	RSP_2491	2-Phospho-D-glycerate <=> Phosphoenolpyruvate + H2O	CPD0260 <=> CPD0058 + CPD0001	Cytoplasmic	Reversible	Thermodynamics	2
RXN0421	R00014	pdh	pyruvate dehydrogenase	pyruvate:thiamin diphosphate acetaldehydetransferase	Glycolysis / Gluconeogenesis	1.2.4.1	(RSP_4047 & RSP_4049 & RSP_4050 & RSP_2968) | (RSP_4047 & RSP_4049 & RSP_4050 & RSP_0962) | (RSP_3974 & RSP_4050 & RSP_2968)	CoA + NAD+ + Pyruvate => Acetyl-CoA + CO2 + NADH	CPD0010 + CPD0003 + CPD0020 => CPD0021 + CPD0011 + CPD0004	Cytoplasmic	Forward only	Heuristics	2
RXN0422	R00754		alcohol dehydrogenase class III	ethanol:NAD+ oxidoreductase	Glycolysis / Gluconeogenesis	1.1.1.1	RSP_1824 | RSP_2576 | RSP_2799 | RSP_3537	Ethanol + NAD+ <=> Acetaldehyde + NADH + H+	CPD0616 + CPD0003 <=> CPD0066 + CPD0004 + CPD0063	Cytoplasmic	Reversible	Thermodynamics	2
RXN0423	R02545		isocitrate/isopropylmalate dehydrogenase / tartrate dehydrogenase	meso-tartaric acid:NAD+ oxidoreductase	Glyoxylate and dicarboxylate metabolism	1.1.1.93	RSP_3389 | RSP_3388 | RSP_4031	meso-Tartaric acid + NAD+ <=> 2-Hydroxy-3-oxosuccinate + NADH + H+	CPD0249 + CPD0003 <=> CPD0451 + CPD0004 + CPD0063	Cytoplasmic	Reversible	Thermodynamics	4
RXN0424	R06180		isocitrate/isopropylmalate dehydrogenase / tartrate dehydrogenase	(R,R)-Tartaric acid:NAD+ oxidoreductase	Glyoxylate and dicarboxylate metabolism	1.1.1.93	RSP_3389 | RSP_3388 | RSP_4031	(R,R)-Tartaric acid + NAD+ <=> 2-Hydroxy-3-oxosuccinate + NADH + H+	CPD0306 + CPD0003 <=> CPD0451 + CPD0004 + CPD0063	Cytoplasmic	Reversible	Thermodynamics	4
RXN0425	R00215		isocitrate/isopropylmalate dehydrogenase / tartrate dehydrogenase	(R)-Malate:NAD+ oxidoreductase (decarboxylating)	Glyoxylate and dicarboxylate metabolism	1.1.1.83	RSP_3389 | RSP_3388	(R)-Malate + NAD+ => Pyruvate + CO2 + NADH	CPD0988 + CPD0003 => CPD0020 + CPD0011 + CPD0004	Cytoplasmic	Forward only	Heuristics	4
RXN0426			glycolate oxidase	Glycolate:oxygen 2-oxidoreductase	Glyoxylate and dicarboxylate metabolism	1.1.3.15	RSP_1018 & RSP_1019 & RSP_1020	Glycolate + Oxygen => Glyoxylate + H2O2	CPD0120 + CPD0007 => CPD0039 + CPD0024	Cytoplasmic	Forward only	Thermodynamics	2
RXN0427			putative hydroxypyruvate reductase/glycerate kinase	D-glycerate:NADP+ 2-oxidoreductase	Glyoxylate and dicarboxylate metabolism	1.1.1.81	RSP_3071 | RSP_3442	D-Glycerate + NAD+ <=> Hydroxypyruvate + NADH + H+	CPD0600 + CPD0003 <=> CPD0125 + CPD0004 + CPD0063	Cytoplasmic	Reversible	Thermodynamics	2
RXN0428	R00465		2-hydroxyacid dehydrogenase	glycolate:NADP+ oxidoreductase	Glyoxylate and dicarboxylate metabolism	1.1.1.79	RSP_3442	Glycolate + NADP+ <=> Glyoxylate + NADPH + H+	CPD0120 + CPD0006 <=> CPD0039 + CPD0005 + CPD0063	Cytoplasmic	Reversible	Thermodynamics	2
RXN0429	R00339	ttdA	fumarase	(R,R)-tartrate hydro-lyase (oxaloacetate-forming)	Glyoxylate and dicarboxylate metabolism	4.2.1.32	RSP_3146 & RSP_3145	(R,R)-Tartaric acid => Oxaloacetate + H2O	CPD0306 => CPD0029 + CPD0001	Cytoplasmic	Forward only	Thermodynamics	2
RXN0430	R00519	fds	formate dehydrogenase	Formate:NAD+ oxidoreductase	Glyoxylate and dicarboxylate metabolism	1.2.1.2	(RSP_1078 & RSP_1079 & RSP_1080 & RSP_1082) | (RSP_1078 & RSP_1079 & RSP_1082 & RSP_1821)	Formate + NAD+ => CO2 + NADH	CPD0046 + CPD0003 => CPD0011 + CPD0004	Cytoplasmic	Forward only	Heuristics	2
RXN0431	R01220		bifunctional 5,10-methylene-tetrahydrofolate dehydrogenase/5,10-methylene-tetrahydrofolate cyclohydrolase	5,10-methylenetetrahydrofolate:NADP+ oxidoreductase	Glyoxylate and dicarboxylate metabolism	1.5.1.5	RSP_0661	5,10-Methylenetetrahydrofolate + NADP+ <=> 5,10-Methenyltetrahydrofolate + NADPH	CPD0110 + CPD0006 <=> CPD0232 + CPD0005	Cytoplasmic	Reversible	Thermodynamics	2
RXN0432	R01071	hisG	ATP phosphoribosyltransferase	1-(5-phospho-D-ribosyl)-ATP:diphosphate	Histidine metabolism	2.4.2.17	RSP_3549	1-(5-Phospho-D-ribosyl)-ATP + Diphosphate <=> ATP + 5-Phospho-alpha-D-ribose 1-diphosphate	CPD0418 + CPD0012 <=> CPD0002 + CPD0092	Cytoplasmic	Reversible	Thermodynamics	2
RXN0433	R04035	hisE	phosphoribosyl-ATP pyrophosphatase	Phosphoribosyl-ATP pyrophosphohydrolase	Histidine metabolism	3.6.1.31	RSP_2241	1-(5-Phospho-D-ribosyl)-ATP + H2O => Phosphoribosyl-AMP + Diphosphate + H+	CPD0418 + CPD0001 => CPD0419 + CPD0012 + CPD0063	Cytoplasmic	Forward only	Thermodynamics	2
RXN0434	R04037	hisI	phosphoribosyl-AMP cyclohydrolase	1-(5-phospho-D-ribosyl)-AMP 1,6-hydrolase	Histidine metabolism	3.5.4.19	RSP_2627	Phosphoribosyl-AMP + H2O <=> 5-(5-Phospho-D-ribosylaminoformimino)-1-(5-phosphoribosyl)-imidazole-4-carboxamide	CPD0419 + CPD0001 <=> CPD0524	Cytoplasmic	Reversible	Thermodynamics	2
RXN0435	R04640	hisA	1-(5-phosphoribosyl)-5-[(5-phosphoribosylamino)methylideneamino] imidazole-4-carboxamide isomerase	N-(5'-Phospho-D-ribosylformimino)-5-amino-1-	Histidine metabolism	5.3.1.16	RSP_2243	5-(5-Phospho-D-ribosylaminoformimino)-1-(5-phosphoribosyl)-	CPD0524 <=> CPD0525	Cytoplasmic	Reversible	Thermodynamics	2
RXN0436		hisFH	imidazole glycerol phosphate synthase subunit HisH		Histidine metabolism	4.1.3.-	RSP_2242 & RSP_2245	N-(5'-Phospho-D-1'-ribulosylformimino)-5-amino-1-(5''-phospho-D-ribosyl)-4-imidazolecarboxamide + L-Glutamine => D-erythro-1-(Imidazol-4-yl)glycerol 3-phosphate + 1-(5'-Phosphoribosyl)-5-amino-4-imidazolecarboxamide + L-Glutamate + H+	CPD0525 + CPD0052 => CPD0507 + CPD0626 + CPD0022 + CPD0063	Cytoplasmic	Forward only	Thermodynamics	2
RXN0437	R03457	hisB	imidazoleglycerol-phosphate dehydratase	D-erythro-1-(Imidazol-4-yl)glycerol 3-phosphate hydro-lyase	Histidine metabolism	4.2.1.19	RSP_2246	D-erythro-1-(Imidazol-4-yl)glycerol 3-phosphate => 3-(imidazol-4-yl)-2-oxopropyl phosphate + H2O	CPD0507 => CPD0357 + CPD0001	Cytoplasmic	Forward only	Thermodynamics	2
RXN0438	R03243		histidinol-phosphate aminotransferase	5-Amino-2-oxopentanoate:2-oxoglutarate aminotransferase	Histidine metabolism	2.6.1.9	RSP_1984 | RSP_2284	L-Histidinol phosphate + 2-Oxoglutarate <=> 3-(Imidazol-4-yl)-2-oxopropyl phosphate + L-Glutamate	CPD0332 + CPD0023 <=> CPD0357 + CPD0022	Cytoplasmic	Reversible	Thermodynamics	2
RXN0441	R01158	hisD	histidinol dehydrogenase	L-Histidinol:NAD+ oxidoreductase	Histidine metabolism	1.1.1.23	RSP_0632 | RSP_2155	L-Histidinol + 2 NAD+ + H2O <=> L-Histidine + 2 NADH + 3 H+	CPD0301 + 2 CPD0003 + CPD0001 <=> CPD0106 + 2 CPD0004 + 3 CPD0063	Cytoplasmic	Reversible	Thermodynamics	2
RXN0442	R01168	hutH	histidine ammonia-lyase	L-histidine ammonia-lyase (urocanate-forming)	Histidine metabolism	4.3.1.3	RSP_2935	L-Histidine => Urocanate + NH3	CPD0106 => CPD0289 + CPD0013	Cytoplasmic	Forward only	Heuristics	2
RXN0443	R02914	hutU	urocanase	4,5-Dihydro-4-oxo-5-imidazolepropanoate hydro-lyase	Histidine metabolism	4.2.1.49	RSP_2936	4-Imidazolone-5-propanoate <=> Urocanate + H2O	CPD0462 <=> CPD0289 + CPD0001	Cytoplasmic	Reversible	Thermodynamics	2
RXN0444	R02288	hutI	imidazolonepropionase	4-imidazolone-5-propanoate amidohydrolase	Histidine metabolism	3.5.2.7	RSP_2934	4-Imidazolone-5-propanoate + H2O => N-Formimino-L-glutamate	CPD0462 + CPD0001 => CPD0229	Cytoplasmic	Forward only	Thermodynamics	2
RXN0445	R02286	hutF	N-formimino-L-glutamate deiminase	N-Formimino-L-glutamate iminohydrolase	Histidine metabolism	3.5.3.13	RSP_2933	N-Formimino-L-glutamate + H2O <=> N-Formyl-L-glutamate + NH3	CPD0229 + CPD0001 <=> CPD0321 + CPD0013	Cytoplasmic	Reversible	Thermodynamics	2
RXN0446		hupSL	hydrogenase	hydrogen:acceptor oxidoreductase	Hydrogen metabolism	1.12.99.6	(RSP_0495 & RSP_0496)	Hydrogen + Oxidized ferredoxin <=> Reduced ferredoxin + 2 H+	CPD0627+ CPD0652 <=> CPD0651 + 2 CPD0063	CytoplasmicMembrane	Reversible		3
RXN0447	R01280		long chain acyl-CoA synthetase	Palmitate:CoA ligase (AMP-forming)	Lipid biosynthesis proteins	6.2.1.3	RSP_2279 | RSP_2255	ATP + Hexadecanoic acid + CoA => AMP + Palmitoyl-CoA + Diphosphate	CPD0002 + CPD0154 + CPD0010 => CPD0018 + CPD0012 + CPD0931	Cytoplasmic	Forward only	Heuristics	2
RXN0448	R07767	lipA	lipoyl synthase	protein N6-(octanoyl)lysine:sulfur sulfurtransferase	Lipoic acid metabolism	2.8.1.8	RSP_2783	Protein N6-(octanoyl)lysine + 2 Sulfur + 2 S-Adenosyl-L-methionine + 2 H+ => Protein N6-(lipoyl)lysine + 2 L-Methionine + 2 5'-Deoxyadenosine	CPD0589 + 2 CPD0069 + 2 CPD0017 + 2 CPD0063 => CPD0590 + 2 CPD0057 + 2 CPD0531	Cytoplasmic	Forward only		2
RXN0449	R07768	lipA	lipoyl synthase	octanoyl-[acp]:sulfur sulfurtransferase	Lipoic acid metabolism	2.8.1.8	RSP_2783	Octanoyl-[acp] + 2 Sulfur + 2 S-Adenosyl-L-methionine + 2 H+ <=> Lipoyl-[acp] + 2 L-Methionine + 2 5'-Deoxyadenosine	CPD0541 + 2 CPD0069 + 2 CPD0017 + 2 CPD0063 <=> CPD0630 + 2 CPD0057 + 2 CPD0531	Cytoplasmic	Reversible		2
RXN0450	R07766	lipB	lipoate-protein ligase B	octanoyl-[acp]:protein N6-octanoyltransferase	Lipoic acid metabolism	2.3.1.181	RSP_1878	Octanoyl-[acp] + Apoprotein <=> Protein N6-(octanoyl)lysine + Acyl-carrier protein + H+	CPD0541 + CPD0591 <=> CPD0589 + CPD0156 + CPD0063	Cytoplasmic	Reversible		2
RXN0451	R07769	lipB	lipoate-protein ligase B	lipoyl-[acp]:protein N6-lipoyltransferase	Lipoic acid metabolism	2.3.1.181	RSP_1878	Lipoyl-[acp] + Apoprotein <=> Protein N6-(lipoyl)lysine + Acyl-carrier protein + H+	CPD0630 + CPD0591 <=> CPD0590 + CPD0156 + CPD0063	Cytoplasmic	Reversible		2
RXN0452	R04567	lpxA	UDP-N-acetylglucosamine acyltransferase	Formamide amidohydrolase	Lipopolysaccharide biosynthesis	2.3.1.129	RSP_2714	(3R)-3-Hydroxytetradecanoyl-[acyl-carrier protein] + UDP-N-acetyl-D-glucosamine <=> Acyl-carrier protein + UDP-3-O-(3-hydroxytetradecanoyl)-N-acetylglucosamine + H+	CPD0509 + CPD0035 <=> CPD0156 + CPD0514 + CPD0063	Cytoplasmic	Reversible		2
RXN0453		lpxC	UDP-3-O-[3-hydroxymyristoyl] N-acetylglucosamine deacetylase		Lipopolysaccharide biosynthesis	3.5.1.-	RSP_2115	UDP-3-O-(3-hydroxytetradecanoyl)-N-acetylglucosamine + H2O <=> UDP-3-O-(3-hydroxytetradecanoyl)-D-glucosamine + Acetate	CPD0514 + CPD0001 <=> CPD0632 + CPD0027	Cytoplasmic	Reversible	Thermodynamics	2
RXN0454		lpxD	UDP-3-O-[3-hydroxymyristoyl] glucosamine N-acyltransferase		Lipopolysaccharide biosynthesis	2.3.1.-	RSP_2775	UDP-2,3-bis(3-hydroxytetradecanoyl)glucosamine + Acyl-carrier protein +2 H+ <=> UDP-3-O-(3-hydroxytetradecanoyl)-D-glucosamine + (3R)-3-Hydroxytetradecanoyl-[acyl-carrier protein]	CPD0506 + CPD0156 + 2 CPD0063 <=> CPD0632 + CPD0509	Cytoplasmic	Reversible		2
RXN0455	R04606	lpxB	lipid-A-disaccharide synthase	UDP-2,3-bis(3-hydroxytetradecanoyl)-beta-D-glucosamine:2,3-bis-(3-hydroxytetradecanoyl)-beta-D-glucosaminyl-1-phosphate	Lipopolysaccharide biosynthesis	2.4.1.182	RSP_2716	UDP-2,3-bis(3-hydroxytetradecanoyl)glucosamine + 2,3-Bis(3-hydroxytetradecanoyl)-beta-D-glucosaminyl 1-phosphate <=> UDP + 2,3,2',3'-Tetrakis(3 hydroxytetradecanoyl)-D-glucosaminyl-1,6-beta-D-glucosamine 1-phosphate + H+	CPD0506 + CPD0520 <=> CPD0014 + CPD0526 + CPD0063	CytoplasmicMembrane	Reversible	Thermodynamics	2
RXN0456	R04657		tetraacyldisaccharide 4'-kinase	ATP:2,3,2',3'-tetrakis(3-hydroxytetradecanoyl)-D-glucosaminyl-beta- D-1,6-glucosaminyl-beta-phosphate 4-O'-phosphotransferase	Lipopolysaccharide biosynthesis	2.7.1.130	RSP_1462	ATP + 2,3,2',3'-Tetrakis(3-hydroxytetradecanoyl)-D-glucosaminyl-1,6-beta-D-glucosamine 1-phosphate + H+ <=> ADP + 2,3,2'3'-Tetrakis(3-hydroxytetradecanoyl)-D-glucosaminyl-1,6-beta-D-glucosamine 1,4'-bisphosphate	CPD0002 + CPD0526 + CPD0063 <=> CPD0008 + CPD0635	Cytoplasmic	Reversible	Thermodynamics	2
RXN0457	R03254		2-dehydro-3-deoxyphosphooctonate aldolase	2-Dehydro-3-deoxy-D-octonate-8-phosphate	Lipopolysaccharide biosynthesis	2.5.1.55	RSP_3849	Phosphoenolpyruvate + D-Arabinose 5-phosphate + H2O => 3-Deoxy-D-manno-octulosonate 8-phosphate + Orthophosphate	CPD0058 + CPD0335 + CPD0001 => CPD0496 + CPD0009	Cytoplasmic	Forward only	Heuristics	2
RXN0458	R03351	kdsB	3-deoxy-manno-octulosonate cytidylyltransferase	CTP:3-deoxy-D-manno-octulosonate cytidylyltransferase	Lipopolysaccharide biosynthesis	2.7.7.38	RSP_1160	Diphosphate + CMP-3-deoxy-D-manno-octulosonate <=> CTP + 3-Deoxy-D-manno-octulosonate	CPD0012 + CPD0475 <=> CPD0051 + CPD0345	Cytoplasmic	Reversible	Thermodynamics	2
RXN0459		kdtA	putative 3-deoxy-D-manno-octulosonic-acid transferase (KDO transferase)		Lipopolysaccharide biosynthesis	2.-.-.-	RSP_1461 | RSP_2394	2,3,2'3'-Tetrakis(3-hydroxytetradecanoyl)-D-glucosaminyl-1,6-beta-D-glucosamine 1,4'-bisphosphate + CMP-3-deoxy-D-manno-octulosonate <=> 3-Deoxy-D-manno-octulosonyl-lipid IV(A) + CMP + 3 H+	CPD0635 + CPD0475 <=> CPD0636 + CPD0045 + 3 CPD0063	CytoplasmicMembrane	Reversible	Thermodynamics	2
RXN0460		kdtA	putative 3-deoxy-D-manno-octulosonic-acid transferase (KDO transferase)		Lipopolysaccharide biosynthesis	2.-.-.-	RSP_1461 | RSP_2394	3-Deoxy-D-manno-octulosonyl-lipid IV(A) + CMP-3-deoxy-D-manno-octulosonate <=> Di[3-deoxy-D-manno-octulosonyl]-lipid IV(A) + CMP + H+	CPD0636 + CPD0475 <=> CPD0637 + CPD0045 + CPD0063	CytoplasmicMembrane	Reversible	Thermodynamics	2
RXN0461	R05146	lpxL	putative lipid A biosynthesis lauroyl acyltransferase		Lipopolysaccharide biosynthesis	2.3.1.-	RSP_2219	Dodecanoyl-[acyl-carrier protein] + Di[3-deoxy-D-manno-octulosonyl]-lipid IV(A) <=> Lauroyl-KDO2-lipid IV(A) + acyl-carrier protein + H+	CPD1012 + CPD0637 <=> CPD0128 + CPD0156 + CPD0063	Cytoplasmic	Reversible		2
RXN0462	R03350			3-Deoxy-D-manno-octulosonate-8-phosphate 8-phosphohydrolase	Lipopolysaccharide biosynthesis	3.1.3.45	?	3-Deoxy-D-manno-octulosonate 8-phosphate + H2O => 3-Deoxy-D-manno-octulosonate + Orthophosphate	CPD0496 + CPD0001 => CPD0345 + CPD0009	Cytoplasmic	Forward only	Heuristics	1
RXN0463	R02291	asd	aspartate-semialdehyde dehydrogenase	L-Aspartate-4-semialdehyde:NADP+ oxidoreductase (phosphorylating)	Lysine biosynthesis	1.2.1.11	RSP_1376	L-Aspartate 4-semialdehyde + Orthophosphate + NADP+ <=> 4-Phospho-L-aspartate + NADPH + H+	CPD0231 + CPD0009 + CPD0006 <=> CPD0431 + CPD0005 + CPD0063	Cytoplasmic	Reversible	Thermodynamics	2
RXN0464	R02292	dapA	dihydrodipicolinate synthase	L-Aspartate-4-semialdehyde hydro-lyase (adding pyruvate and	Lysine biosynthesis	4.2.1.52	RSP_0882 | RSP_4002 | RSP_3456 | RSP_3408	L-Aspartate 4-semialdehyde + Pyruvate => L-2,3-Dihydrodipicolinate + H+	CPD0231 + CPD0020 => CPD0443 + 2 CPD0001 + CPD0063	Cytoplasmic	Forward only	Thermodynamics	2
RXN0465	R04198	dapB	dihydrodipicolinate reductase	2,3,4,5-Tetrahydrodipicolinate:NAD+ oxidoreductase	Lysine biosynthesis	1.3.1.26	RSP_1105	2,3,4,5-Tetrahydrodipicolinate + NAD+ <=> L-2,3-Dihydrodipicolinate + H+	CPD0472 + CPD0003 <=> CPD0443 + CPD0004 + CPD0063	Cytoplasmic	Reversible	Thermodynamics	2
RXN0466	R04365	dapD	2,3,4,5-tetrahydropyridine-2,6-carboxylate N-succinyltransferase	Succinyl-CoA:2,3,4,5-tetrahydropyridine-2,6-dicarboxylate	Lysine biosynthesis	2.3.1.117	RSP_1131	Succinyl-CoA + 2,3,4,5-Tetrahydrodipicolinate + H2O <=> CoA + N-Succinyl-2-L-amino-6-oxoheptanedioate	CPD0071 + CPD0472 + CPD0001 <=> CPD0010 + CPD0495	Cytoplasmic	Reversible	Thermodynamics	2
RXN0467	R02734	dapE	succinyl-diaminopimelate desuccinylase	N-Succinyl-LL-2,6-diaminoheptanedioate amidohydrolase	Lysine biosynthesis	3.5.1.18	RSP_1128 | RSP_1758 | RSP_3695	N-Succinyl-LL-2,6-diaminoheptanedioate + H2O <=> Succinate + LL-2,6-Diaminoheptanedioate	CPD0492 + CPD0001 <=> CPD0034 + CPD0267	Cytoplasmic	Reversible	Thermodynamics	2
RXN0468	R02735	dapF	diaminopimelate epimerase	LL-2,6-Diaminoheptanedioate 2-epimerase	Lysine biosynthesis	5.1.1.7	RSP_0936	LL-2,6-Diaminoheptanedioate <=> meso-2,6-Diaminoheptanedioate	CPD0267 <=> CPD0275	Cytoplasmic	Reversible	Thermodynamics	2
RXN0469	R00451	lysA	diaminopimelate decarboxylase	meso-2,6-diaminoheptanedioate carboxy-lyase (L-lysine-forming)	Lysine biosynthesis	4.1.1.20	RSP_0729	meso-2,6-Diaminoheptanedioate + H+ => L-Lysine + CO2	CPD0275 + CPD0063 => CPD0038 + CPD0011	Cytoplasmic	Forward only	Heuristics	2
RXN0471	R00461		L-lysine 2,3-aminomutase	L-Lysine 2,3-aminomutase	Lysine degradation	5.4.3.2	RSP_3227	L-Lysine <=> (3S)-3,6-Diaminohexanoate	CPD0038 <=> CPD0338	Cytoplasmic	Reversible	Thermodynamics	2
RXN0472	R00602	cat	catalase		Methane metabolism	1.11.1.6	RSP_2380 | RSP_2779	Methanol + H2O2 => Formaldehyde + 2 H2O	CPD0103 + CPD0024 => CPD0054 + 2 CPD0001	Cytoplasmic	Forward only	Thermodynamics	4
RXN0473	R06982		glutathione-dependent formaldehyde-activating enzyme	S-(hydroxymethyl)glutathione synthase	Methane metabolism	4.4.1.22	RSP_2575	Glutathione + Formaldehyde => S-(Hydroxymethyl)glutathione	CPD0041 + CPD0054 => CPD0583	Cytoplasmic	Forward only	Thermodynamics	3
RXN0474	R06983	adhI	alcohol dehydrogenase class III	S-(hydroxymethyl)glutathione dehydrogenase	Methane metabolism	1.1.1.284	RSP_2576	S-(Hydroxymethyl)glutathione + NAD+ <=> S-Formylglutathione + NADH + H+	CPD0583 + CPD0003 <=> CPD0319 + CPD0004 + CPD0063	Cytoplasmic	Reversible	Thermodynamics	3
RXN0476	R00527	fghA	S-formylglutathione hydrolase	S-Formylglutathione hydrolase	Methane metabolism	3.1.2.12	RSP_0852	S-Formylglutathione + H2O <=> Formate + Glutathione + H+	CPD0319 + CPD0001 <=> CPD0046 + CPD0041 + CPD0063	Cytoplasmic	Reversible	Thermodynamics	2
RXN0477	R01224	metF	5,10-methylenetetrahydrofolate reductase	5-methyltetrahydrofolate:NADP+ oxidoreductase	Methane metabolism	1.5.1.20	RSP_2172 | RSP_2769	5-Methyltetrahydrofolate + NADP+ <=> 5,10-Methylenetetrahydrofolate + NADPH + 2 H+	CPD0230 + CPD0006 <=> CPD0110 + CPD0005 + 2 CPD0063	Cytoplasmic	Reversible	Thermodynamics	2
RXN0480	R02323		5-nucleotidase	Nicotinamide ribonucleotide phosphohydrolase	Nicotinate and nicotinamide metabolism	3.1.3.5	RSP_0955 | RSP_2545	Nicotinamide D-ribonucleotide + H2O => N-Ribosylnicotinamide + Orthophosphate	CPD0235 + CPD0001 => CPD0858 + CPD0009	Cytoplasmic	Forward only	Heuristics	2
RXN0481	R03346		5-nucleotidase	Nicotinate D-ribonucleotide phosphohydrolase	Nicotinate and nicotinamide metabolism	3.1.3.5	RSP_0955 | RSP_2545	Nicotinate D-ribonucleotide + H2O => Nicotinate D-ribonucleoside + Orthophosphate	CPD0344 + CPD0001 => CPD0861 + CPD0009	Cytoplasmic	Forward only	Heuristics	2
RXN0482	R02295	deoD	purine nucleoside phosphorylase	Nicotinate D-ribonucleoside:orthophosphate ribosyltransferase	Nicotinate and nicotinamide metabolism	2.4.2.1	RSP_2207	Nicotinate D-ribonucleoside + Orthophosphate => Nicotinate + alpha-D-Ribose 1-phosphate + H+	CPD0861 + CPD0009 => CPD0166 + CPD0258 + CPD0063	Cytoplasmic	Forward only	Heuristics	2
RXN0483	R02294	deoD	purine nucleoside phosphorylase	N-Ribosylnicotinamide:orthophosphate ribosyltransferase	Nicotinate and nicotinamide metabolism	2.4.2.1	RSP_2207	N-Ribosylnicotinamide + Orthophosphate => Nicotinamide + alpha-D-Ribose 1-phosphate + H+	CPD0858 + CPD0009 => CPD0116 + CPD0258 + CPD0063	Cytoplasmic	Forward only	Heuristics	2
RXN0484	R01273		nucleoside hydrolase	N-ribosylnicotinamide ribohydrolase	Nicotinate and nicotinamide metabolism	3.2.2.1	RSP_2914	N-Ribosylnicotinamide + H2O <=> Nicotinamide + D-Ribose	CPD0858 + CPD0001 <=> CPD0116 + CPD0094 + CPD0063	Cytoplasmic	Reversible	Thermodynamics	2
RXN0485	R01268	pncA	pyrazinamidase/nicotinamidase	Nicotinamide amidohydrolase	Nicotinate and nicotinamide metabolism	3.5.1.19	RSP_1368	Nicotinamide + H2O => Nicotinate + NH3	CPD0116 + CPD0001 => CPD0166 + CPD0013	Cytoplasmic	Forward only	Heuristics	2
RXN0486	R01724		nicotinate phosphoribosyltransferase	Nicotinate D-ribonucleotide:diphosphate phosphoribosyltransferase	Nicotinate and nicotinamide metabolism	2.4.2.11	RSP_1367	Nicotinate D-ribonucleotide + Diphosphate <=> Nicotinate + 5-Phospho-alpha-D-ribose 1-diphosphate	CPD0344 + CPD0012 <=> CPD0166 + CPD0092 + CPD0063	Cytoplasmic	Reversible	Thermodynamics	2
RXN0487	R03005	nadD	nicotinic acid mononucleotide adenylyltransferase	ATP:nicotinate-ribonucleotide adenylyltransferase	Nicotinate and nicotinamide metabolism	2.7.7.18	RSP_0586	ATP + Nicotinate D-ribonucleotide + H+ <=> Diphosphate + Deamino-NAD+	CPD0002 + CPD0344 + CPD0063 <=> CPD0012 + CPD0300	Cytoplasmic	Reversible	Thermodynamics	2
RXN0488	R00137	nadD	nicotinic acid mononucleotide adenylyltransferase	ATP:nicotinate-ribonucleotide adenylyltransferase	Nicotinate and nicotinamide metabolism	2.7.7.18	RSP_0586	ATP + Nicotinamide D-ribonucleotide + H+ <=> Diphosphate + NAD+	CPD0002 + CPD0235 + CPD0063 <=> CPD0012 + CPD0003	Cytoplasmic	Reversible	Thermodynamics	2
RXN0489	R00189	nadE	NAD synthetase	deamido-NAD+:ammonia ligase (AMP-forming)	Nicotinate and nicotinamide metabolism	6.3.1.5	RSP_2333	ATP + Deamino-NAD+ + NH3 => AMP + Diphosphate + NAD+ + H+	CPD0002 + CPD0300 + CPD0013 => CPD0018 + CPD0012 + CPD0003 + CPD0063	Cytoplasmic	Forward only	Thermodynamics	2
RXN0490	R00103		NUDIX hydrolase	NAD+ phosphohydrolase	Nicotinate and nicotinamide metabolism	3.6.1.22	RSP_0708	NAD+ + H2O => AMP + Nicotinamide D-ribonucleotide + 2 H+	CPD0003 + CPD0001 => CPD0018 + CPD0235 + 2 CPD0063	CytoplasmicMembrane	Forward only	Thermodynamics	2
RXN0491	R03004			Deamino-NAD+ nucleotidohydrolase	Nicotinate and nicotinamide metabolism	3.6.1.22	RSP_0708	Deamino-NAD+ + H2O => AMP + Nicotinate D-ribonucleotide + 2 H+	CPD0300 + CPD0001 => CPD0018 + CPD0344 + 2 CPD0063	CytoplasmicMembrane	Forward only	Thermodynamics	2
RXN0492		pntAB	NAD(P) transhydrogenase subunit alpha	NADPH:NAD+ oxidoreductase (AB-specific)	Nicotinate and nicotinamide metabolism	1.6.1.2	RSP_0240 & RSP_0239	NADP+ + NADH + 2 H+[p] => NADPH + NAD+ + 2H+	CPD0006 + CPD0004 + 2 CPD0873 => CPD0005 + CPD0003 + 2 CPD0063	CytoplasmicMembrane	Forward only	Thermodynamics	3
RXN0493	R00104	ppnK	inorganic polyphosphate/ATP-NAD kinase	ATP:NAD+ 2'-phosphotransferase	Nicotinate and nicotinamide metabolism	2.7.1.23	RSP_0825	ATP + NAD+ <=> ADP + NADP+	CPD0002 + CPD0003 <=> CPD0008 + CPD0006 + CPD0063	Cytoplasmic	Reversible	Thermodynamics	2
RXN0495	R00737	hutH	L-tyrosine ammonia-lyase	L-tyrosine ammonia-lyase (trans-p-hydroxycinnamate-forming)	Phenylalanine, tyrosine and tryptophan biosynthesis	4.3.1.23	RSP_3574	L-Tyrosine => 4-Coumarate + NH3	CPD0064 => CPD0292 + CPD0013	Cytoplasmic	Forward only	Heuristics	3
RXN0496	R00132		carbonic anhydrase	carbonate hydro-lyase (carbon-dioxide-forming);	Nitrogen metabolism	4.2.1.1	RSP_1377	HCO3- + H+ <=> CO2 + H2O	CPD0181 + CPD0063 <=> CPD0011 + CPD0001	Cytoplasmic	Reversible	Thermodynamics	2
RXN0497	R00524		acetamidase/formamidase	Formamide amidohydrolase	Nitrogen metabolism	3.5.1.49	RSP_3508	Formamide + H2O => Formate + NH3	CPD0241 + CPD0001 => CPD0046 + CPD0013	Cytoplasmic	Forward only	Thermodynamics	2
RXN0498		dadA	D-amino acid dehydrogenase		Nitrogen metabolism	1.4.99.1	RSP_2316 | RSP_3113	D-Phenylalanine + H2O + FAD => Phenylpyruvate + NH3 + FADH2	CPD0644 + CPD0001 + CPD0015 => CPD0645 + CPD0013 + CPD0368	CytoplasmicMembrane	Forward only	Heuristics	2
RXN0501	R00294	norBCDQ	nitric oxide reductase	nitrous-oxide:acceptor oxidoreductase (NO-forming)	Nitrogen metabolism	1.7.99.7	RSP_0321 & RSP_0322 & RSP_0323 & RSP_0324	NADH + H+ + 2 Nitric oxide => Nitrous oxide + NAD+ + H2O	CPD0004 + CPD0063 + 2 CPD0646 => CPD0647 + CPD0003 + CPD0001	CytoplasmicMembrane	Forward only	Thermodynamics	3
RXN0503	R05185	nifHDK	nitrogenase molybdenum-iron protein	reduced ferredoxin:dinitrogen oxidoreductase (ATP-hydrolysing)	Nitrogen metabolism	1.18.6.1	RSP_0539 & RSP_0540 & RSP_0541	16 ATP + Nitrogen + 4 Reduced ferredoxin + 16 H2O => 16 Orthophosphate + 16 ADP + 4 Oxidized ferredoxin + 2 NH3 + Hydrogen + 6 H+	16 CPD0002 + CPD0650 + 4 CPD0651 + 16 CPD0001 => 16 CPD0009 + 16 CPD0008 + 4 CPD0652 + 2 CPD0013 + CPD0627 + 6 CPD0063	Cytoplasmic	Forward only		3
RXN0504	R00321		amidase	Acetamide amidohydrolase	Nitrogen metabolism	3.5.1.4	RSP_3526 | RSP_3253	Acetamide + H2O => Acetate + NH3	CPD0553 + CPD0001 => CPD0027 + CPD0013	Cytoplasmic	Forward only	Thermodynamics	2
RXN0505	R05496	nifHDK	nitrogenase molybdenum-iron protein beta chain	reduced ferredoxin:dinitrogen oxidoreductase (ATP-hydrolysing)	Nitrogen metabolism	1.18.6.1	RSP_0539 & RSP_0540 & RSP_0541	Acetylene + Reduced ferredoxin + H+ + ATP + H2O <=> Ethylene + Oxidized ferredoxin + ADP + Orthophosphate	CPD0653 + CPD0651 + CPD0063 + CPD0002 + CPD0001 <=> CPD0654 + CPD0652 + CPD0008 + CPD0009	Cytoplasmic	Reversible		3
RXN0506		nifHDK	nitrogenase molybdenum-iron protein beta chain		Nitrogen metabolism	1.18.6.1	RSP_0539 & RSP_0540 & RSP_0541	2 ATP + Reduced ferredoxin + 2 H2O => 2 Orthophosphate + 2 ADP + Oxidized ferredoxin + Hydrogen	2 CPD0002 + CPD0651 + 2 CPD0001 => 2 CPD0009 + 2 CPD0008 + CPD0652 + CPD0627	Cytoplasmic	Forward only		2
RXN0507		nifHDK	nitrogenase molybdenum-iron protein beta chain		Nitrogen metabolism	1.18.6.1	RSP_0539 & RSP_0540 & RSP_0541	16 ATP + Reduced ferredoxin + 16 H2O => 16 Orthophosphate + 16 ADP + Oxidized ferredoxin + Hydrogen + 14 H+	16 CPD0002 + CPD0651 + 16 CPD0001 <=> 16 CPD0009 + 16 CPD0008 + CPD0652 + CPD0627 + 14 CPD0063	Cytoplasmic	Forward only		2
RXN0509		nifHDK	nitrogenase molybdenum-iron protein beta chain		Nitrogen metabolism	1.18.6.1	RSP_0539 & RSP_0540 & RSP_0541	ATP + Reduced ferredoxin + H2O + H+ => Orthophosphate + ADP + Oxidized ferredoxin + Hydrogen	CPD0002 + CPD0651 + CPD0001 + CPD0063 => CPD0009 + CPD0008 + CPD0652 + CPD0627	Cytoplasmic	Forward only		2
RXN0510			NADPH-ferredoxin reductase	Ferredoxin:NADP oxidoreductase	Nitrogen metabolism	1.18.1.2	RSP_1939	Reduced ferredoxin + NADP+ + H+ <=> Oxidized ferredoxin + NADPH	CPD0651 + CPD0006 + CPD0063 <=> CPD0652 + CPD0005	CytoplasmicMembrane	Reversible		2
RXN0511				Ferredoxin:NAD oxidoreductase	Nitrogen metabolism	1.18.1.3	RSP_0900 | RSP_2793	Reduced ferredoxin + NAD+ + H+ <=> Oxidized ferredoxin + NADH	CPD0651 + CPD0003 + CPD0063 <=> CPD0652 + CPD0004	CytoplasmicMembrane	Reversible		2
RXN0512	R01728		cyclohexadienyl dehydrogenase	Prephenate:NAD+ oxidoreductase(decarboxylating)	Phenylalanine, tyrosine and tryptophan biosynthesis	1.3.1.12	RSP_6215	Prephenate + NAD+ => 3-(4-Hydroxyphenyl)pyruvate + CO2 + NADH	CPD0167 + CPD0003 => CPD0342 + CPD0011 + CPD0004	Cytoplasmic	Forward only	Heuristics	2
RXN0513	R02301		putative 5-formyltetrahydrofolate cyclo-ligase	5-Formyltetrahydrofolate cyclo-ligase (ADP-forming)	One carbon pool by folate	6.3.3.2	RSP_1898	ATP + 5-Formyltetrahydrofolate => ADP + Orthophosphate +	CPD0002 + CPD0452 => CPD0008 + CPD0009 + CPD0232	Cytoplasmic	Forward only	SBC	2
RXN0514		fbcF	ubiquinol-cytochrome c reductase, iron-sulfur protein	ubiquinol:ferricytochrome-c oxidoreductase	Oxidative phosphorylation	1.10.2.2	RSP_1396 & RSP_1395 & RSP_1394	Ubiquinol + 2 Ferricytochrome c + 2 H+ <=> Ubiquinone + 2 Ferrocytochrome c + 4 H+[p]	CPD0215 + 2 CPD0097 + 2 CPD0063 <=> CPD0217 + 2 CPD0098 + 4 CPD0873	CytoplasmicMembrane	Reversible		4
RXN0515		cox	cytochrome c oxidase, aa3 type/ cbb3-type cytochrome c oxidase	ferrocytochrome-c:oxygen oxidoreductase	Oxidative phosphorylation	1.9.3.1	(RSP_1877 & RSP_1826 & RSP_1829) | (RSP_0117 & RSP_0118 & RSP_1829) | (RSP_0696 & RSP_0695 & RSP_0694 & RSP_0693)	4 ferrocytochrome c + O2 + 8 H+ => 4 ferricytochrome c + 2 H2O + 4 H+[p]	4 CPD0098 + CPD0007 + 8 CPD0063 => 4 CPD0097 + 2 CPD0001 + 4 CPD0873	CytoplasmicMembrane	Forward only	Thermodynamics	4
RXN0516	R02163	nuo1/nuo2	putative NADH dehydrogenase I and II	NADH:ubiquinone oxidoreductase	Oxidative phosphorylation	1.6.5.3	(RSP_0100 & RSP_0101 & RSP_0102 & RSP_0103 & RSP_0104 & RSP_0105 & RSP_0106 & RSP_0107 & RSP_0108 & RSP_0109 & RSP_0110 & RSP_0111 & RSP_0112) | (RSP_2512 & RSP_2513 & RSP_2514 & RSP_2515 & RSP_2516 & RSP_2518 & RSP_2521 & RSP_2522 & RSP_2523 & RSP_2525 & RSP_2526 & RSP_2527 & RSP_2529 & RSP_2530)	Ubiquinone + NADH + 5 H+ <=> Ubiquinol + NAD+ + 4H+[p]	CPD0217 + CPD0004 + 5 CPD0063 <=> CPD0215 + CPD0003 + 4 CPD0873	CytoplasmicMembrane	Reversible	Thermodynamics	3
RXN0519		qoxAB	Qox quinol	ferrocytochrome-c:oxygen oxidoreductase	Oxidative phosphorylation	1.9.3.1	RSP_3097 & RSP_3098	Ubiquinol + 0.5 Oxygen + 2 H+ => Ubiquinone + H2O + 2 H+[p]	CPD0215 + 0.5 CPD0007 + 2 CPD0063 => CPD0217 + CPD0001 + 2 CPD0873	CytoplasmicMembrane	Forward only	Thermodynamics	3
RXN0520		atpC	F0F1 ATP synthase subunit epsilon		Oxidative phosphorylation	3.6.3.14	(RSP_2300 & RSP_2299 & RSP_2298 & RSP_2297 & RSP_2296 & RSP_1038 & RSP_1037 & RSP_1039 & (RSP_1035 | RSP_1036 | RSP_7012)) | (RSP_3933 & RSP_3931 & RSP_3930 & RSP_3929 & RSP_3936 & RSP_3935 & RSP_1037 & (RSP_1035 | RSP_1036 | RSP_7012))	ADP + 4 H+[p] + Orthophosphate <=> ATP + 3 H+ + H20	CPD0008 + 4 CPD0873 + CPD0009 <=> CPD0002 + 3 CPD0063 + CPD0001	CytoplasmicMembrane	Reversible	Thermodynamics	2
RXN0521	R00004		putative manganese-dependent inorganic pyrophosphatase	diphosphate phosphohydrolase;	Oxidative phosphorylation	3.6.1.1	RSP_2307	Diphosphate + H2O => 2 Orthophosphate + H+	CPD0012 + CPD0001 => 2 CPD0009 + CPD0063	Cytoplasmic	Forward only	Heuristics	2
RXN0522	R02184		polyphosphate kinase	ATP:polyphosphate phosphotransferase	Oxidative phosphorylation	2.7.4.1	RSP_0781	ATP + orthophosphate => ADP + diphosphate	CPD0002 + CPD0009 => CPD0008 + CPD0012	CytoplasmicMembrane	Forward only	SBC	2
RXN0523	R01216	panB	3-methyl-2-oxobutanoate hydroxymethyltransferase	2-dehydropantoate formaldehyde-lyase	Pantothenate and CoA biosynthesis	2.1.2.11	RSP_1756	3-Methyl-2-oxobutanoic acid + Formaldehyde => 2-Dehydropantoate	CPD0109 + CPD0054 => CPD0312	Cytoplasmic	Forward only	SBC	2
RXN0524	R02472		2-dehydropantoate 2-reductase	(R)-Pantoate:NADP+ 2-oxidoreductase	Pantothenate and CoA biosynthesis	1.1.1.169	RSP_1558	(R)-Pantoate + NADP+ <=> 2-Dehydropantoate + NADPH + H+	CPD0246 + CPD0006 <=> CPD0312 + CPD0005 + CPD0063	Cytoplasmic	Reversible	Thermodynamics	2
RXN0525	R02473	panC	pantoate--beta-alanine ligase	(R)-Pantoate:beta-alanine ligase (AMP-forming)	Pantothenate and CoA biosynthesis	6.3.2.1	RSP_1757	ATP + (R)-Pantoate + beta-Alanine <=> AMP + Diphosphate + Pantothenate + H=	CPD0002 + CPD0246 + CPD0078 <=> CPD0018 + CPD0012 + CPD0302 + CPD0063	Cytoplasmic	Reversible	Thermodynamics	2
RXN0526	R02971		pantothenate kinase	ATP:pantothenate 4'-phosphotransferase	Pantothenate and CoA biosynthesis	2.7.1.33	RSP_2533	ATP + Pantetheine <=> ADP + Pantetheine 4'-phosphate + H+	CPD0002 + CPD0296 <=> CPD0008 + CPD0337 + CPD0063	Cytoplasmic	Reversible	Thermodynamics	2
RXN0527	R03018		pantothenate kinase	ATP:pantothenate 4'-phosphotransferase	Pantothenate and CoA biosynthesis	2.7.1.33	RSP_2533	ATP + Pantothenate <=> ADP + D-4'-Phosphopantothenate + H+	CPD0002 + CPD0302 <=> CPD0008 + CPD0717 + CPD0063	Cytoplasmic	Reversible	Thermodynamics	2
RXN0528	R04391		pantothenate kinase	ATP:pantothenate 4'-phosphotransferase	Pantothenate and CoA biosynthesis	2.7.1.33	RSP_2533	ATP + N-((R)-Pantothenoyl)-L-cysteine => ADP + (R)-4'-Phosphopantothenoyl-L-cysteine + 2 H+	CPD0002 + CPD0695 => CPD0008 + CPD0489 + 2 CPD0063	Cytoplasmic	Forward only	Thermodynamics	2
RXN0529	R03269		bifunctional phosphopantothenoylcysteine decarboxylase/phosphopantothenate synthase	N-[(R)-4'-Phosphopantothenoyl]-L-cysteine carboxy-lyase	Pantothenate and CoA biosynthesis	4.1.1.36	RSP_0599	(R)-4'-Phosphopantothenoyl-L-cysteine + H+ => Pantetheine 4'-phosphate + CO2	CPD0489 + CPD0063 => CPD0337 + CPD0011	Cytoplasmic	Forward only	Heuristics	2
RXN0530	R04230		bifunctional phosphopantothenoylcysteine decarboxylase/phosphopantothenate synthase	(R)-4'-Phosphopantothenate:L-cysteine ligase	Pantothenate and CoA biosynthesis	6.3.2.5	RSP_0599	ATP + D-4'-Phosphopantothenate + L-Cysteine <=> AMP + Diphosphate + (R)-4'-Phosphopantothenoyl-L-cystein +H+	CPD0002 + CPD0717 + CPD0077 <=> CPD0018 + CPD0012 + CPD0489 + CPD0063	Cytoplasmic	Reversible	Thermodynamics	2
RXN0531	R03035	coaD	phosphopantetheine adenylyltransferase	ATP:pantetheine-4'-phosphate adenylyltransferase	Pantothenate and CoA biosynthesis	2.7.7.3	RSP_2960	ATP + Pantetheine 4'-phosphate + H+ <=> Diphosphate + Dephospho-CoA	CPD0002 + CPD0337 + CPD0063 <=> CPD0012 + CPD0303	Cytoplasmic	Reversible	Thermodynamics	2
RXN0532	R00130	coaE	dephospho-CoA kinase	ATP:dephospho-CoA 3'-phosphotransferase	Pantothenate and CoA biosynthesis	2.7.1.24	RSP_1235	ATP + Dephospho-CoA => ADP + CoA + H+	CPD0002 + CPD0303 => CPD0008 + CPD0010 + CPD0063	Cytoplasmic	Forward only	Heuristics	2
RXN0533	R01625	acpS	4-phosphopantetheinyl transferase	CoA:apo-[acyl-carrier-protein] pantetheinephosphotransferase	Pantothenate and CoA biosynthesis	2.7.8.7	RSP_1673	CoA + Apo-[acyl-carrier-protein] <=> Adenosine 3',5'-bisphosphate + Acyl-carrier protein + H+	CPD0010 + CPD0463 <=> CPD0044 + CPD0156 + CPD0063	Cytoplasmic	Reversible		2
RXN0534	R02972			N-((R)-Pantothenoyl)-L-cysteine carboxy-lyase	Pantothenate and CoA biosynthesis	4.1.1.30	?	N-((R)-Pantothenoyl)-L-cysteine <=> Pantetheine + CO2	CPD0695 => CPD0296 + CPD0011	Cytoplasmic	Forward only	Heuristics	1
RXN0536	R04383	kduI	5-keto-4-deoxyuronate isomerase	5-Dehydro-4-deoxy-D-glucuronate ketol-isomerase	Pentose and glucuronate interconversions	5.3.1.17	RSP_0482	5-Dehydro-4-deoxy-D-glucuronate <=> (4S)-4,6-Dihydroxy-2,5-dioxohexanoate	CPD0474 <=> CPD0488	Cytoplasmic	Reversible	Thermodynamics	2
RXN0537	R01542		2-deoxy-D-gluconate 3-dehydrogenase	2-Dehydro-3-deoxy-D-gluconate:NAD+ 5-oxidoreductase	Pentose and glucuronate interconversions	1.1.1.125	RSP_0481	2-Dehydro-3-deoxy-D-gluconate + NAD+ <=> (4S)-4,6-Dihydroxy-2,5-dioxohexanoate + NADH + H+	CPD0144 + CPD0003 <=> CPD0488 + CPD0004 + CPD0063	Cytoplasmic	Reversible	Thermodynamics	2
RXN0538	R01541		2-keto-3-deoxygluconate kinase	ATP:2-dehydro-3-deoxy-D-gluconate 6-phosphotransferase	Pentose and glucuronate interconversions	2.7.1.45	RSP_0490	ATP + 2-Dehydro-3-deoxy-D-gluconate <=> ADP + 2-Dehydro-3-deoxy-6-phospho-D-gluconate + H+	CPD0002 + CPD0144 <=> CPD0008 + CPD0493 + CPD0063	CytoplasmicMembrane	Reversible	Thermodynamics	2
RXN0539	R01482	uxaC	glucuronate isomerase	D-glucuronate aldose-ketose-isomerase	Pentose and glucuronate interconversions	5.3.1.12	RSP_0488	D-Glucuronate <=> D-Fructuronate	CPD0137 <=> CPD0308	Cytoplasmic	Reversible	Thermodynamics	2
RXN0541	R01540		altronate hydrolase	D-altronate hydro-lyase (2-dehydro-3-deoxy-D-gluconate-forming)	Pentose and glucuronate interconversions	4.2.1.7	RSP_1610	D-Altronate => 2-Dehydro-3-deoxy-D-gluconate + H2O	CPD0293 => CPD0144 + CPD0001	Cytoplasmic	Forward only	Thermodynamics	2
RXN0542	R05606		mannonate dehydratase	D-mannonate hydro-lyase	Pentose and glucuronate interconversions	4.2.1.8	RSP_0773	D-Mannonate => 2-Dehydro-3-deoxy-D-gluconate + H2O	CPD0245 => CPD0144 + CPD0001	Cytoplasmic	Forward only	Thermodynamics	2
RXN0543	R02454	uxuB	D-mannonate oxidoreductase	D-Mannonate:NAD+ 5-oxidoreductase	Pentose and glucuronate interconversions	1.1.1.57	RSP_0480	D-Mannonate + NAD+ <=> D-Fructuronate + NADH + H+	CPD0245 + CPD0003 <=> CPD0308 + CPD0004 + CPD0063	Cytoplasmic	Reversible	Thermodynamics	2
RXN0544	R01639	xylB	xylulose kinase	ATP:D-xylulose 5-phosphotransferase	Pentose and glucuronate interconversions	2.7.1.17	RSP_1177	ATP + D-Xylulose <=> ADP + D-Xylulose 5-phosphate + H+	CPD0002 + CPD0188 <=> CPD0008 + CPD0157 + CPD0063	Cytoplasmic	Reversible	Thermodynamics	2
RXN0545	R00307	xylA	xylose isomerase	D-glucose aldose-ketose-isomerase	Pentose and glucuronate interconversions	5.3.1.5	RSP_1176	D-Glucose <=> D-Fructose	CPD0026 <=> CPD0075	Cytoplasmic	Reversible	Thermodynamics	2
RXN0546	R01432	xylA	xylose isomerase	D-xylose aldose-ketose-isomerase	Pentose and glucuronate interconversions	5.3.1.5	RSP_1176	D-Xylose <=> D-Xylulose	CPD0765 <=> CPD0188	Cytoplasmic	Reversible	Thermodynamics	2
RXN0547			D-ribulokinase	ATP:D-ribulose 5-phosphotransferase	Pentose and glucuronate interconversions	2.7.1.47	RSP_3705	ATP + D-Ribulose <=> ADP + D-Ribulose 5-phosphate + H+	CPD0002 + CPD0187 <=> CPD0008 + CPD0142 + CPD0063	Cytoplasmic	Reversible	Thermodynamics	2
RXN0548	R01895		ribitol 2-dehydrogenase	Ribitol:NAD+ 2-oxidoreductase	Pentose and glucuronate interconversions	1.1.1.56	RSP_3704	Ribitol + NAD+ <=> D-Ribulose + NADH + H+	CPD0239 + CPD0003 <=> CPD0187 + CPD0004 + CPD0063	Cytoplasmic	Reversible	Thermodynamics	4
RXN0549			ribitol 2-dehydrogenase	Arabitol:NAD+ 2-oxidoreductase	Pentose and glucuronate interconversions	1.1.1.56	RSP_3704	D-arabitol + NAD+ <=> D-Arabinose + NADH + H+	CPD0786 + CPD0003 <=> CPD1053 + CPD0004 + CPD0063	Cytoplasmic	Reversible	Thermodynamics	4
RXN0552			ribitol 2-dehydrogenase	Xylitol:NAD+ 2-oxidoreductase	Pentose and glucuronate interconversions	1.1.1.56	RSP_3704	Xylitol + NAD+ <=> D-xylulose + NADH + H+	CPD1056 + CPD0003 <=> CPD0188 + CPD0004 + CPD0063	Cytoplasmic	Reversible	Thermodynamics	4
RXN0553	R01067	tkt	transketolase	D-Fructose 6-phosphate:D-glyceraldehyde-3-phosphate glycolaldehyde	Pentose phosphate pathway	2.2.1.1	RSP_2956 | RSP_3268	D-Fructose 6-phosphate + D-Glyceraldehyde 3-phosphate <=> D-Erythrose 4-phosphate + D-Xylulose 5-phosphate	CPD0067 + CPD0091 <=> CPD0178 + CPD0157	Cytoplasmic	Reversible	Thermodynamics	3
RXN0554	R01641	tkt	transketolase	Sedoheptulose-7-phosphate:D-glyceraldehyde-3-phosphate glycolaldehyde transferase	Pentose phosphate pathway	2.2.1.1	RSP_2956 | RSP_3268	Sedoheptulose 7-phosphate + D-Glyceraldehyde 3-phosphate <=> D-Ribose 5-phosphate + D-Xylulose 5-phosphate	CPD0539 + CPD0091 <=> CPD0090 + CPD0157	Cytoplasmic	Reversible	Thermodynamics	3
RXN0555	R01068	fbaB	fructose-bisphosphate aldolase	D-fructose-1,6-bisphosphate D-glyceraldehyde-3-phosphate-lyase	Pentose phosphate pathway	4.1.2.13	RSP_4045 | RSP_3270 | RSP_1283	D-Fructose 1,6-bisphosphate <=> Glycerone phosphate + D-Glyceraldehyde 3-phosphate	CPD0206 <=> CPD0086 + CPD0091	Cytoplasmic	Reversible	Thermodynamics	3
RXN0556	R00762	fbp	D-fructose 1,6-bisphosphatase	D-Fructose-1,6-bisphosphate 1-phosphohydrolase	Pentose phosphate pathway	3.1.3.11	RSP_1285 | RSP_0404 | RSP_3266	D-Fructose 1,6-bisphosphate + H2O => D-Fructose 6-phosphate + Orthophosphate	CPD0206 + CPD0001 => CPD0067 + CPD0009	Cytoplasmic	Forward only	Heuristics	3
RXN0557	R00835	zwf	glucose-6-phosphate 1-dehydrogenase	D-glucose-6-phosphate:NADP+ 1-oxidoreductase	Pentose phosphate pathway	1.1.1.49	RSP_2734	D-Glucose 6-phosphate + NADP+ <=> D-Glucono-1,5-lactone 6-phosphate + NADPH	CPD0072 + CPD0006 <=> CPD0352 + CPD0005 + CPD0063	Cytoplasmic	Reversible	Thermodynamics	4
RXN0558	R02035	pgl	6-phosphogluconolactonase	6-Phospho-D-glucono-1,5-lactone lactonohydrolase	Pentose phosphate pathway	3.1.1.31	RSP_2735	D-Glucono-1,5-lactone 6-phosphate + H2O => 6-Phospho-D-gluconate + H+	CPD0352 + CPD0001 => CPD0200 + CPD0063	Cytoplasmic	Forward only	Dauner et al (2000). E. coli metabolic	2
RXN0559	R01529	cbbE	ribulose-5-phosphate 3-epimerase	D-Ribulose-5-phosphate 3-epimerase	Pentose phosphate pathway	5.1.3.1	RSP_2864	D-Ribulose 5-phosphate <=> D-Xylulose 5-phosphate	CPD0142 <=> CPD0157	Cytoplasmic	Reversible	Thermodynamics	2
RXN0560	R01827		translaldolase	sedoheptulose-7-phosphate:D-glyceraldehyde-3-phosphate	Pentose phosphate pathway	2.2.1.2	RSP_0561	Sedoheptulose 7-phosphate + D-Glyceraldehyde 3-phosphate <=> D-Erythrose 4-phosphate + D-Fructose 6-phosphate	CPD0539 + CPD0091 <=> CPD0178 + CPD0067	Cytoplasmic	Reversible	Thermodynamics	2
RXN0561	R01056	cbbI	ribose-5-phosphate isomerase A	D-ribose-5-phosphate aldose-ketose-isomerase	Pentose phosphate pathway	5.3.1.6	RSP_0359	D-Ribose 5-phosphate <=> D-Ribulose 5-phosphate	CPD0090 <=> CPD0142	Cytoplasmic	Reversible	Thermodynamics	2
RXN0562	R01066		deoxyribose phosphate aldolase	2-deoxy-D-ribose-5-phosphate acetaldehyde-lyase	Pentose phosphate pathway	4.1.2.4	RSP_3739	2-Deoxy-D-ribose 5-phosphate <=> D-Glyceraldehyde 3-phosphate + Acetaldehyde	CPD0273 <=> CPD0091 + CPD0066	Cytoplasmic	Reversible	Thermodynamics	2
RXN0563	R01051	rbsK	carbohydrate kinase ribokinase family protein	ATP:D-ribose 5-phosphotransferase	Pentose phosphate pathway	2.7.1.15	RSP_1216 | RSP_3738 | RSP_3692	ATP + D-Ribose => ADP + D-Ribose 5-phosphate + H+	CPD0002 + CPD0094 => CPD0008 + CPD0090 + CPD0063	Cytoplasmic	Forward only	SBC	2
RXN0564	R02750	rbsK	carbohydrate kinase ribokinase family protein	ATP:D-ribose 5-phosphotransferase	Pentose phosphate pathway	2.7.1.15	RSP_1216 | RSP_3738 | RSP_3692	Deoxyribose + ATP <=> 2-Deoxy-D-ribose 5-phosphate + ADP + H+	CPD0294 + CPD0002 <=> CPD0273 + CPD0008 + CPD0063	Cytoplasmic	Reversible	Thermodynamics	2
RXN0565	R02749	deoB	phosphopentomutase	2-Deoxy-D-ribose 1-phosphate 1,5-phosphomutase	Pentose phosphate pathway	5.4.2.7	RSP_1596 | RSP_2883	2-Deoxy-D-ribose 1-phosphate <=> 2-Deoxy-D-ribose 5-phosphate	CPD0272 <=> CPD0273	Cytoplasmic	Reversible	Thermodynamics	2
RXN0566	R01057	deoB	phosphopentomutase	D-Ribose 1,5-phosphomutase	Pentose phosphate pathway	5.4.2.7	RSP_1596 | RSP_2883	alpha-D-Ribose 1-phosphate <=> D-Ribose 5-phosphate	CPD0258 <=> CPD0090	Cytoplasmic	Reversible	Thermodynamics	2
RXN0567	R05605	eda	2-keto-3-deoxy-phosphogluconate aldolase	2-dehydro-3-deoxy-D-gluconate-6-phosphate	Pentose phosphate pathway	4.1.2.14	RSP_2645	2-Dehydro-3-deoxy-6-phospho-D-gluconate <=> D-Glyceraldehyde 3-phosphate + Pyruvate	CPD0493 <=> CPD0091 + CPD0020	Cytoplasmic	Reversible	Thermodynamics	2
RXN0568	R00470	eda	2-keto-3-deoxy-phosphogluconate aldolase	4-hydroxy-2-oxoglutarate glyoxylate-lyase (pyruvate-forming)	Pentose phosphate pathway	4.1.2.14	RSP_2645	4-Hydroxy-2-oxoglutarate <=> Pyruvate + Glyoxylate	CPD0278 <=> CPD0020 + CPD0039	Cytoplasmic	Reversible	Thermodynamics	2
RXN0569	R06620		quinoprotein glucose dehydrogenase	D-glucose:ubiquinone oxidoreductase	Pentose phosphate pathway	1.1.5.2	RSP_2673	D-Glucose + Ubiquinone <=> D-Glucono-1,5-lactone + Ubiquinol	CPD0026 + CPD0217 <=> CPD0141 + CPD0215	CytoplasmicMembrane	Reversible	Thermodynamics	2
RXN0570	R01739		D-isomer specific 2-hydroxyacid dehydrogenase	D-gluconate:NADP+ 2-oxidoreductase	Pentose phosphate pathway	1.1.1.215	RSP_3366	D-Gluconic acid + NADP+ <=> 2-Keto-D-gluconic acid + NADPH + H+	CPD0170 + CPD0006 <=> CPD0562 + CPD0005 + CPD0063	Cytoplasmic	Reversible	Thermodynamics	2
RXN0571	R01829	fbaB	fructose-bisphosphate aldolase	Sedoheptulose 1,7-bisphosphate D-glyceraldehyde-3-phosphate-lyase	Pentose phosphate pathway	4.1.2.13	RSP_4045 | RSP_3270 | RSP_1283	Sedoheptulose 1,7-bisphosphate <=> Glycerone phosphate + D-Erythrose 4-phosphate	CPD0268 <=> CPD0086 + CPD0178	Cytoplasmic	Reversible	Thermodynamics	2
RXN0572	R04519	pbpA	peptidoglycan glycosyltransferase	[poly-N-acetyl-D-glucosaminyl-(1->4)-(N-acetyl-D-	Peptidoglycan biosynthesis	2.4.1.129	RSP_2326 | RSP_2098 | RSP_2978 | RSP_1355 | RSP_0550 | RSP_0582 | RSP_1145	Undecaprenyl-diphospho-N-acetylmuramoyl-(N-acetylglucosamine)-L-alanyl-D glutamyl-meso-2,6-diaminopimeloyl-D-alanyl-D-alanine => di-trans,poly-cis-Undecaprenyl diphosphate + [GlcNAc-(1->4)-Mur2Ac(oyl-L-Ala-g-D-Glu-A2pm-D-Ala-D-Ala)]n- diphosphoundecaprenol	CPD0547 => CPD0501 + CPD0580	CytoplasmicMembrane	Forward only	Thermodynamics	2
RXN0573	R00660		UDP-N-acetylglucosamine 1-carboxyvinyltransferase	Phosphoenolpyruvate:UDP-N-acetyl-D-glucosamine	Peptidoglycan biosynthesis	2.5.1.7	RSP_0633	Phosphoenolpyruvate + UDP-N-acetyl-D-glucosamine <=> UDP-N-acetyl-3-(1-carboxyvinyl)-D-glucosamine + Orthophosphate	CPD0058 + CPD0035 <=> CPD0504 + CPD0009	Cytoplasmic	Reversible	Thermodynamics	2
RXN0574	R03191	murB	UDP-N-acetylenolpyruvoylglucosamine reductase	UDP-N-acetylmuramate:NADP+ oxidoreductase	Peptidoglycan biosynthesis	1.1.1.158	RSP_2110	UDP-N-acetylmuramate + NAD+ <=> UDP-N-acetyl-3-(1-carboxyvinyl)-D-glucosamine + Orthophosphate	CPD0322 + CPD0003 <=> CPD0504 + CPD0004 + CPD0063	Cytoplasmic	Reversible	Thermodynamics	2
RXN0575	R03193	murC	UDP-N-acetylmuramate--L-alanine ligase	UDP-N-acetylmuramate:L-alanine ligase (ADP-forming)	Peptidoglycan biosynthesis	6.3.2.8	RSP_2108	ATP + UDP-N-acetylmuramate + L-Alanine <=> ADP + Orthophosphate +	CPD0002 + CPD0322 + CPD0033 <=> CPD0008 + CPD0009 + CPD0349 + CPD0063	Cytoplasmic	Reversible	Thermodynamics	2
RXN0576	R02783	murD	UDP-N-acetylmuramoyl-L-alanyl-D-glutamate synthetase	UDP-N-acetylmuramoyl-L-alanine:D-glutamate ligase(ADP-forming)	Peptidoglycan biosynthesis	6.3.2.9	RSP_2103	ATP + UDP-N-acetylmuramoyl-L-alanine + D-Glutamate <=> ADP +	CPD0002 + CPD0349 + CPD0150 <=> CPD0008 + CPD0009 + CPD0282 + CPD0063	Cytoplasmic	Reversible	Thermodynamics	2
RXN0577	R02788	murE	UDP-N-acetylmuramoylalanyl-D-glutamate--2,6-diaminopimelate ligase	UDP-N-acetylmuramoyl-L-alanyl-D-glutamate:(L)-meso-2,6-	Peptidoglycan biosynthesis	6.3.2.13	RSP_2099	ATP + UDP-N-acetylmuramoyl-L-alanyl-D-glutamate + meso-2,6-Diaminoheptanedioate <=> ADP + Orthophosphate + UDP-N-acetylmuramoyl-L-alanyl-D-gamma-glutamyl-meso-2,6- diaminopimelate	CPD0002 + CPD0282 + CPD0275 <=> CPD0008 + CPD0009 + CPD0523 + CPD0063	Cytoplasmic	Reversible	Thermodynamics	2
RXN0578	R01150	ddl	D-alanine--D-alanine ligase	D-alanine:D-alanine ligase (ADP-forming)	Peptidoglycan biosynthesis	6.3.2.4	RSP_2111	ATP + 2 D-Alanine <=> ADP + Orthophosphate + D-Alanyl-D-alanine	CPD0002 + 2 CPD0104 <=> CPD0008 + CPD0009 + CPD0315 + CPD0063	Cytoplasmic	Reversible	Thermodynamics	2
RXN0579	R04573	murF	UDP-N-acetylmuramoyl-tripeptide--D-alanyl-D-alanine ligase	UDP-N-acetylmuramoyl-L-alanyl-D-glutamyl-L-lysine:alanyl-D-alanine	Peptidoglycan biosynthesis	6.3.2.10	RSP_2100	ATP + UDP-N-acetylmuramoyl-L-alanyl-gamma-D-glutamyl-L-lysine + D-Alanyl-D-alanine <=> ADP + Orthophosphate + UDPMurAc(oyl-L-Ala-D-gamma-Glu-L-Lys-D-Ala-D-Ala)	CPD0002 + CPD0545 + CPD0315 <=> CPD0008 + CPD0009 + CPD0511 + CPD0063	Cytoplasmic	Reversible	Thermodynamics	2
RXN0580	R04617	murF	UDP-N-acetylmuramoyl-tripeptide--D-alanyl-D-alanine ligase	UDP-N-acetylmuramoyl-L-alanyl-D-glutamyl-meso-2,6- diaminoheptanedioate:D-alanyl-D-alanine ligase(ADP-forming)	Peptidoglycan biosynthesis	6.3.2.10	RSP_2100	ATP + UDP-N-acetylmuramoyl-L-alanyl-D-gamma-glutamyl-meso-2,6-diaminopimelate + D-Alanyl-D-alanine + 3 H+ <=> ADP + Orthophosphate + UDP-N-acetylmuramoyl-L-alanyl-D-glutamyl-6-carboxy-L-lysyl-D-alanyl-D-alanine	CPD0002 + CPD0523 + CPD0315 + 3 CPD0063 <=> CPD0008 + CPD0009 + CPD1057	Cytoplasmic	Reversible	Thermodynamics	2
RXN0581	R05627	uppP	undecaprenyl pyrophosphate phosphatase	undecaprenyl-diphosphate phosphohydrolase	Peptidoglycan biosynthesis	3.6.1.27	RSP_1150	di-trans,poly-cis-Undecaprenyl diphosphate + H2O => di-trans,poly-cis-Undecaprenyl phosphate + Orthophosphate + H+	CPD0501 + CPD0001 => CPD0596 + CPD0009 + CPD0063	CytoplasmicMembrane	Forward only	Heuristics	2
RXN0582	R05629	mraY	phospho-N-acetylmuramoyl-pentapeptide-transferase	UDPMurAc(oyl-L-Ala-D-gamma-Glu-L-Lys-D-Ala-D-Ala):undecaprenyl-	Peptidoglycan biosynthesis	2.7.8.13	RSP_2101	UDPMurAc(oyl-L-Ala-D-gamma-Glu-L-Lys-D-Ala-D-Ala) + di-trans,poly-cis-Undecaprenyl phosphate <=> UMP + MurAc(oyl-L-Ala-D-gamma-Glu-L-Lys-D-Ala-D-Ala)-diphospho-undecaprenol	CPD0511 + CPD0596 <=> CPD0082 + CPD0521	CytoplasmicMembrane	Reversible	Thermodynamics	2
RXN0583	R05630	mraY	phospho-N-acetylmuramoyl-pentapeptide-transferase	UDP-N-acetylmuramoyl-L-alanyl-gamma-D-glutamyl-meso-2,6- diaminopimeloyl-D alanyl-D-alanine:undecaprenyl-phosphate phospho-N-acetylmuramoyl-pentapeptide transferase	Peptidoglycan biosynthesis	2.7.8.13	RSP_2101	UDP-N-acetylmuramoyl-L-alanyl-D-glutamyl-6-carboxy-L-lysyl-D-alanyl-D-alanine + di-trans,poly-cis-Undecaprenyl phosphate => UMP + Undecaprenyl-diphospho-N-acetylmuramoyl-L-alanyl-D-glutamyl-meso-2,6-diaminopimeloyl-D-alanyl-D-alanine + 4 H+	CPD1057 + CPD0596 => CPD0082 + CPD0546 + 4 CPD0063	CytoplasmicMembrane	Forward only	Thermodynamics	2
RXN0584	R05032	murG	undecaprenyldiphospho-muramoylpentapeptide beta-N-acetylglucosaminyltransferase	UDP-N-acetyl-D-glucosamine:undecaprenyl-diphospho-N-acetylmuramoyl-	Peptidoglycan biosynthesis	2.4.1.227	RSP_2107	Undecaprenyl-diphospho-N-acetylmuramoyl-L-alanyl-D-glutamyl-meso-2,6-diaminopimeloyl-D-alanyl-D-alanine + UDP-N-acetyl-D-glucosamine <=> Undecaprenyl-diphospho-N-acetylmuramoyl-(N-acetylglucosamine)-L-alanyl-D-glutamyl-meso-2,6-diaminopimeloyl-D-alanyl-D-alanine + UDP + H+	CPD0546 + CPD0035 <=> CPD0547 + CPD0014 + CPD0063	CytoplasmicMembrane	Reversible	Thermodynamics	2
RXN0585	R05662			UDP-N-acetyl-D-glucosamine:N-acetyl-alpha-D-muramyl(oyl-L-Ala-gamma-D-Glu-L-Lys-D-Ala-D-Ala)-diphosphoundecaprenol 4-beta-N-acetylglucosaminlytransferase	Peptidoglycan biosynthesis	2.4.1.227	RSP_2107	MurAc(oyl-L-Ala-D-gamma-Glu-L-Lys-D-Ala-D-Ala)-diphospho- undecaprenol + UDP-N-acetyl-D-glucosamine + 2 H+ <=> Undecaprenyl-diphospho-N-acetylmuramoyl-(N-acetylglucosamine)-L- alanyl-gamma-D-glutamyl-L-lysyl-D-alanyl-D-alanine + UDP	CPD0521 + CPD0035 + 2 CPD0063 <=> CPD1058 + CPD0014	CytoplasmicMembrane	Reversible	Thermodynamics	2
RXN0586	R02786			UDP-N-acetylmuramoyl-L-alanyl-D-glutamate:L-lysine gamma-ligase (ADP-forming)	Peptidoglycan biosynthesis	6.3.2.7	RSP_2099	ATP + UDP-N-acetylmuramoyl-L-alanyl-D-glutamate + L-Lysine <=> ADP + Orthophosphate + UDP-N-acetylmuramoyl-L-alanyl-gamma-D-glutamyl-L-lysine + H+	CPD0002 + CPD0282 + CPD0038 <=> CPD0008 + CPD0009 + CPD0545 + CPD0063	CytoplasmicMembrane	Reversible	Thermodynamics	2
RXN0588	R01976	hbdA	3-hydroxybutyryl-CoA dehydrogenase	(S)-3-Hydroxybutanoyl-CoA:NAD+ oxidoreductase	PHB Synthesis	1.1.1.157	RSP_1687 | RSP_2196	(S)-3-Hydroxybutanoyl-CoA + NAD+ => Acetoacetyl-CoA + NADH + H+	CPD0339 + CPD0003 => CPD0194 + CPD0004 + CPD0063	Cytoplasmic	Forward only	SBC	4
RXN0589	R04254	phbC	poly-beta-hydroxybutyrate polymerase		PHB Synthesis	2.3.1.-	RSP_0382 | RSP_1257	(R)-3-Hydroxybutanoyl-CoA <=> Poly-beta-hydroxybutyrate + CoA	CPD0606 <=> CPD0607 + CPD0010	Cytoplasmic	Reversible		3
RXN0590			chorismate mutase	chorismate pyruvatemutase	Phenylalanine, tyrosine and tryptophan biosynthesis	5.4.99.5	RSP_0662 | RSP_1049	Chorismate <=> Prephenate	CPD0165 <=> CPD0167	Cytoplasmic	Reversible	Thermodynamics	2
RXN0592	R01424		metal-dependent amidase/aminoacylase/carboxypeptidase	N-Benzoylglycine amidohydrolase	Phenylalanine, tyrosine and tryptophan biosynthesis	3.5.1.32	RSP_2910	Hippurate + H2O <=> Benzoate + Glycine	CPD0372 + CPD0001 <=> CPD0132 + CPD0030	Cytoplasmic	Reversible	Thermodynamics	2
RXN0593	R01826		3-deoxy-D-arabinoheptulosonate-7-phosphate synthase	Phosphoenolpyruvate:D-erythrose-4-phosphate	Phenylalanine, tyrosine and tryptophan biosynthesis	2.5.1.54	RSP_2921	Phosphoenolpyruvate + D-Erythrose 4-phosphate + H2O => 2-Dehydro-3-deoxy-D-arabino-heptonate 7-phosphate + Orthophosphate	CPD0058 + CPD0178 + CPD0001 => CPD0510 + CPD0009	Cytoplasmic	Forward only	Heuristics	2
RXN0594	R03083	aroB	3-dehydroquinate synthase	2-Dehydro-3-deoxy-D-arabino-heptonate 7-phosphate phosphate-lyase	Phenylalanine, tyrosine and tryptophan biosynthesis	4.2.3.4	RSP_2818	2-Dehydro-3-deoxy-D-arabino-heptonate 7-phosphate => 3-Dehydroquinate + Orthophosphate	CPD0510 => CPD0311 + CPD0009	Cytoplasmic	Forward only	Thermodynamics	2
RXN0595	R03084	aroQ	3-dehydroquinate dehydratase	3-Dehydroquinate hydro-lyase	Phenylalanine, tyrosine and tryptophan biosynthesis	4.2.1.10	RSP_3376	3-Dehydroquinate <=> 3-Dehydroshikimate + H2O	CPD0311 <=> CPD0413 + CPD0001	Cytoplasmic	Reversible	Thermodynamics	2
RXN0596	R02413	aroE	shikimate 5-dehydrogenase	Shikimate:NADP+ 3-oxidoreductase	Phenylalanine, tyrosine and tryptophan biosynthesis	1.1.1.25	RSP_1234	Shikimate + NADP+ <=> 3-Dehydroshikimate + NADPH + H+	CPD0242 + CPD0006 <=> CPD0413 + CPD0005 + CPD0063	Cytoplasmic	Reversible	Thermodynamics	2
RXN0597	R02412	aroK	shikimate kinase	ATP:shikimate 3-phosphotransferase	Phenylalanine, tyrosine and tryptophan biosynthesis	2.7.1.71	RSP_2817	ATP + Shikimate <=> ADP + Shikimate 3-phosphate + H+	CPD0002 + CPD0242 <=> CPD0008 + CPD0436 + CPD0063	Cytoplasmic	Reversible	Thermodynamics	2
RXN0598	R03460	aroA	3-phosphoshikimate 1-carboxyvinyltransferase	Phosphoenolpyruvate:3-phosphoshikimate	Phenylalanine, tyrosine and tryptophan biosynthesis	2.5.1.19	RSP_3592	Phosphoenolpyruvate + Shikimate 3-phosphate <=> Orthophosphate + 5-O-(1-Carboxyvinyl)-3-phosphoshikimate	CPD0058 + CPD0436 <=> CPD0009 + CPD0359	Cytoplasmic	Reversible	Thermodynamics	2
RXN0599	R01714	aroC	chorismate synthase	5-O-(1-Carboxyvinyl)-3-phosphoshikimate phosphate-lyase	Phenylalanine, tyrosine and tryptophan biosynthesis	4.2.3.5	RSP_1389	5-O-(1-Carboxyvinyl)-3-phosphoshikimate => Chorismate + Orthophosphate	CPD0359 => CPD0165 + CPD0009	Cytoplasmic	Forward only	Heuristics	2
RXN0600	R00986	trpE	anthranilate synthase component I	chorismate pyruvate-lyase (amino-accepting; anthranilate-forming)	Phenylalanine, tyrosine and tryptophan biosynthesis	4.1.3.27	(RSP_2004 & RSP_2002) | (RSP_2004 & RSP_0244)	Chorismate + L-Glutamine => Anthranilate + Pyruvate + L-Glutamate + H+	CPD0165 + CPD0052 => CPD0084 + CPD0020 + CPD0022 + CPD0063	Cytoplasmic	Forward only	Thermodynamics	2
RXN0601	R01073	trpD	anthranilate phosphoribosyltransferase	N-(5-Phospho-D-ribosyl)anthranilate:pyrophosphate	Phenylalanine, tyrosine and tryptophan biosynthesis	2.4.2.18	RSP_2001	N-(5-Phospho-D-ribosyl)anthranilate + Diphosphate <=> Anthranilate + 5-Phospho-alpha-D-ribose 1-diphosphate	CPD0485 + CPD0012 <=> CPD0084 + CPD0092	Cytoplasmic	Reversible	Thermodynamics	2
RXN0602	R03509		N-(5-phosphoribosyl)anthranilate isomerase	N-(5-Phospho-beta-D-ribosyl)anthranilate ketol-isomerase	Phenylalanine, tyrosine and tryptophan biosynthesis	5.3.1.24	RSP_3587	N-(5-Phospho-D-ribosyl)anthranilate <=> 1-(2-Carboxyphenylamino)-1-deoxy-D-ribulose 5-phosphate	CPD0485 <=> CPD0365	Cytoplasmic	Reversible	Thermodynamics	2
RXN0603	R03508	trpC	indole-3-glycerol-phosphate synthase	1-(2-Carboxyphenylamino)-1-deoxy-D-ribulose-5-phosphate	Phenylalanine, tyrosine and tryptophan biosynthesis	4.1.1.48	RSP_6214	1-(2-Carboxyphenylamino)-1-deoxy-D-ribulose 5-phosphate + H+=> Indoleglycerol phosphate + CO2 + H2O	CPD0365 + CPD0063 => CPD0453 + CPD0011 + CPD0001	Cytoplasmic	Forward only	Thermodynamics	2
RXN0604	R00674	trp	tryptophan synthase	L-serine hydro-lyase (adding indole; L-tryptophan-forming)	Phenylalanine, tyrosine and tryptophan biosynthesis	4.2.1.20	(RSP_0831 & RSP_1513) | (RSP_0831 & RSP_3585)	L-Serine + Indole => L-Tryptophan + H2O	CPD0053 + CPD0238 => CPD0061 + CPD0001	Cytoplasmic	Forward only	SBC	2
RXN0605	R02722	trp	tryptophan synthase	L-serine hydro-lyase [adding 1-C-(indol-3-yl)glycerol 3-phosphate	Phenylalanine, tyrosine and tryptophan biosynthesis	4.2.1.20	(RSP_0831 & RSP_1513) | (RSP_0831 & RSP_3585)	L-Serine + Indoleglycerol phosphate <=> L-Tryptophan + D-Glyceraldehyde 3-phosphate + H2O	CPD0053 + CPD0453 <=> CPD0061 + CPD0001 + CPD0091	Cytoplasmic	Reversible	Thermodynamics	2
RXN0606	R02340	trp	tryptophan synthase	(1S,2R)-1-C-(indol-3-yl)glycerol 3-phosphate D-glyceraldehyde-3-phosphate-lyase	Phenylalanine, tyrosine and tryptophan biosynthesis	4.2.1.20	(RSP_0831 & RSP_1513) | (RSP_0831 & RSP_3585)	Indoleglycerol phosphate <=> Indole + D-Glyceraldehyde 3-phosphate	CPD0453 <=> CPD0238 + CPD0091	Cytoplasmic	Reversible	Thermodynamics	2
RXN0607	R00691	pheA	prephenate dehydratase	L-arogenate hydro-lyase (decarboxylating; L-phenylalanine-forming)	Phenylalanine, tyrosine and tryptophan biosynthesis	4.2.1.51	RSP_0706	L-Arogenate + H+ => L-Phenylalanine + H2O + CO2	CPD0295 + CPD0063 => CPD0062 + CPD0001 + CPD0011	Cytoplasmic	Forward only	Thermodynamics	2
RXN0608	R01373	pheA	prephenate dehydratase	prephenate hydro-lyase (decarboxylating; phenylpyruvate-forming)	Phenylalanine, tyrosine and tryptophan biosynthesis	4.2.1.51	RSP_0706	Prephenate + H+ => Phenylpyruvate + H2O + CO2	CPD0167 + CPD0063 => CPD0645 + CPD0001 + CPD0011	Cytoplasmic	Forward only	Thermodynamics	2
RXN0609	R01731	tyrB	aromatic amino acid aminotransferase	L-arogenate:2-oxoglutarate aminotransferase	Phenylalanine, tyrosine and tryptophan biosynthesis	2.6.1.57	RSP_0886	Oxaloacetate + L-Arogenate <=> L-Aspartate + Prephenate	CPD0029 + CPD0295 <=> CPD0040 + CPD0167	Cytoplasmic	Reversible	Thermodynamics	2
RXN0620		pufA	LHI-RC-LHII		Photosynthesis proteins		(RSP_0258 & RSP_6108) & (RSP_0257 & RSP_0256 & RSP_0255) & (RSP_6158 & RSP_6256 & RSP_0314 & RSP_1556)	2 Photon + Ubiquinone + 2 Ferrocytochrome c + 2 H+ <=> Ubiquinol + 2 Ferricytochrome c	2 CPD0787 + CPD0217 + 2 CPD0098 + 2 CPD0063 <=> CPD0215 + 2 CPD0097	CytoplasmicMembrane	Reversible		4
RXN0621	R00830	hemA	5-aminolevulinate synthase	succinyl-CoA:glycine C-succinyltransferase (decarboxylating)	Porphyrin and chlorophyll metabolism	2.3.1.37	RSP_2984 | RSP_3028	Succinyl-CoA + Glycine + H+ => 5-Aminolevulinate + CoA + CO2	CPD0071 + CPD0030 + CPD0063 => CPD0225 + CPD0010 + CPD0011	Cytoplasmic	Forward only	Heuristics	4
RXN0622	R03197	hemE	uroporphyrinogen decarboxylase	Uroporphyrinogen-III carboxy-lyase	Porphyrin and chlorophyll metabolism	4.1.1.37	RSP_0680	Uroporphyrinogen III + 4 H+ <=> Coproporphyrinogen III + 4 CO2	CPD0323 + 4 CPD0063 <=> CPD0439 + 4 CPD0011	Cytoplasmic	Reversible		4
RXN0623	R03877	bchIHD	magnesium chelatase	Magnesium-protoporphyrin IX chelatase	Porphyrin and chlorophyll metabolism	6.6.1.1	RSP_0274 & RSP_0273&RSP_0287	ATP + Protoporphyrin + Magnesium + H2O <=> ADP + Orthophosphate + Magnesium protoporphyrin + 2 H+	CPD0002 + CPD0401 + CPD0186 + CPD0001 <=> CPD0008 + CPD0009 + CPD0457 + 2 CPD0063	CytoplasmicMembrane	Reversible		4
RXN0624	R06284	bchG	bacteriochlorophyll/chlorophyll a synthase	chlorophyllide-a:phytyl-diphosphate phytyltransferase	Porphyrin and chlorophyll metabolism	2.5.1.62	RSP_0279	Chlorophyllide a + Phytyl diphosphate <=> Chlorophyll a + Diphosphate	CPD0398 + CPD0540 <=> CPD0533 + CPD0012	CytoplasmicMembrane	Reversible		4
RXN0625		bchG	bacteriochlorophyll/chlorophyll a synthase	chlorophyllide-a:phytyl-diphosphate phytyltransferase	Porphyrin and chlorophyll metabolism	2.5.1.62	RSP_0279	Bacteriochlorophyllide b + Phytyl diphosphate <=> Bacteriochlorophyll b + Diphosphate	CPD0048 + CPD0540 <=> CPD1016 + CPD0012	CytoplasmicMembrane	Reversible		4
RXN0626		bchG	bacteriochlorophyll/chlorophyll a synthase	chlorophyllide-a:phytyl-diphosphate phytyltransferase	Porphyrin and chlorophyll metabolism	2.5.1.62	RSP_0279	Bacteriochlorophyllide a + Phytyl diphosphate <=> Bacteriochlorophyll a + Diphosphate	CPD0037 + CPD0540 <=> CPD1015 + CPD0012	CytoplasmicMembrane	Reversible		4
RXN0627					Porphyrin and chlorophyll metabolism		?	Bacteriochlorophyllide b + 2 H+ + Reduced Ferredoxin <=> Bacteriochlorophyllide a + Oxidized ferredoxin	CPD0048 + 2 CPD0063 + CPD0651 <=> CPD0037 + CPD0652	CytoplasmicMembrane	Reversible		1
RXN0628	R04972	hemE	uroporphyrinogen decarboxylase	Uroporphyrinogen I carboxy-lyase	Porphyrin and chlorophyll metabolism	4.1.1.37	RSP_0680	Uroporphyrinogen I + 4H+ <=> Coproporphyrinogen I + 4 CO2	CPD0781 + 4 CPD0063 <=> CPD0782 + 4 CPD0011	Cytoplasmic	Reversible		4
RXN0629	R00036	hemB	delta-aminolevulinic acid dehydratase	5-aminolevulinate hydro-lyase (adding 5-aminolevulinate and	Porphyrin and chlorophyll metabolism	4.2.1.24	RSP_2848	2 5-Aminolevulinate <=> Porphobilinogen + 2 H2O + H+	2 CPD0225 <=> CPD0310 + 2 CPD0001 + CPD0063	Cytoplasmic	Reversible	Thermodynamics	4
RXN0630	R03220	hemF	coproporphyrinogen III oxidase	Coproporphyrinogen:oxygen oxidoreductase(decarboxylating)	Porphyrin and chlorophyll metabolism	1.3.3.3	RSP_0682 | RSP_3816	Coproporphyrinogen III + Oxygen + 2 H+ => Protoporphyrinogen IX + 2 CO2 + 2 H2O	CPD0439 + CPD0007 + 2 CPD0063 => CPD0325 + 2 CPD0011 + 2 CPD0001	Cytoplasmic	Forward only	SBC	4
RXN0631	R06895	hemN	coproporphyrinogen III oxidase	coproporphyrinogen-III:S-adenosyl-L-methionine oxidoreductase (decarboxylating)	Porphyrin and chlorophyll metabolism	1.3.99.22	RSP_0317 | RSP_0699 | RSP_1224	Coproporphyrinogen III + 2 S-Adenosyl-L-methionine + 2 H+ => Protoporphyrinogen IX + 2 CO2 + 2 L-Methionine + 2 5'-Deoxyadenosine	CPD0439 + 2 CPD0017 + 2 CPD0063 => CPD0325 + 2 CPD0011 + 2 CPD0057 + 2 CPD0531	Cytoplasmic	Forward only	SBC	4
RXN0632	R00310	hemH	ferrochelatase	protoheme ferro-lyase (protoporphyrin-forming)	Porphyrin and chlorophyll metabolism	4.99.1.1	RSP_1197	Protoporphyrin + Fe2+ <=> Heme + 2 H+	CPD0401 + CPD0658 <=> CPD0659 + 2 CPD0063	Cytoplasmic	Reversible		4
RXN0633	R00084	hemC	porphobilinogen deaminase	porphobilinogen:(4-[2-carboxyethyl]-3-[carboxymethyl]pyrrol-2-	Porphyrin and chlorophyll metabolism	2.5.1.61	RSP_0679	4 Porphobilinogen + H2O => Hydroxymethylbilane + 4 NH3	4 CPD0310 + CPD0001 => CPD0318 + 4 CPD0013	Cytoplasmic	Forward only	Heuristics	3
RXN0634	R07411	cox10	protoheme IX farnesyltransferase		Porphyrin and chlorophyll metabolism	2.5.1.58	RSP_1827	Heme + trans,trans-Farnesyl diphosphate + H2O <=> Heme O + Diphosphate	CPD0659 + CPD0233 + CPD0001 <=> CPD0121 + CPD0012	CytoplasmicMembrane	Reversible		3
RXN0635		bchJ	bacteriochlorophyll synthase, 23 kDa subunit (BchJ)		Porphyrin and chlorophyll metabolism		RSP_0280	Divinylprotochlorophyllide + NADPH + H+ => Protochlorophyllide + NADP+	CPD0685 + CPD0005 + CPD0063 => CPD0662 + CPD0006	Cytoplasmic	Reversible		3
RXN0636		cox15	putative cytochrome oxidase assembly factor		Porphyrin and chlorophyll metabolism		RSP_3831	Heme O + Oxygen <=> Heme A + H2O	CPD0121 + CPD0007 <=> CPD0056 + CPD0001	Cytoplasmic	Reversible		2
RXN0637	R02272	HemL	aminotransferase	(S)-4-Amino-5-oxopentanoate 4,5-aminomutase	Porphyrin and chlorophyll metabolism	5.4.3.8	RSP_1569	5-Aminolevulinate <=> (S)-4-Amino-5-oxopentanoate	CPD0225 <=> CPD0464	Cytoplasmic	Reversible	Thermodynamics	2
RXN0638	R03165		hypothetical protein	Hydroxymethylbilane hydro-lyase(cyclizing)	Porphyrin and chlorophyll metabolism	4.2.1.75	RSP_6208	Hydroxymethylbilane <=> Uroporphyrinogen III + H2O	CPD0318 <=> CPD0323 + CPD0001	Cytoplasmic	Reversible		2
RXN0639					Porphyrin and chlorophyll metabolism		spontaneous	Hydroxymethylbilane => Uroporphyrinogen I + H2O	CPD0318 => CPD0781 + CPD0001	Cytoplasmic	Forward only	Spontaneous reaction	2
RXN0640	R03194	cobA	uroporphyrin-III C-methyltransferase	S-adenosyl-L-methionine:uroporphyrin-III C-methyltransferase	Porphyrin and chlorophyll metabolism	2.1.1.107	RSP_2820 | RSP_1944	2 S-Adenosyl-L-methionine + Uroporphyrinogen III + H+ <=> 2 S-Adenosyl-L-homocysteine + Precorrin 2	2 CPD0017 + CPD0323 + CPD0063 <=> 2 CPD0019 + CPD0406	Cytoplasmic	Reversible		2
RXN0641	R03948	cobI	precorrin-2 C20-methyltransferase	S-adenosyl-L-methionine:precorrin-4 C20-methyltransferase	Porphyrin and chlorophyll metabolism	2.1.1.130	RSP_2826	S-Adenosyl-L-methionine + Precorrin 2 <=> S-Adenosyl-L-homocysteine + Precorrin 3A	CPD0017 + CPD0406 <=> CPD0019 + CPD0542	Cytoplasmic	Reversible		2
RXN0642	R05180	cobJ	precorrin-3 methyltransferase	S-adenosyl-L-methionine:precorrin-3B C17-methyltransferase	Porphyrin and chlorophyll metabolism	2.1.1.131	RSP_2824	S-Adenosyl-L-methionine + Precorrin 3B <=> S-Adenosyl-L-homocysteine + Precorrin 4 + H+	CPD0017 + CPD0558 <=> CPD0019 + CPD0559 + CPD0063	Cytoplasmic	Reversible		2
RXN0643	R05181	cobM	precorrin-4 C11-methyltransferase	S-adenosyl-L-methionine:precorrin-4 C11 methyltransferase	Porphyrin and chlorophyll metabolism	2.1.1.133	RSP_2821	S-Adenosyl-L-methionine + Precorrin 4 <=> S-Adenosyl-L-homocysteine + Precorrin 5	CPD0017 + CPD0559 <=> CPD0019 + CPD0561	Cytoplasmic	Reversible		2
RXN0644	R05219	cobF	precorrin 6A synthase		Porphyrin and chlorophyll metabolism	2.1.1.152	RSP_2819	Precorrin 6X + Acetate + S-Adenosyl-L-homocysteine + H+ <=> Precorrin 5 + S-Adenosyl-L-methionine + H2O	CPD0556 + CPD0027 + CPD0019 + CPD0063 <=> CPD0561 + CPD0017 + CPD0001	Cytoplasmic	Reversible		2
RXN0645	R05150	cobK, cbiJ	cobalt-precorrin-6x reductase	precorrin-6Y:NADP+ oxidoreductase	Porphyrin and chlorophyll metabolism	1.3.1.54	RSP_2825	Precorrin 6Y + NADP+ <=> Precorrin 6X + NADPH + 3 H+	CPD0555 + CPD0006 <=> CPD0556 + CPD0005 + 3 CPD0063	Cytoplasmic	Reversible		2
RXN0646	R05149	cobL	putative precorrin-6y C5,15-methyltransferase	S-Adenosyl-L-methionine:1-precorrin-6Y C5,15-methyltransferase	Porphyrin and chlorophyll metabolism	2.1.1.132	RSP_2823	2 S-Adenosyl-L-methionine + Precorrin 6Y <=> 2 S-Adenosyl-L-homocysteine + Precorrin 8X + CO2 + H+	2 CPD0017 + CPD0555 <=> 2 CPD0019 + CPD0560 + CPD0011 + CPD0063	Cytoplasmic	Reversible		2
RXN0647	R05177	cobH	precorrin-8X methylmutase	Precorrin 8X 11,12-methylmutase	Porphyrin and chlorophyll metabolism	5.4.1.2	RSP_6217	Precorrin 8X + H+<=> Hydrogenobyrinate	CPD0560 + CPD0063 <=> CPD0557	Cytoplasmic	Reversible		2
RXN0648	R05224	cobB	cobyrinic acid a,c-diamide synthase		Porphyrin and chlorophyll metabolism	6.3.5.9	RSP_3185	Hydrogenobyrinate + 2 L-Glutamine + 2 ATP + 2 H2O <=> Hydrogenobyrinate a,c diamide + 2 Orthophosphate + 2 L-Glutamate + 2 ADP + H+	CPD0557 + 2 CPD0052 + 2 CPD0002 + 2 CPD0001 <=> CPD0563 + 2 CPD0009 + 2 CPD0022 + 2 CPD0008 + 2 CPD0063	Cytoplasmic	Reversible		3
RXN0649	R05227	cobNST	cobaltochelatase	hydrogenobyrinic-acid-a,c-diamide:cobalt cobalt-ligase (ADP-forming)	Porphyrin and chlorophyll metabolism	6.6.1.2	RSP_2827 & RSP_1977& RSP_1976	Hydrogenobyrinate a,c diamide + Cobalt ion + ATP + H2O <=> Cob(II)yrinate a,c diamide + Orthophosphate + ADP + 4 H+	CPD0563 + CPD0129 + CPD0002 + CPD0001 <=> CPD0564 + CPD0009 + CPD0008 + 4 CPD0063	Cytoplasmic	Reversible		2
RXN0650	R07268	cobO	cob(I)yrinic acid a,c-diamide adenosyltransferase	ATP:cob(I)alamin Co-beta-adenosyltransferase	Porphyrin and chlorophyll metabolism	2.5.1.17	RSP_2831	ATP + Cobinamide + H+ <=> Triphosphate + Adenosyl cobinamide	CPD0002 + CPD0299 + CPD0063 <=> CPD0247 + CPD0567	Cytoplasmic	Reversible		2
RXN0651	R05220	cobO	cob(I)yrinic acid a,c-diamide adenosyltransferase	ATP:cob(I)yrinic acid-a,c-diamide Cobeta-adenosyltransferase	Porphyrin and chlorophyll metabolism	2.5.1.17	RSP_2831	Cob(I)yrinate a,c diamide + ATP <=> Adenosyl cobyrinate a,c diamide + Triphosphate	CPD0002 + CPD0661 <=> CPD0247 + CPD0565	Cytoplasmic	Reversible		2
RXN0652	R05225	cobQ	cobyric acid synthase		Porphyrin and chlorophyll metabolism	6.3.5.10	RSP_0796	Adenosyl cobyrinate a,c diamide + 4 L-Glutamine + 4 ATP + 4 H2O <=> Adenosyl cobyrinate hexaamide + 4 L-Glutamate + 4 Orthophosphate + 4 ADP + 3 H+	CPD0565 + 4 CPD0052 + 4 CPD0002 + 4 CPD0001 <=> CPD0566 + 4 CPD0022 + 4 CPD0009 + 4 CPD0008 + 3 CPD0063	Cytoplasmic	Reversible		2
RXN0653	R06529	cobD	adenosylcobinamide-phosphate synthase	adenosylcobyric acid:(R)-1-aminopropan-2-yl phosphate ligase	Porphyrin and chlorophyll metabolism	6.3.1.10	RSP_0430	Adenosyl cobyrinate hexaamide + D-1-Aminopropan-2-ol O-phosphate + ATP <=> Adenosyl cobinamide phosphate + ADP + Orthophosphate + H+	CPD0566 + CPD0476 + CPD0002 <=> CPD0568 + CPD0008 + CPD0009 + CPD0063	CytoplasmicMembrane	Reversible		3
RXN0654	R07302	cobD	adenosylcobinamide-phosphate synthase	adenosylcobyric acid:(R)-1-aminopropan-2-ol ligase (ADP-forming)	Porphyrin and chlorophyll metabolism	6.3.1.10	RSP_0430	ATP + Adenosyl cobyrinate hexaamide + (R)-1-Aminopropan-2-ol => ADP + Orthophosphate + Adenosyl cobinamide	CPD0566 + CPD1059 + CPD0002 => CPD0567 + CPD0008 + CPD0009	CytoplasmicMembrane	Forward only		3
RXN0655	R05221	cobP	adenosylcobinamide kinase		Porphyrin and chlorophyll metabolism	2.7.1.156	RSP_0602	Adenosyl cobinamide + ATP <=> Adenosyl cobinamide phosphate + ADP + H+	CPD0567 + CPD0002 <=> CPD0568 + CPD0008 + CPD0063	Cytoplasmic	Reversible		3
RXN0656	R06558	cobP	adenosylcobinamide kinase		Porphyrin and chlorophyll metabolism	2.7.1.156	RSP_0602	Adenosyl cobinamide + GTP <=> Adenosyl cobinamide phosphate + GDP + H+	CPD0567 + CPD0036 <=> CPD0568 + CPD0028 + CPD0063	Cytoplasmic	Reversible		3
RXN0657	R05222	cobP	adenosylcobinamide kinase		Porphyrin and chlorophyll metabolism	2.7.7.62	RSP_0602	Adenosyl cobinamide phosphate + GTP + H+ <=> Adenosine-GDP-cobinamide + Diphosphate	CPD0568 + CPD0036 + CPD0063 <=> CPD0569 + CPD0012	Cytoplasmic	Reversible		3
RXN0658	R05223	cobV	cobalamin-5-phosphate synthase		Porphyrin and chlorophyll metabolism	2.7.8.26	RSP_2427	Adenosine-GDP-cobinamide + alpha-Ribazole <=> Cobamide coenzyme + GMP + H+	CPD0569 + CPD0543 <=> CPD0138 + CPD0111 + CPD0063	CytoplasmicMembrane	Reversible		2
RXN0659	R05218		cob(II)yrinic acid a,c-diamide reductase	cob(I)yrinic acid-a,c-diamide:FMN oxidoreductase	Porphyrin and chlorophyll metabolism	1.16.8.1	RSP_3218	2 Cob(II)yrinate a,c diamide + Reduced FMN <=> 2 Cob(I)yrinate a,c diamide + FMN + H+	2 CPD0564 + CPD0660 <=> 2 CPD0661 + CPD0049 + CPD0063	Cytoplasmic	Reversible		2
RXN0660	R04594	CobC			Porphyrin and chlorophyll metabolism	3.1.3.73	RSP_0789	N1-(5-Phospho-alpha-D-ribosyl)-5,6-dimethylbenzimidazole + H2O <=> alpha-Ribazole + Orthophosphate	CPD0517 + CPD0001 => CPD0543 + CPD0009	Cytoplasmic	Forward only	Heuristics	2
RXN0661	R03222			protoporphyrinogen-IX:oxygen oxidoreductase	Porphyrin and chlorophyll metabolism	1.3.3.4	RSP_1508	Protoporphyrinogen IX + 3 Oxygen => Protoporphyrin + 3 H2O2	CPD0325 + 3 CPD0007 => CPD0401 + 3 CPD0024	Cytoplasmic	Forward only	SBC	2
RXN0662	R04237	bchM	Mg-protoporphyrin IX methyl transferase	S-adenosyl-L-methionine:magnesium-protoporphyrin-IX	Porphyrin and chlorophyll metabolism	2.1.1.11	RSP_0289	S-Adenosyl-L-methionine + Magnesium protoporphyrin <=> S-Adenosyl-L-homocysteine + Magnesium protoporphyrin monomethyl ester	CPD0017 + CPD0457 <=> CPD0019 + CPD0499	Cytoplasmic	Reversible		3
RXN0663	R06265		magnesium-protoporphyrin IX monomethyl ester cyclase	magnesium-protoporphyrin-IX 13-monomethyl ester,NADPH:oxygen oxidoreductase (hydroxylating)	Porphyrin and chlorophyll metabolism	1.14.13.81	RSP_0294	Magnesium protoporphyrin monomethyl ester + NADPH + H+ + Oxygen => 13(1)-Hydroxy-magnesium-protoporphyrin IX 13-monomethyl ester + NADP+ + H2O	CPD0499 + CPD0005 + CPD0063 + CPD0007 => CPD0683 + CPD0006 + CPD0001	Cytoplasmic	Forward only	SBC	2
RXN0664	R06282	bchNBL	protochlorophyllide reductase iron-sulfur ATP-binding protein		Porphyrin and chlorophyll metabolism	1.18.-.-	RSP_0285 & RSP_0286 & RSP_0288	Protochlorophyllide + ATP + H2O + H+ + Reduced Ferredoxin <=> Chlorophyllide a + ADP + Orthophosphate + Oxidized Ferredoxin	CPD0662 + CPD0002 + CPD0001 + CPD0063 + CPD0651 <=> CPD0398 + CPD0008 + CPD0009 + CPD0652	Cytoplasmic	Reversible		3
RXN0665	R09054	bchF	2-vinyl bacteriochlorophyllide hydratase		Porphyrin and chlorophyll metabolism	4.2.1.-	RSP_0284	3-Vinylbacteriochlorophyllide a + H2O => 3-Hydroxyethylbacteriochlorophyllide a	CPD0663 + CPD0001 => CPD0664	CytoplasmicMembrane	Forward only	SBC	2
RXN0666	R09055	bchC	chlorophyll synthesis pathway, BchC		Porphyrin and chlorophyll metabolism	1.-.-.-	RSP_0263	3-Hydroxyethylbacteriochlorophyllide a + Oxidized Ferredoxin <=> Bacteriochlorophyllide a + 2 H+ + Reduced Ferredoxin	CPD0664 + CPD0652 <=> CPD0037 + CPD0651 + 2 CPD0063	Cytoplasmic	Reversible		2
RXN0667	R02063	bchP	geranylgeranyl hydrogenase	geranylgeranyl reductase	Porphyrin and chlorophyll metabolism	1.3.1.83	RSP_0277	Geranylgeranyl diphosphate + 3 H+ + 3 NADPH => Phytyl diphosphate + 3 NADP+	CPD0205 + 3 CPD0063 + 3 CPD0005 => CPD0540 + 3 CPD0006	Cytoplasmic	Forward only	Thermodynamics	3
RXN0668	R01123		isopentenyl-diphosphate delta-isomerase	Isopentenyl-diphosphate delta3-delta2-isomerase	Porphyrin and chlorophyll metabolism	5.3.3.2	RSP_0276	Isopentenyl diphosphate <=> Dimethylallyl diphosphate	CPD0100 <=> CPD0160	Cytoplasmic	Reversible	Thermodynamics	2
RXN0669	R09059	bchF	2-vinyl bacteriochlorophyllide hydratase		Porphyrin and chlorophyll metabolism	4.2.1.-	RSP_0284	Chlorophyllide + H2O <=> 3-Hydroxyethylchlorophyllide a	CPD0398 + CPD0001 <=> CPD0665	Cytoplasmic	Reversible		2
RXN0670	R06266		magnesium-protoporphyrin IX monomethyl ester cyclase	magnesium-protoporphyrin-IX 13-monomethyl ester,NADPH:oxygen oxidoreductase (hydroxylating)	Porphyrin and chlorophyll metabolism	1.14.13.81	RSP_0294	13(1)-Hydroxy-magnesium-protoporphyrin IX 13-monomethyl ester + NADPH + H+ + Oxygen => 13(1)-Oxo-magnesium-protoporphyrin IX 13-monomethyl ester + NADP+ + 2 H2O	CPD0683 + CPD0005 + CPD0063 + CPD0007 => CPD0684 + CPD0006 + 2 CPD0001	Cytoplasmic	Forward only	SBC	2
RXN0671	R06267		magnesium-protoporphyrin IX monomethyl ester cyclase	magnesium-protoporphyrin-IX 13-monomethyl ester,NADPH:oxygen oxidoreductase (hydroxylating)	Porphyrin and chlorophyll metabolism	1.14.13.81	RSP_0294	13(1)-Oxo-magnesium-protoporphyrin IX 13-monomethyl ester + NADPH + Oxygen => Divinylprotochlorophyllide + NADP+ + 2 H2O	CPD0684 + CPD0005 + CPD0007 => CPD0685 + CPD0006 + 2 CPD0001	Cytoplasmic	Forward only	SBC	2
RXN0672		bchXYZ	chlorophyllide reductase		Porphyrin and chlorophyll metabolism	1.18.-.-	RSP_0260 & RSP_0261 & RSP_0262	Chlorophyllide a + ATP + H2O + Reduced Ferredoxin + H+ <=> 3-Vinylbacteriochlorophyllide a + ADP + Oxidized Ferredoxin + Orthophosphate	CPD0398 + CPD0002 + CPD0651 + CPD0063 + CPD0001 <=> CPD0663 + CPD0652 + CPD0008 + CPD0009	Cytoplasmic	Reversible		3
RXN0673		bchXYZ	chlorophyllide reductase		Porphyrin and chlorophyll metabolism	1.18.-.-	RSP_0260 & RSP_0261 & RSP_0262	3-Hydroxyethylchlorophyllide a + ATP + Reduced Ferredoxin + H+ <=> 3-Hydroxyethylbacteriochlorophyllide a + ADP + Oxidized Ferredoxin + Orthophosphate	CPD0665 + CPD0002 + CPD0651 + CPD0063 + CPD0001 <=> CPD0664 + CPD0652 + CPD0008 + CPD0009	Cytoplasmic	Reversible		3
RXN0674	R05226	cbiZ	adenosylcobinamide amidohydrolase	adenosylcobinamide amidohydrolase	Porphyrin and chlorophyll metabolism	3.5.1.90	RSP_2406	Adenosyl cobinamide + H2O => Adenosyl cobyrinate hexaamide + (R)-1-Aminopropan-2-ol + H+	CPD0567 + CPD0001 => CPD0566 + CPD1059 + CPD0063	Cytoplasmic	Forward only		3
RXN0676					Propanoate metabolism		spontaneous	(2S)-2-Isopropyl-3-oxosuccinate + H+ => 4-Methyl-2-oxopentanoate + CO2	CPD1035 + CPD0063 => CPD1032 + CPD0011	Cytoplasmic	Forward only	Spontaneous reaction	2
RXN0677	R00993			2-oxobutanoate:oxygen 2-oxidoreductase (phosphorylating)	Propanoate metabolism	1.2.3.-	?	2-Oxobutanoate + Orthophosphate + 0.5 Oxygen + H+ => Propanoyl phosphate + CO2 + H2O	CPD0085 + CPD0009 + 0.5 CPD0007 + CPD0063 => CPD1050 + CPD0011 + CPD0001	Cytoplasmic	Forward only	Thermodynamics	1
RXN0678	R01859	pcc	propionyl-CoA carboxylase	Propanoyl-CoA:carbon-dioxide ligase (ADP-forming)	Propanoate metabolism	6.4.1.3	RSP_2191 & RSP_2189	ATP + Propanoyl-CoA + HCO3- => ADP + Orthophosphate + (S)-Methylmalonyl-CoA + H+	CPD0002 + CPD0079 + CPD0181 => CPD0008 + CPD0009 + CPD0277 + CPD0063	Cytoplasmic	Forward only	Heuristics	3
RXN0679	R00925	acsA	acyl-CoA sythetase	propanoate:CoA ligase (AMP-forming)	Propanoate metabolism	6.2.1.17	RSP_1592 | RSP_0579	ATP + Propanoate + CoA => AMP + Diphosphate + Propanoyl-CoA	CPD0002 + CPD0666 + CPD0010 => CPD0018 + CPD0012 + CPD0079	Cytoplasmic	Forward only	Heuristics	2
RXN0680				Crotonyl-CoA hydratase	Propanoate metabolism		spontaneous	(R)-3-Hydroxybutanoyl-CoA => Crotonoyl-CoA + H2O	CPD0606 => CPD0951 + CPD0001	Cytoplasmic	Forward only	Spontaneous reaction	1
RXN0681			crotonyl-CoA carboxylase/reductase		Propanoate metabolism	1.3.1.8	RSP_0960	Crotonoyl-CoA + NADPH + CO2 <=> (2S)-Ethylmalonyl-CoA + NADP+	CPD0951 + CPD0005 + CPD0011 <=> CPD1063 + CPD0006	Cytoplasmic	Reversible		4
RXN0682			methylmalonyl-CoA epimerase/ethylmalonyl-CoA epimerase	ethylmalonyl-CoA 2-epimerase	Propanoate metabolism	5.1.99.1	RSP_0812	(2S)-Ethylmalonyl-CoA <=> (2R)-Ethylmalonyl-CoA	CPD1063 <=> CPD1064	Cytoplasmic	Reversible		4
RXN0683	R02765		methylmalonyl-CoA epimerase/ethylmalonyl-CoA epimerase	methylmalonyl-CoA 2-epimerase	Propanoate metabolism	5.1.99.1	RSP_0812	(R)-Methylmalonyl-CoA <=> (S)-Methylmalonyl-CoA	CPD0667 <=> CPD0277	Cytoplasmic	Reversible	Thermodynamics	4
RXN0684	R00833	meaA	methylmalonyl-CoA mutase/ethylmalonyl-CoA mutase	(R)-methylmalonyl-CoA CoA-carbonylmutase	Propanoate metabolism	5.4.99.2	RSP_2192	(R)-Methylmalonyl-CoA <=> Succinyl-CoA	CPD0667 <=> CPD0071	Cytoplasmic	Reversible	Thermodynamics	4
RXN0685			methylmalonyl-CoA mutase/ethylmalonyl-CoA mutase		Propanoate metabolism	5.4.99.2	RSP_0961	(2R)-Ethylmalonyl-CoA <=> (2S)-methylsuccinyl-coA	CPD1064 <=> CPD1065	Cytoplasmic	Reversible		4
RXN0686			Methylsuccinyl-CoA dehydrogenase		Propanoate metabolism		RSP_1679	(2S)-methylsuccinyl-coA + FAD <=> Mesaconyl-CoA + FADH2	CPD1065 + CPD0015 <=> CPD1066 + CPD0368	Cytoplasmic	Reversible		1
RXN0687		meaC	mesaconyl-CoA hydratase		Propanoate metabolism	4.2.1.-	RSP_0973	Mesaconyl-CoA + H2O <=> L-erythro-3-Methylmalyl-CoA	CPD1066 + CPD0001 <=> CPD1067	Cytoplasmic	Reversible	Thermodynamics	3
RXN0688	R05373		methylmalonyl-CoA carboxy-lyase	methylmalonyl-CoA carboxy-lyase	Propanoate metabolism	4.1.1.9	RSP_1771	L-erythro-3-Methylmalyl-CoA <=> Propanoyl-CoA + Glyoxylate	CPD1067 <=> CPD0079 + CPD0039	Cytoplasmic	Reversible	Thermodynamics	3
RXN0689	R00233		methylmalonyl-CoA carboxy-lyase	malonyl-CoA carboxy-lyase (acetyl-CoA-forming)	Propanoate metabolism	4.1.1.9	RSP_1771	Malyl-CoA <=> Acetyl-CoA + Glyoxylate	CPD1068 <=> CPD0021 + CPD0039	Cytoplasmic	Reversible	Thermodynamics	3
RXN0690			Malyl-CoA thioesterase		Propanoate metabolism		RSP_0970	Malyl-CoA + H2O => (S)-Malate + CoA + H+	CPD1068 + CPD0001 => CPD0114 + CPD0010 + CPD0063	Cytoplasmic	Forward only	Heuristics	3
RXN0691	R00935		methylmalonate-semialdehyde dehydrogenase	(S)-Methylmalonate semialdehyde:NAD+ oxidoreductase (CoA-propanoylating)	Propanoate metabolism	1.2.1.27	RSP_2962	(S)-Methylmalonate semialdehyde + CoA + NAD+ => Propanoyl-CoA + CO2 + NADH + H+	CPD0849 + CPD0010 + CPD0003 => CPD0079 + CPD0011 + CPD0004	Cytoplasmic	Forward only	Heuristics	2
RXN0692	R00705		methylmalonate-semialdehyde dehydrogenase	3-Oxopropanoate:NAD+ oxidoreductase (decarboxylating, CoA-acetylating)	Propanoate metabolism	1.2.1.27	RSP_2962	3-Oxopropanoate + CoA + NAD+ => Acetyl-CoA + CO2 + NADH + H+	CPD0152 + CPD0010 + CPD0003 => CPD0021 + CPD0011 + CPD0004	Cytoplasmic	Forward only	Heuristics	2
RXN0693			isopropylmalate/homocitrate synthase		Propanoate metabolism	2.3.1.182	RSP_2330	Citramalyl-CoA => Pyruvate + Acetyl-CoA	CPD1069 => CPD0020 + CPD0021	Cytoplasmic	Forward only	SBC	3
RXN0694					Propanoate metabolism		?	Citramalyl-CoA => L-erythro-3-Methylmalyl-CoA	CPD1069 => CPD1067	Cytoplasmic	Forward only	SBC	3
RXN0695	R01353		acetate kinase	ATP:propanoate phosphotransferase	Propanoate metabolism	2.7.2.1	RSP_1254	ATP + Propanoate <=> ADP + Propanoyl phosphate	CPD0002 + CPD0666 <=> CPD0008 + CPD1050	Cytoplasmic	Reversible	Thermodynamics	2
RXN0696		pta	phosphotransacetylase	propanoyl-CoA:phosphate propanoyltransferase	Propanoate metabolism	2.3.1.8	RSP_4009 | RSP_1255	Propanoyl-CoA + Orthophosphate <=> Propanoyl phosphate + CoA	CPD0079 + CPD0009 => CPD0010 + CPD1050	Cytoplasmic	Reversible	Thermodynamics	2
RXN0697	R02103	xdh	xanthine dehydrogenase	xanthine:NAD+ oxidoreductase	Purine metabolism	1.17.1.4	(RSP_3204 & RSP_3206 & RSP_3205) | (RSP_3554 & RSP_3555)	Xanthine + NAD+ + H2O <=> Urate + NADH + H+	CPD0214 + CPD0003 + CPD0001 <=> CPD0670 + CPD0004 + CPD0063	Cytoplasmic	Reversible	Thermodynamics	3
RXN0698	R01768	xdh	xanthine dehydrogenase	hypoxanthine:NAD+ oxidoreductase	Purine metabolism	1.17.1.4	(RSP_3204 & RSP_3206 & RSP_3205) | (RSP_3554 & RSP_3555)	Hypoxanthine + NAD+ + H2O <=> Xanthine + NADH + H+	CPD0171 + CPD0003 + CPD0001 <=> CPD0214 + CPD0004 + CPD0063	Cytoplasmic	Reversible	Thermodynamics	3
RXN0699	R01049	prsA	phosphoribosyl pyrophosphate synthetase	ATP:D-ribose-5-phosphate diphosphotransferase	Purine metabolism	2.7.6.1	RSP_2301	ATP + D-Ribose 5-phosphate => AMP + 5-Phospho-alpha-D-ribose + H+	CPD0002 + CPD0090 => CPD0018 + CPD0092 + CPD0063	Cytoplasmic	Forward only	SBC	2
RXN0700	R01072	purF	amidophosphoribosyltransferase	5-phosphoribosylamine:diphosphate phospho-alpha-D-ribosyltransferase	Purine metabolism	2.4.2.14	RSP_2454	5-Phosphoribosylamine + Diphosphate + L-Glutamate <=> L-Glutamine + 5-Phospho-alpha-D-ribose 1-diphosphate + H2O	CPD0432 + CPD0012 + CPD0022 <=> CPD0052 + CPD0092 + CPD0001	Cytoplasmic	Reversible	Thermodynamics	2
RXN0701	R04144	purD	phosphoribosylamine--glycine ligase	5-Phospho-D-ribosylamine:glycine ligase (ADP-forming)	Purine metabolism	6.3.4.13	RSP_1847	ATP + 5-Phosphoribosylamine + Glycine <=> ADP + Orthophosphate + 5'-Phosphoribosylglycinamide + H+	CPD0002 + CPD0432 + CPD0030 <=> CPD0008 + CPD0009 + CPD0469 + CPD0063	Cytoplasmic	Reversible	Thermodynamics	2
RXN0702	R04325		phosphoribosylglycinamide formyltransferase	10-Formyltetrahydrofolate:5'-phosphoribosylglycinamide formyltransferase	Purine metabolism	2.1.2.2	RSP_1970	10-Formyltetrahydrofolate + 5'-Phosphoribosylglycinamide <=> Tetrahydrofolate + 5'-Phosphoribosyl-N-formylglycinamide + H+	CPD0159 + CPD0469 <=> CPD0080 + CPD0490 + CPD0063	Cytoplasmic	Reversible	Thermodynamics	2
RXN0703	R04463	purSQL	phosphoribosylformylglycinamidine (FGAM) synthetase	5'-Phosphoribosylformylglycinamide:L-glutamine amido-ligase	Purine metabolism	6.3.5.3	RSP_2127 & RSP_2128 & RSP_2951	ATP + 5'-Phosphoribosyl-N-formylglycinamide + L-Glutamine + H2O <=> ADP + Orthophosphate + 2-(Formamido)-N1-(5'-phosphoribosyl)acetamidine + L-Glutamate + H+	CPD0002 + CPD0490 + CPD0052 + CPD0001 <=> CPD0008 + CPD0009 + CPD0505 + CPD0022 + CPD0063	Cytoplasmic	Reversible	Thermodynamics	2
RXN0704	R04208	purM	phosphoribosylaminoimidazole synthetase	2-(Formamido)-N1-(5-phosphoribosyl)acetamidine cyclo-ligase	Purine metabolism	6.3.3.1	RSP_1969	ATP + 2-(Formamido)-N1-(5'-phosphoribosyl)acetamidine => ADP + Orthophosphate + Aminoimidazole ribotide + 2H+	CPD0002 + CPD0505 => CPD0008 + CPD0009 + CPD0444 + 2 CPD0063	Cytoplasmic	Forward only	Heuristics	2
RXN0705	R07404	purK	phosphoribosylaminoimidazole carboxylase	5-amino-1-(5-phospho-D-ribosyl)imidazole:carbon-dioxide ligase (ADP-forming)	Purine metabolism	6.3.4.18	RSP_1570	ATP + Aminoimidazole ribotide + HCO3- => ADP + Orthophosphate + 5-Carboxyamino-1-(5-phospho-D-ribosyl)imidazole + H+	CPD0002 + CPD0444 + CPD0181 => CPD0008 + CPD0009 + CPD0855 + CPD0063	Cytoplasmic	Forward only	Heuristics	2
RXN0706	R07405	purE	N5-carboxyaminoimidazole ribonucleotide mutase	5-carboxyamino-1-(5-phospho-D-ribosyl)imidazole carboxymutase	Purine metabolism	5.4.99.18	RSP_1571	5-Carboxyamino-1-(5-phospho-D-ribosyl)imidazole <=> 1-(5-Phospho-D-ribosyl)-5-amino-4-imidazolecarboxylate	CPD0855 <=> CPD0515	Cytoplasmic	Reversible	Thermodynamics	2
RXN0707	R04591	purC	phosphoribosylaminoimidazole-succinocarboxamide synthase	1-(5-Phosphoribosyl)-5-amino-4-carboxyimidazole:L-aspartate ligase	Purine metabolism	6.3.2.6	RSP_2126 | RSP_2258	ATP + 1-(5-Phospho-D-ribosyl)-5-amino-4-imidazolecarboxylate + L-Aspartate <=> ADP + Orthophosphate + 1-(5'-Phosphoribosyl)-5-amino-4-(N-succinocarboxamide)-imidazole + H+	CPD0002 + CPD0515 + CPD0040 <=> CPD0008 + CPD0009 + CPD0519 + CPD0063	Cytoplasmic	Reversible	Thermodynamics	2
RXN0708	R01083	purB	adenylosuccinate lyase	N6-(1,2-dicarboxyethyl)AMP AMP-lyase (fumarate-forming)	Purine metabolism	4.3.2.2	RSP_2221	N6-(1,2-Dicarboxyethyl)-AMP <=> Fumarate + AMP	CPD0465 <=> CPD0095 + CPD0018	Cytoplasmic	Reversible	Thermodynamics	2
RXN0709	R04559	purB	adenylosuccinate lyase	1-(5'-Phosphoribosyl)-5-amino-4-(N-succinocarboxamide)-imidazole AMP-lyase	Purine metabolism	4.3.2.2	RSP_2221	1-(5'-Phosphoribosyl)-5-amino-4-(N-succinocarboxamide)-imidazole <=> Fumarate + 1-(5'-Phosphoribosyl)-5-amino-4-imidazolecarboxamide	CPD0519 <=> CPD0095 + CPD0626	Cytoplasmic	Reversible	Thermodynamics	2
RXN0710	R04560	purH	phosphoribosylaminoimidazolecarboxamide formyltransferase	10-Formyltetrahydrofolate:5'-phosphoribosyl-5-amino-4-imidazolecarboxamide formyltransferase	Purine metabolism	3.5.4.10	RSP_1100	10-Formyltetrahydrofolate + 1-(5'-Phosphoribosyl)-5-amino-4-imidazolecarboxamide <=> Tetrahydrofolate + 1-(5'-Phosphoribosyl)-5-formamido-4-imidazolecarboxamide	CPD0159 + CPD0626 <=> CPD0080 + CPD0668	Cytoplasmic	Reversible	Thermodynamics	2
RXN0711	R00190	apt	adenine phosphoribosyltransferase	AMP:diphosphate phospho-D-ribosyltransferase	Purine metabolism	2.4.2.7	RSP_1836	AMP + Diphosphate <=> Adenine + 5-Phospho-alpha-D-ribose	CPD0018 + CPD0012 <=> CPD0112 + CPD0092	Cytoplasmic	Reversible	Thermodynamics	2
RXN0712	R01229	apt	adenine phosphoribosyltransferase	GMP:diphosphate 5-phospho-alpha-D-ribosyltransferase	Purine metabolism	2.4.2.7	RSP_1836 | RSP_2786 | RSP_2342	GMP + Diphosphate <=> Guanine + 5-Phospho-alpha-D-ribose 1-diphosphate	CPD0111 + CPD0012 <=> CPD0162 + CPD0092	Cytoplasmic	Reversible	Thermodynamics	2
RXN0713	R04378	apt	adenine phosphoribosyltransferase	1-(5'-Phosphoribosyl)-5-amino-4-imidazolecarboxamide:pyrophosphate phosphoribosyltransferase	Purine metabolism	2.4.2.7	RSP_1836	1-(5'-Phosphoribosyl)-5-amino-4-imidazolecarboxamide + Diphosphate + H+ <=> 5-Amino-4-imidazolecarboxyamide + 5-Phospho-alpha-D-ribose 1-diphosphate	CPD0626 + CPD0012 + CPD0063 <=> CPD0856 + CPD0092	Cytoplasmic	Reversible	Thermodynamics	2
RXN0714	R00183		5-nucleotidase	Adenosine 5'-monophosphate phosphohydrolase	Purine metabolism	3.1.3.5	RSP_0955 | RSP_2545	AMP + H2O => Adenosine + Orthophosphate	CPD0018 + CPD0001 => CPD0146 + CPD0009	Cytoplasmic	Forward only	Heuristics	2
RXN0715	R01126		5-nucleotidase	Inosine 5'-monophosphate phosphohydrolase	Purine metabolism	3.1.3.5	RSP_0955 | RSP_2545	IMP + H2O => Inosine + Orthophosphate	CPD0101 + CPD0001 => CPD0182 + CPD0009	Cytoplasmic	Forward only	Heuristics	2
RXN0716	R01227		5-nucleotidase	Guanosine 5'-monophosphate phosphohydrolase	Purine metabolism	3.1.3.5	RSP_0955 | RSP_2545	GMP + H2O => Guanosine + Orthophosphate	CPD0111 + CPD0001 => CPD0857 + CPD0009	Cytoplasmic	Forward only	Heuristics	2
RXN0717	R02719		5-nucleotidase	Xanthosine 5'-phosphate phosphohydrolase	Purine metabolism	3.1.3.5	RSP_0955 | RSP_2545	Xanthosine 5'-phosphate + H2O => Xanthosine + Orthophosphate	CPD0265 + CPD0001 => CPD0860 + CPD0009	Cytoplasmic	Forward only	Heuristics	2
RXN0718	R01968		5-nucleotidase	2'-Deoxyguanosine 5'-monophosphate phosphohydrolase	Purine metabolism	3.1.3.5	RSP_0955 | RSP_2545	dGMP + H2O => Deoxyguanosine + Orthophosphate	CPD0864 + CPD0001 => CPD0193 + CPD0009	Cytoplasmic	Forward only	Heuristics	2
RXN0719	R02088		5-nucleotidase	2'-Deoxyadenosine 5'-monophosphate phosphohydrolase	Purine metabolism	3.1.3.5	RSP_0955 | RSP_2545	dAMP + H2O => Deoxyadenosine + Orthophosphate	CPD0865 + CPD0001 => CPD0866 + CPD0009	Cytoplasmic	Forward only	Heuristics	2
RXN0720	R01562	surE	stationary phase survival protein SurE	adenosine 3'-phosphate phosphohydrolase	Purine metabolism	3.6.1.6	RSP_2545	3'-AMP + H2O => Adenosine + Orthophosphate	CPD0867 + CPD0001 => CPD0146 + CPD0009	Cytoplasmic	Forward only	Heuristics	2
RXN0721	R02148	surE	stationary phase survival protein SurE	Guanosine 3'-phosphate phosphohydrolase	Purine metabolism	3.6.1.6	RSP_2545	3'-GMP + H2O => Guanosine + Orthophosphate	CPD0869 + CPD0001 => CPD0857 + CPD0009	Cytoplasmic	Forward only	Heuristics	2
RXN0722	R01561	deoD	purine nucleoside phosphorylase	Adenosine:phosphate alpha-D-ribosyltransferase	Purine metabolism	2.4.2.1	RSP_2207	Adenosine + Orthophosphate <=> Adenine + alpha-D-Ribose 1-phosphate	CPD0146 + CPD0009 <=> CPD0112 + CPD0258	Cytoplasmic	Reversible	Thermodynamics	2
RXN0723	R01863	deoD	purine nucleoside phosphorylase	inosine:phosphate alpha-D-ribosyltransferase	Purine metabolism	2.4.2.1	RSP_2207	Inosine + Orthophosphate <=> Hypoxanthine + alpha-D-Ribose 1-phosphate	CPD0182 + CPD0009 <=> CPD0171 + CPD0258	Cytoplasmic	Reversible	Thermodynamics	2
RXN0724	R02147	deoD	purine nucleoside phosphorylase	guanosine:phosphate alpha-D-ribosyltransferase	Purine metabolism	2.4.2.1	RSP_2207	Guanosine + Orthophosphate <=> Guanine + alpha-D-Ribose 1-phosphate	CPD0857 + CPD0009 <=> CPD0162 + CPD0258	Cytoplasmic	Reversible	Thermodynamics	2
RXN0725	R02297	deoD	purine nucleoside phosphorylase	Xanthosine:orthophosphate ribosyltransferase	Purine metabolism	2.4.2.1	RSP_2207	Xanthosine + Orthophosphate <=> Xanthine + alpha-D-Ribose 1-phosphate	CPD0860 + CPD0009 <=> CPD0214 + CPD0258	Cytoplasmic	Reversible	Thermodynamics	2
RXN0726	R01969	deoD	purine nucleoside phosphorylase	Deoxyguanosine:orthophosphate ribosyltransferase	Purine metabolism	2.4.2.1	RSP_2207	Deoxyguanosine + Orthophosphate <=> Guanine + 2-Deoxy-D-ribose 1-phosphate	CPD0193 + CPD0009 <=> CPD0162 + CPD0272	Cytoplasmic	Reversible	Thermodynamics	2
RXN0727	R02557	deoD	purine nucleoside phosphorylase	Deoxyadenosine:orthophosphate ribosyltransferase	Purine metabolism	2.4.2.1	RSP_2207	Deoxyadenosine + Orthophosphate <=> Adenine + 2-Deoxy-D-ribose 1-phosphate	CPD0866 + CPD0009 <=> CPD0112 + CPD0272	Cytoplasmic	Reversible	Thermodynamics	2
RXN0728	R02748	deoD	purine nucleoside phosphorylase	Deoxyinosine:orthophosphate ribosyltransferase	Purine metabolism	2.4.2.1	RSP_2207	Deoxyinosine + Orthophosphate <=> Hypoxanthine + 2-Deoxy-D-ribose 1-phosphate	CPD0256 + CPD0009 <=> CPD0171 + CPD0272	Cytoplasmic	Reversible	Thermodynamics	2
RXN0729	R01245		nucleoside hydrolase	Adenosine ribohydrolase	Purine metabolism	3.2.2.1	RSP_2914	Adenosine + H2O <=> Adenine + D-Ribose	CPD0146 + CPD0001 <=> CPD0112 + CPD0094	Cytoplasmic	Reversible	Thermodynamics	2
RXN0730	R01677		nucleoside hydrolase	Guanosine ribohydrolase	Purine metabolism	3.2.2.1	RSP_2914	Guanosine + H2O <=> Guanine + D-Ribose	CPD0857 + CPD0001 <=> CPD0162 + CPD0094	Cytoplasmic	Reversible	Thermodynamics	2
RXN0731	R01770		nucleoside hydrolase	Inosine ribohydrolase	Purine metabolism	3.2.2.1	RSP_2914	Inosine + H2O <=> Hypoxanthine + D-Ribose	CPD0182 + CPD0001 <=> CPD0171 + CPD0094	Cytoplasmic	Reversible	Thermodynamics	2
RXN0732	R02143		nucleoside hydrolase	Xanthosine ribohydrolase	Purine metabolism	3.2.2.1	RSP_2914	Xanthosine + H2O <=> Xanthine + D-Ribose	CPD0860 + CPD0001 <=> CPD0214 + CPD0094	Cytoplasmic	Reversible	Thermodynamics	2
RXN0733	R01132	HPRT	hypoxanthine phosphoribosyltransferase	IMP:diphosphate phospho-D-ribosyltransferase	Purine metabolism	2.4.2.8	RSP_2786	IMP + Diphosphate <=> Hypoxanthine + 5-Phospho-alpha-D-ribose	CPD0101 + CPD0012 <=> CPD0171 + CPD0092	Cytoplasmic	Reversible	Thermodynamics	2
RXN0734	R01130		inosine-5-monophosphate dehydrogenase	IMP:NAD+ oxidoreductase	Purine metabolism	1.1.1.205	RSP_2868	IMP + NAD+ + H2O => Xanthosine 5'-phosphate + NADH + H+	CPD0101 + CPD0003 + CPD0001 => CPD0265 + CPD0004 + CPD0063	Cytoplasmic	Forward only	SBC	2
RXN0735	R00330	ndk	nucleoside diphosphate kinase	ATP:GDP phosphotransferase	Purine metabolism	2.7.4.6	RSP_2894	ATP + GDP <=> ADP + GTP	CPD0002 + CPD0028 <=> CPD0008 + CPD0036	Cytoplasmic	Reversible	Thermodynamics	2
RXN0736	R00722	ndk	nucleoside diphosphate kinase	ATP:IDP phosphotransferase	Purine metabolism	2.7.4.6	RSP_2894	ATP + IDP <=> ADP + ITP	CPD0002 + CPD0218 <=> CPD0008 + CPD0201	Cytoplasmic	Reversible	Thermodynamics	2
RXN0737	R00722	ndk	nucleoside diphosphate kinase	ATP:dADP phosphotransferase	Purine metabolism	2.7.4.6	RSP_2894	ATP + dADP <=> ADP + dATP	CPD0002 + CPD0672 <=> CPD0008 + CPD0102	Cytoplasmic	Reversible	Thermodynamics	2
RXN0738	R01857	ndk	nucleoside diphosphate kinase	ATP:dGDP phosphotransferase	Purine metabolism	2.7.4.6	RSP_2894	ATP + dGDP <=> ADP + dGTP	CPD0002 + CPD0671 <=> CPD0008 + CPD0180	Cytoplasmic	Reversible	Thermodynamics	2
RXN0739	R03530	ndk	nucleoside diphosphate kinase	ATP:dIDP phosphotransferase	Purine metabolism	2.7.4.6	RSP_2894	ATP + dIDP <=> ADP + dITP	CPD0002 + CPD0031 <=> CPD0008 + CPD1017	Cytoplasmic	Reversible	Thermodynamics	2
RXN0740	R00426	mazG	nucleoside triphosphate pyrophosphohydrolase	GTP diphosphohydrolase (diphosphate-forming)	Purine metabolism	3.6.1.19	RSP_2912	GTP + H2O => GMP + Diphosphate + H+	CPD0036 + CPD0001 => CPD0111 + CPD0012 + CPD0063	Cytoplasmic	Forward only	Thermodynamics	2
RXN0741	R00720	mazG	nucleoside triphosphate pyrophosphohydrolase	Inosine 5'-triphosphate pyrophosphohydrolase	Purine metabolism	3.6.1.19	RSP_2912	ITP + H2O => IMP + Diphosphate + H+	CPD0201 + CPD0001 => CPD0101 + CPD0012 + CPD0063	Cytoplasmic	Forward only	Thermodynamics	2
RXN0742	R01855	mazG	nucleoside triphosphate pyrophosphohydrolase	2'-Deoxyguanosine 5'-triphosphate diphosphohydrolase	Purine metabolism	3.6.1.19	RSP_2912	dGTP + H2O => dGMP + Diphosphate + H+	CPD0180 + CPD0001 => CPD0864 + CPD0012 + CPD0063	Cytoplasmic	Forward only	Thermodynamics	2
RXN0743	R02720	mazG	nucleoside triphosphate pyrophosphohydrolase	XTP pyrophosphohydrolase	Purine metabolism	3.6.1.19	RSP_2912	XTP + H2O => Xanthosine 5'-phosphate + Diphosphate + H+	CPD1018 + CPD0001 => CPD0265 + CPD0012 + CPD0063	Cytoplasmic	Forward only	Thermodynamics	2
RXN0744	R03531	mazG	nucleoside triphosphate pyrophosphohydrolase	2'-Deoxyinosine-5'-triphosphate pyrophosphohydrolase	Purine metabolism	3.6.1.19	RSP_2912	dITP + H2O => 2'-Deoxyinosine 5'-phosphate + Diphosphate + H+	CPD1017 + CPD0001 => CPD1019 + CPD0012 + CPD0063	Cytoplasmic	Forward only	Thermodynamics	2
RXN0745	R02142	gpt	xanthine-guanine phosphoribosyltransferase	XMP:diphosphate 5-phospho-alpha-D-ribosyltransferase	Purine metabolism	2.4.2.22	RSP_2342 | RSP_2786	Xanthosine 5'-phosphate + Diphosphate <=> Xanthine + 5-Phospho-alpha-D-ribose 1-diphosphate	CPD0265 + CPD0012 <=> CPD0214 + CPD0092	Cytoplasmic	Reversible	Thermodynamics	2
RXN0746	R01231	guaA	GMP synthase	Xanthosine-5'-phosphate:L-glutamine amido-ligase (AMP-forming)	Purine metabolism	6.3.5.2	RSP_0005	ATP + Xanthosine 5'-phosphate + L-Glutamine + H2O <=> AMP + Diphosphate + GMP + L-Glutamate + 2 H+	CPD0002 + CPD0265 + CPD0052 + CPD0001 <=> CPD0018 + CPD0012 + CPD0111 + CPD0022 + 2 CPD0063	Cytoplasmic	Reversible	Thermodynamics	2
RXN0747	R01676		guanine deaminase	Guanine aminohydrolase	Purine metabolism	3.5.4.3	RSP_1896	Guanine + H2O + H+ => Xanthine + NH3	CPD0162 + CPD0001 + CPD0063 => CPD0214 + CPD0013	Cytoplasmic	Forward only	Thermodynamics	2
RXN0748	R00332	gmk	guanylate kinase	ATP:GMP phosphotransferase	Purine metabolism	2.7.4.8	RSP_2919	ATP + GMP <=> ADP + GDP	CPD0002 + CPD0111 <=> CPD0008 + CPD0028	Cytoplasmic	Reversible	Thermodynamics	2
RXN0749	R02090	gmk	guanylate kinase	ATP:dGMP phosphotransferase	Purine metabolism	2.7.4.8	RSP_2919	ATP + dGMP <=> ADP + dGDP	CPD0002 + CPD0864 <=> CPD0008 + CPD0671	Cytoplasmic	Reversible	Thermodynamics	2
RXN0750	R02019	nrd	ribonucleotide-diphosphate reductase	2'-deoxyribonucleoside-diphosphate:thioredoxin-disulfide 2'-oxidoreductase	Purine metabolism	1.17.4.1	RSP_2495 | RSP_3547	dGDP + Thioredoxin disulfide + H2O <=> GDP + Thioredoxin	CPD0671 + CPD0198 + CPD0001 <=> CPD0028 + CPD0197	Cytoplasmic	Reversible		2
RXN0751	R02017	nrd	ribonucleotide-diphosphate reductase	2'-Deoxyadenosine 5'-diphosphate:oxidized-thioredoxin 2'-oxidoreductase	Purine metabolism	1.17.4.1	RSP_2495 | RSP_3547	dADP + Thioredoxin disulfide + H2O <=> Thioredoxin + ADP	CPD0672 + CPD0198 + CPD0001 <=> CPD0197 + CPD0008	Cytoplasmic	Reversible		2
RXN0752	R01856		deoxyguanosinetriphosphate triphosphohydrolase-like protein	dGTP triphosphohydrolase	Purine metabolism	3.1.5.1	RSP_1621 | RSP_3644 | RSP_2659	dGTP + H2O <=> Deoxyguanosine + Triphosphate	CPD0180 + CPD0001 <=> CPD0193 + CPD0247	Cytoplasmic	Reversible		2
RXN0753	R00429	spoT, relA	RelA/SpoT family protein	ATP:GTP 3'-diphosphotransferase	Purine metabolism	2.7.6.5	RSP_1670	ATP + GTP => AMP + Guanosine 3'-diphosphate 5'-triphosphate + H+	CPD0002 + CPD0036 => CPD0018 + CPD0497 + CPD0063	Cytoplasmic	Forward only	Heuristics	2
RXN0755	R01135		adenylosuccinate synthetase	IMP:L-aspartate ligase (GDP-forming)	Purine metabolism	6.3.4.4	RSP_0366	GTP + IMP + L-Aspartate => GDP + Orthophosphate + N6-(1,2-Dicarboxyethyl)-AMP + 2 H+	CPD0036 + CPD0101 + CPD0040 => CPD0028 + CPD0009 + CPD0465 + 2 CPD0063	Cytoplasmic	Forward only	Heuristics	2
RXN0756	R01560	add	adenosine deaminase	Adenosine aminohydrolase	Purine metabolism	3.5.4.4	RSP_1597	Adenosine + H2O + H+=> Inosine + NH3	CPD0146 + CPD0001 + CPD0063 => CPD0182 + CPD0013	Cytoplasmic	Forward only	Heuristics	2
RXN0757	R02556	add	adenosine deaminase	Deoxyadenosine aminohydrolase	Purine metabolism	3.5.4.4	RSP_1597	Deoxyadenosine + H2O + H+ => Deoxyinosine + NH3	CPD0866 + CPD0001 + CPD0063 => CPD0256 + CPD0013	Cytoplasmic	Forward only	Heuristics	2
RXN0758	R00182		AMP nucleosidase	AMP phosphoribohydrolase	Purine metabolism	3.2.2.4	RSP_1387	AMP + H2O => Adenine + D-Ribose 5-phosphate	CPD0018 + CPD0001 => CPD0112 + CPD0090	Cytoplasmic	Forward only	SBC	2
RXN0759	R01244		adenine deaminase	Adenine aminohydrolase	Purine metabolism	3.5.4.2	RSP_0985	Adenine + H2O + H+ => Hypoxanthine + NH3	CPD0112 + CPD0001 + CPD0063 => CPD0171 + CPD0013	Cytoplasmic	Forward only	Heuristics	2
RXN0760	R03537	cpdB	2,3-cyclic-nucleotide 2-phosphodiesterase	2',3'-Cyclic AMP 3'-nucleotidohydrolase	Purine metabolism	3.1.4.16	RSP_0709	2',3'-Cyclic AMP + H2O <=> 3'-AMP + H+	CPD1021 + CPD0001 <=> CPD0867 + CPD0063	Cytoplasmic	Reversible	Thermodynamics	2
RXN0761	R05135	cpdB	2,3-cyclic-nucleotide 2-phosphodiesterase	2',3'-Cyclic GMP 3'-nucleotidohydrolase	Purine metabolism	3.1.4.16	RSP_0709	2',3'-Cyclic GMP + H2O <=> Guanosine 3'-phosphate + H+	CPD1024 + CPD0001 <=> CPD0869 + CPD0063	Cytoplasmic	Reversible	Thermodynamics	2
RXN0762	R00127	adk	adenylate kinase	ATP:AMP phosphotransferase	Purine metabolism	2.7.4.3	RSP_1736 | RSP_0578	ATP + AMP => 2 ADP	CPD0002 + CPD0018 => 2 CPD0008	Cytoplasmic	Forward only	SBC	2
RXN0763	R01547	adk	adenylate kinase	ATP:dAMP phosphotransferase	Purine metabolism	2.7.4.3	RSP_1736 | RSP_0578	ATP + dAMP <=> ADP + dADP	CPD0002 + CPD0865 <=> CPD0008 + CPD0672	Cytoplasmic	Reversible	Thermodynamics	2
RXN0764	R00615	ham1	putative deoxyribonucleotide triphosphate pyrophosphatase	Thiamin diphosphate phosphohydrolase	Thiamine metabolism	3.6.1.15	RSP_1222	Thiamin diphosphate + H2O => Thiamin monophosphate + Orthophosphate + 2 H+	CPD0055 + CPD0001 => CPD0326 + CPD0009 + 2 CPD0063	Cytoplasmic	Forward only	Thermodynamics	2
RXN0765	R00086	ham1	putative deoxyribonucleotide triphosphate pyrophosphatase	ATP phosphohydrolase	Purine metabolism	3.6.1.15	RSP_1222	ATP + H2O => ADP + Orthophosphate + H+	CPD0002 + CPD0001 => CPD0008 + CPD0009 + CPD0063	Cytoplasmic	Forward only	Thermodynamics	2
RXN0766	R06601		transthyretin-like protein	5-hydroxyisourate amidohydrolase	Purine metabolism	3.5.2.17	RSP_1555	5-Hydroxyisourate + H2O => 5-Hydroxy-2-oxo-4-ureido-2,5-dihydro-1H-imidazole-5-carboxylate + H+	CPD0579 + CPD0001 => CPD0582 + CPD0063	Cytoplasmic	Forward only	Thermodynamics	2
RXN0767	R00469		ureidoglycolate hydrolase	(S)-ureidoglycolate amidohydrolase (decarboxylating)	Purine metabolism	3.5.3.19	RSP_1552	(-)-Ureidoglycolate + H2O + 2 H+ => Glyoxylate + 2 NH3 + CO2	CPD0255 + CPD0001 + 2 CPD0063 => CPD0039 + 2 CPD0013 + CPD0011	Cytoplasmic	Forward only	Thermodynamics	2
RXN0768	R02016	trxB	thioredoxin reductase	NADPH:oxidized-thioredoxin oxidoreductase	Pyrimidine metabolism	1.8.1.9	RSP_1576	Thioredoxin + NADP+ <=> Thioredoxin disulfide + NADPH + H+	CPD0197 + CPD0006 <=> CPD0198 + CPD0005 + CPD0063	Cytoplasmic	Reversible		4
RXN0769	R02484	deoD/deoA	purine nucleoside phosphorylase	deoxyuridine:orthophosphate 2-deoxy-D-ribosyltransferase;	Pyrimidine metabolism	2.4.2.1	RSP_2207 | RSP_1595	Deoxyuridine + Orthophosphate <=> Uracil + 2-Deoxy-D-ribose 1-phosphate	CPD0237 + CPD0009 <=> CPD0083 + CPD0272	Cytoplasmic	Reversible	Thermodynamics	2
RXN0770	R00156	ndk	nucleoside diphosphate kinase	ATP:UDP phosphotransferase	Pyrimidine metabolism	2.7.4.6	RSP_2894	ATP + UDP <=> ADP + UTP	CPD0002 + CPD0014 <=> CPD0008 + CPD0059	Cytoplasmic	Reversible	Thermodynamics	2
RXN0771	R00570	ndk	nucleoside diphosphate kinase	ATP:CDP phosphotransferase	Pyrimidine metabolism	2.7.4.6	RSP_2894	ATP + CDP <=> ADP + CTP	CPD0002 + CPD0087 <=> CPD0008 + CPD0051	Cytoplasmic	Reversible	Thermodynamics	2
RXN0772	R02093	ndk	nucleoside diphosphate kinase	ATP:dTDP phosphotransferase	Pyrimidine metabolism	2.7.4.6	RSP_2894	ATP + dTDP <=> ADP + dTTP	CPD0002 + CPD0209 <=> CPD0008 + CPD0236	Cytoplasmic	Reversible	Thermodynamics	2
RXN0773	R02326	ndk	nucleoside diphosphate kinase	ATP:dCDP phosphotransferase	Pyrimidine metabolism	2.7.4.6	RSP_2894	ATP + dCDP <=> ADP + dCTP	CPD0002 + CPD0674 <=> CPD0008 + CPD0173	Cytoplasmic	Reversible	Thermodynamics	2
RXN0774	R02331	ndk	nucleoside diphosphate kinase	ATP:dUDP phosphotransferase	Pyrimidine metabolism	2.7.4.6	RSP_2894	ATP + dUDP <=> ADP + dUTP	CPD0002 + CPD0673 <=> CPD0008 + CPD0675	Cytoplasmic	Reversible	Thermodynamics	2
RXN0775	R00662	mazG	nucleoside triphosphate pyrophosphohydrolase	Uridine triphosphate pyrophosphohydrolase	Pyrimidine metabolism	3.6.1.19	RSP_2912	UTP + H2O => UMP + Diphosphate	CPD0059 + CPD0001 => CPD0082 + CPD0012 + CPD0063	Cytoplasmic	Forward only	Thermodynamics	2
RXN0776	R02100	mazG/dut	nucleoside triphosphate pyrophosphohydrolase	dUTP nucleotidohydrolase	Pyrimidine metabolism	3.6.1.19	RSP_2912 | RSP_0598	dUTP + H2O => dUMP + Diphosphate + H+	CPD0675 + CPD0001 => CPD0211 + CPD0012 + CPD0063	Cytoplasmic	Forward only	Thermodynamics	2
RXN0777	R02018	nrd	ribonucleotide-diphosphate reductase	2'-Deoxyuridine 5'-diphosphate:oxidized-thioredoxin 2'-oxidoreductase	Pyrimidine metabolism	1.17.4.1	RSP_2495 | RSP_3547	dUDP + Thioredoxin disulfide + H2O <=> Thioredoxin + UDP	CPD0673 + CPD0198 + CPD0001 <=> CPD0197 + CPD0014	Cytoplasmic	Reversible		2
RXN0778	R02024	nrd	ribonucleotide-diphosphate reductase	2'-Deoxycytidine diphosphate:oxidized-thioredoxin 2'-oxidoreductase	Pyrimidine metabolism	1.17.4.1	RSP_2495 | RSP_3547	dCDP + Thioredoxin disulfide + H2O <=> Thioredoxin + CDP	CPD0674 + CPD0198 + CPD0001 <=> CPD0197 + CPD0087	Cytoplasmic	Reversible		2
RXN0779	R03538	cpdB	2,3-cyclic-nucleotide 2-phosphodiesterase	2',3'-Cyclic UMP 3'-nucleotidohydrolase	Pyrimidine metabolism	3.1.4.16	RSP_0709	2',3'-Cyclic UMP + H2O => 3'-UMP + H+	CPD1023 + CPD0001 => CPD0868 + CPD0063	Cytoplasmic	Forward only	Thermodynamics	2
RXN0780	R03929	cpdB	2,3-cyclic-nucleotide 2-phosphodiesterase	2',3'-Cyclic CMP 3'-nucleotidohydrolase	Pyrimidine metabolism	3.1.4.16	RSP_0709	2',3'-Cyclic CMP + H2O => 3'-CMP + H+	CPD1022 + CPD0001 => CPD0870 + CPD0063	Cytoplasmic	Forward only	Thermodynamics	2
RXN0781	R01127	purH	IMP cyclohydrolase	IMP 1,2-hydrolase (decyclizing)	Pyrimidine metabolism	3.5.4.10	RSP_1100	IMP + H2O <=> 1-(5'-Phosphoribosyl)-5-formamido-4-imidazolecarboxamide	CPD0101 + CPD0001 <=> CPD0668	Cytoplasmic	Reversible	Thermodynamics	2
RXN0782	R00511		5-nucleotidase	Cytidine-5'-monophosphate phosphohydrolase	Pyrimidine metabolism	3.1.3.5	RSP_0955 | RSP_2545	CMP + H2O => Cytidine + Orthophosphate	CPD0045 + CPD0001 => CPD0240 + CPD0009	Cytoplasmic	Forward only	Heuristics	2
RXN0783	R00963		5-nucleotidase	Uridine 5'-monophosphate phosphohydrolase	Pyrimidine metabolism	3.1.3.5	RSP_0955 | RSP_2545	UMP + H2O => Uridine + Orthophosphate	CPD0082 + CPD0001 => CPD0184 + CPD0009	Cytoplasmic	Forward only	Heuristics	2
RXN0784	R01569		5-nucleotidase	Thymidylate 5'-phosphohydrolase	Pyrimidine metabolism	3.1.3.5	RSP_0955 | RSP_2545	dCMP + H2O => Deoxycytidine + Orthophosphate	CPD0862 + CPD0001 => CPD0863 + CPD0009	Cytoplasmic	Forward only	Heuristics	2
RXN0785	R01664		5-nucleotidase	2'-Deoxycytidine 5'-monophosphate phosphohydrolase	Pyrimidine metabolism	3.1.3.5	RSP_0955 | RSP_2545	dTMP + H2O => Thymidine + Orthophosphate	CPD0210 + CPD0001 => CPD0148 + CPD0009	Cytoplasmic	Forward only	Heuristics	2
RXN0786	R01877	surE	stationary phase survival protein SurE	Uridine 3'-monophosphate phosphohydrolase	Pyrimidine metabolism	3.6.1.6	RSP_2545	3'-UMP + H2O => Uridine + Orthophosphate	CPD0868 + CPD0001 => CPD0184 + CPD0009	Cytoplasmic	Forward only	Heuristics	2
RXN0787	R02370	surE	stationary phase survival protein SurE	Cytidine 3'-phosphate phosphohydrolase	Pyrimidine metabolism	3.6.1.6	RSP_2545	3'-CMP + H2O => Cytidine + Orthophosphate	CPD0870 + CPD0001 => CPD0240 + CPD0009	Cytoplasmic	Forward only	Heuristics	2
RXN0788	R01993	pyrC	dihydroorotase	(S)-dihydroorotate amidohydrolase	Pyrimidine metabolism	3.5.2.3	RSP_1003 | RSP_1930	(S)-Dihydroorotate + H2O <=> N-Carbamoyl-L-aspartate + H+	CPD0195 + CPD0001 <=> CPD0228 + CPD0063	Cytoplasmic	Reversible	Thermodynamics	2
RXN0789	R01867	pyrD	dihydroorotate dehydrogenase 2	(S)-Dihydroorotate:oxygen oxidoreductase	Pyrimidine metabolism	1.3.3.1	RSP_0957	(S)-Dihydroorotate + Oxygen => Orotate + H2O2	CPD0195 + CPD0007 => CPD0183 + CPD0024	CytoplasmicMembrane	Forward only	Thermodynamics	2
RXN0790	R01870	pyrE	orotate phosphoribosyltransferase	Orotidine-5'-phosphate:diphosphate	Pyrimidine metabolism	2.4.2.10	RSP_1929	Orotidine 5'-phosphate + Diphosphate <=> Orotate + 5-Phospho-alpha-D-ribose 1-diphosphate	CPD0334 + CPD0012 <=> CPD0183 + CPD0092	Cytoplasmic	Reversible	Thermodynamics	2
RXN0791	R00965		orotidine 5-phosphate decarboxylase	orotidine-5'-phosphate carboxy-lyase (UMP-forming)	Pyrimidine metabolism	4.1.1.23	RSP_1404	Orotidine 5'-phosphate + H+ => UMP + CO2	CPD0334 + CPD0063 => CPD0082 + CPD0011	Cytoplasmic	Forward only	Heuristics	2
RXN0792	R00512	cmk	cytidylate kinase	ATP:CMP phosphotransferase	Pyrimidine metabolism	2.7.4.14	RSP_3591	ATP + CMP => ADP + CDP	CPD0002 + CPD0045 => CPD0008 + CPD0087	Cytoplasmic	Forward only	SBC	2
RXN0793	R01665	cmk	cytidylate kinase	ATP:dCMP phosphotransferase	Pyrimidine metabolism	2.7.4.14	RSP_3591	ATP + dCMP <=> ADP + dCDP	CPD0002 + CPD0862 <=> CPD0008 + CPD0674	Cytoplasmic	Reversible	Thermodynamics	2
RXN0794	R00158	pyrH	uridylate kinase	ATP:UMP phosphotransferase	Pyrimidine metabolism	2.7.4.22	RSP_2705 | RSP_3591	ATP + UMP <=> ADP + UDP	CPD0002 + CPD0082 <=> CPD0008 + CPD0014	Cytoplasmic	Reversible	Thermodynamics	2
RXN0795	R00571	pyrG	CTP synthetase	UTP:ammonia ligase (ADP-forming)	Pyrimidine metabolism	6.3.4.2	RSP_0368	ATP + UTP + NH3 => ADP + Orthophosphate + CTP + 2H+	CPD0002 + CPD0059 + CPD0013 => CPD0008 + CPD0009 + CPD0051 + 2 CPD0063	Cytoplasmic	Forward only	Heuristics	2
RXN0796	R00568	dcd	2-deoxycytidine 5-triphosphate deaminase	CTP aminohydrolase	Pyrimidine metabolism	3.5.4.13	RSP_2609	CTP + H2O + H+ => UTP + NH3	CPD0051 + CPD0001 + CPD0063 => CPD0059 + CPD0013	Cytoplasmic	Forward only	Thermodynamics	2
RXN0797	R02325	dcd	2-deoxycytidine 5-triphosphate deaminase	dCTP aminohydrolase	Pyrimidine metabolism	3.5.4.13	RSP_2609	dCTP + H2O + H+ => dUTP + NH3	CPD0173 + CPD0001 + CPD0063 => CPD0675 + CPD0013	Cytoplasmic	Forward only	Heuristics	2
RXN0798	R00966	upp	uracil phosphoribosyltransferase	UMP:diphosphate phospho-alpha-D-ribosyltransferase	Pyrimidine metabolism	2.4.2.9	RSP_1598	UMP + Diphosphate <=> Uracil + 5-Phospho-alpha-D-ribose	CPD0082 + CPD0012 <=> CPD0083 + CPD0092	Cytoplasmic	Reversible	Thermodynamics	2
RXN0799	R02269	dht	phenylhydantoinase	5,6-Dihydrouracil amidohydrolase	Pyrimidine metabolism	3.5.2.2	RSP_0183 | RSP_3462	5,6-Dihydrouracil + H2O <=> 3-Ureidopropionate + H+	CPD0224 + CPD0001 <=> CPD0414 + CPD0063	Cytoplasmic	Reversible	Thermodynamics	2
RXN0800	R03055	dht	phenylhydantoinase	5,6-Dihydrothymine amidohydrolase	Pyrimidine metabolism	3.5.2.2	RSP_0183 | RSP_3462	5,6-Dihydrothymine + H2O <=> 3-Ureidoisobutyrate + H+	CPD0534 + CPD0001 <=> CPD0922 + CPD0063	Cytoplasmic	Reversible	Thermodynamics	2
RXN0801	R00974		cytosine deaminase	Cytosine aminohydrolase	Pyrimidine metabolism	3.5.4.1	RSP_0341	Cytosine + H2O + H+=> Uracil + NH3	CPD0213 + CPD0001 + CPD0063 => CPD0083 + CPD0013	Cytoplasmic	Forward only	Heuristics	2
RXN0802	R01411		cytosine deaminase	5-Methylcytosine aminohydrolase	Pyrimidine metabolism	3.5.4.1	RSP_0341	5-Methylcytosine + H2O + H+ => Thymine + NH3	CPD0535 + CPD0001 + CPD0063 => CPD0130 + CPD0013	Cytoplasmic	Forward only	Heuristics	2
RXN0805	R02101		thymidylate synthase	5,10-Methylenetetrahydrofolate:dUMP C-methyltransferase	Pyrimidine metabolism	2.1.1.45	RSP_0390	dUMP + 5,10-Methylenetetrahydrofolate <=> Dihydrofolate + dTMP	CPD0211 + CPD0110 <=> CPD0221 + CPD0210	Cytoplasmic	Reversible	Thermodynamics	2
RXN0806	R01878	cdd	cytidine deaminase	Cytidine aminohydrolase	Pyrimidine metabolism	3.5.4.5	RSP_1594 | RSP_2267	Cytidine + H2O + H+ => Uridine + NH3	CPD0240 + CPD0001 + CPD0063 => CPD0184 + CPD0013	Cytoplasmic	Forward only	Heuristics	2
RXN0807	R02485	cdd	cytidine deaminase	Deoxycytidine aminohydrolase	Pyrimidine metabolism	3.5.4.5	RSP_1594 | RSP_2267	Deoxycytidine + H2O + H+ => Deoxyuridine + NH3	CPD0863 + CPD0001 + CPD0063 => CPD0237 + CPD0013	Cytoplasmic	Forward only	Heuristics	2
RXN0808	R01570	deoA	thymidine phosphorylase	thymidine:phosphate deoxy-alpha-D-ribosyltransferase	Pyrimidine metabolism	2.4.2.4	RSP_1595	Thymidine + Orthophosphate <=> Thymine + 2-Deoxy-D-ribose	CPD0148 + CPD0009 <=> CPD0130 + CPD0272	Cytoplasmic	Reversible	Thermodynamics	2
RXN0810	R02094		thymidylate kinase	ATP:dTMP phosphotransferase	Pyrimidine metabolism	2.7.4.9	RSP_0551	ATP + dTMP <=> ADP + dTDP	CPD0002 + CPD0210 <=> CPD0008 + CPD0209	Cytoplasmic	Reversible	Thermodynamics	2
RXN0811	R02098		thymidylate kinase	ATP:dUMP phosphotransferase	Pyrimidine metabolism	2.7.4.9	RSP_0551	ATP + dUMP <=> ADP + dUDP	CPD0002 + CPD0211 <=> CPD0008 + CPD0673	Cytoplasmic	Reversible	Thermodynamics	2
RXN0812	R00341	pckA	phosphoenolpyruvate carboxykinase	ATP:oxaloacetate carboxy-lyase	Pyruvate metabolism	4.1.1.49	RSP_1680	ATP + Oxaloacetate => ADP + Phosphoenolpyruvate + CO2	CPD0002 + CPD0029 => CPD0008 + CPD0058 + CPD0011	Cytoplasmic	Forward only	Heuristics	3
RXN0813	R00344	pycA	pyruvate carboxylase	Pyruvate:carbon-dioxide ligase (ADP-forming)	Pyruvate metabolism	6.4.1.1	RSP_2090	ATP + Pyruvate + HCO3- => ADP + Orthophosphate + Oxaloacetate + H+	CPD0002 + CPD0020 + CPD0181 => CPD0008 + CPD0009 + CPD0029 + CPD0063	Cytoplasmic	Forward only	Heuristics	3
RXN0814	R00235		acetyl-coenzyme A synthetase	Acetate:CoA ligase (AMP-forming)	Pyruvate metabolism	6.2.1.1	RSP_0579	ATP + Acetate + CoA => AMP + Diphosphate + Acetyl-CoA	CPD0002 + CPD0027 + CPD0010 => CPD0018 + CPD0012 + CPD0021	Cytoplasmic	Forward only	Heuristics	4
RXN0815	R07618	lpd	dihydrolipoamide dehydrogenase	Dihydrolipoamide:NAD+ oxidoreductase	Pyruvate metabolism	1.8.1.4	RSP_2968 | RSP_0962	Enzyme N6-(dihydrolipoyl)lysine + NAD+ <=> Enzyme N6-(lipoyl)lysine + NADH + H+	CPD0587 + CPD0003 <=> CPD0586 + CPD0004 + CPD0063	Cytoplasmic	Reversible		2
RXN0816	R03815	lpd	dihydrolipoamide dehydrogenase	dihydrolipoylprotein:NAD+ oxidoreductase	Pyruvate metabolism	1.8.1.4	RSP_2968 | RSP_0962	Dihydrolipoylprotein + NAD+ <=> Lipoylprotein + NADH + H+	CPD0466 + CPD0003 <=> CPD0391 + CPD0004 + CPD0063	Cytoplasmic	Reversible		2
RXN0817	R00315		acetate kinase	ATP:acetate phosphotransferase	Pyruvate metabolism	2.7.2.1	RSP_1254	ATP + Acetate => ADP + Acetyl phosphate	CPD0002 + CPD0027 => CPD0008 + CPD0155	Cytoplasmic	Forward only	SBC	2
RXN0818	R00230	pta	phosphotransacetylase	acetyl-CoA:phosphate acetyltransferase	Pyruvate metabolism	2.3.1.8	RSP_4009 | RSP_1255	Acetyl-CoA + Orthophosphate <=> CoA + Acetyl phosphate	CPD0021 + CPD0009 <=> CPD0010 + CPD0155	Cytoplasmic	Reversible	Thermodynamics	3
RXN0819	R04385	accC	acetyl-CoA carboxylase biotin	biotin-carboxyl-carrier-protein:carbon-dioxide ligase (ADP-forming)	Pyruvate metabolism	6.3.4.14	RSP_0191	ATP + Holo-[carboxylase] + HCO3- <=> ADP + Orthophosphate + Carboxybiotin-carboxyl-carrier protein + H+	CPD0002 + CPD0554 + CPD0181 <=> CPD0008 + CPD0009 + CPD0491 + CPD0063	Cytoplasmic	Reversible		2
RXN0820	R00227		acetyl-CoA hydrolase/transferase family protein	Acetyl-CoA hydrolase	Pyruvate metabolism	3.1.2.1	RSP_0029	Acetyl-CoA + H2O => CoA + Acetate + H+	CPD0021 + CPD0001 => CPD0010 + CPD0027 + CPD0063	Cytoplasmic	Forward only	Heuristics	2
RXN0821	R00196	lct1	lactate dehydrogenase	(S)-Lactate:ferricytochrome-c 2-oxidoreductase	Pyruvate metabolism	1.1.2.3	RSP_0829	(S)-Lactate + FMN + H+ <=> Pyruvate + Reduced FMN	CPD0135 + CPD0049 + CPD0063 <=> CPD0020 + CPD0660	CytoplasmicMembrane	Reversible		4
RXN0822	R00704		D-lactate dehydrogenase	(R)-Lactate:NAD+ oxidoreductase	Pyruvate metabolism	1.1.1.28	RSP_0407	(R)-Lactate + NAD+ <=> Pyruvate + NADH + H+	CPD0169 + CPD0003 <=> CPD0020 + CPD0004 + CPD0063	Cytoplasmic	Reversible	Thermodynamics	2
RXN0824	R02530	lguL	lactoylglutathione lyase	(R)-S-Lactoylglutathione methylglyoxal-lyase (isomerizing)	Pyruvate metabolism	4.4.1.5	RSP_3237 | RSP_0392	(R)-S-Lactoylglutathione <=> Glutathione + Methylglyoxal	CPD0450 <=> CPD0041 + CPD0248	Cytoplasmic	Reversible	Thermodynamics	2
RXN0825	R01736	gloB	putative hydroxyacylglutathione hydrolase (glyoxalase II) (GLX II) protein	(R)-S-Lactoylglutathione hydrolase	Pyruvate metabolism	3.1.2.6	RSP_2294 | RSP_0204	(R)-S-Lactoylglutathione + H2O => Glutathione + (R)-Lactate	CPD0450 + CPD0001 => CPD0041 + CPD0169 + CPD0063	Cytoplasmic	Forward only	SBC	2
RXN0826	R00216		malic enzyme	(S)-Malate:NADP+ oxidoreductase(oxaloacetate-decarboxylating)	Pyruvate metabolism	1.1.1.40	RSP_1217 | RSP_1593	(S)-Malate + NADP+ => Pyruvate + CO2 + NADPH	CPD0114 + CPD0006 => CPD0020 + CPD0011 + CPD0005	Cytoplasmic	Forward only	SBC	3
RXN0827	R00206	ppdK	pyruvate phosphate dikinase	ATP:pyruvate,phosphate phosphotransferase	Pyruvate metabolism	2.7.9.1	RSP_1859	ATP + Pyruvate + Orthophosphate => AMP + Phosphoenolpyruvate + Diphosphate + H+	CPD0002 + CPD0020 + CPD0009 => CPD0018 + CPD0058 + CPD0012 + CPD0063	Cytoplasmic	Forward only	Heuristics	2
RXN0828	R01213	leuA	isopropylmalate/homocitrate synthase	acetyl-CoA:3-methyl-2-oxobutanoate C-acetyltransferase	Pyruvate metabolism	2.3.3.13	RSP_4159 | RSP_2330 | RSP_2723	(2S)-2-Isopropylmalate + CoA + H+ <=> Acetyl-CoA + 3-Methyl-2-oxobutanoic	CPD0407 + CPD0010 + CPD0063 <=> CPD0021 + CPD0109 + CPD0001	Cytoplasmic	Reversible	Thermodynamics	2
RXN0829	R07281	ribBA	GTP cyclohydrolase II / 3,4-dihydroxy-2-butanone 4-phosphate synthase	D-ribulose 5-phosphate formate-lyase (L-3,4-dihydroxybutan-2-one 4-phosphate-forming)	Riboflavin metabolism	4.1.99.12	RSP_0846 | RSP_0757	D-Ribulose 5-phosphate => 3,4-Dihydroxy-2-butanone 4-phosphate + Formate	CPD0142 <=> CPD1051 + CPD0046	Cytoplasmic	Forward only	Thermodynamics	2
RXN0830	R00425	ribBA	GTP cyclohydrolase II / 3,4-dihydroxy-2-butanone 4-phosphate synthase	GTP 7,8-8,9-dihydrolase (diphosphate-forming)	Riboflavin metabolism	3.5.4.25	RSP_0846 | RSP_0757	GTP + 3 H2O => Formate + 2,5-Diamino-6-(5'-phosphoribosylamino)-4-pyrimidineone + Diphosphate + H+	CPD0036 + 3 CPD0001 => CPD0046 + CPD0366 + CPD0012 + CPD0063	Cytoplasmic	Forward only	Thermodynamics	2
RXN0831	R03459		diaminohydroxyphosphoribosylaminopyrimidine deaminase / 5-amino-6-(5-phosphoribosylamino)uracil reductase	2,5-Diamino-6-hydroxy-4-(5-phosphoribosylamino)-pyrimidine 2-aminohydrolase	Riboflavin metabolism	3.5.4.26	RSP_0393	2,5-Diamino-6-(5'-phosphoribosylamino)-4-pyrimidineone + H2O => 5-Amino-6-(5'-phosphoribosylamino)uracil + NH3	CPD0366 + CPD0001 => CPD0358 + CPD0013	Cytoplasmic	Forward only	Thermodynamics	2
RXN0832	R03458		diaminohydroxyphosphoribosylaminopyrimidine deaminase / 5-amino-6-(5-phosphoribosylamino)uracil reductase	5-amino-6-(5-phosphoribitylamino)uracil:NADP+ 1'-oxidoreductase	Riboflavin metabolism	1.1.1.193	RSP_0393	5-Amino-6-(5'-phosphoribitylamino)uracil + NADP+ <=> 5-Amino-6-(5'-phosphoribosylamino)uracil + NADPH + H+	CPD0494 + CPD0006 <=> CPD0358 + CPD0005 + CPD0063	Cytoplasmic	Reversible	Thermodynamics	2
RXN0833		ribH	6,7-dimethyl-8-ribityllumazine synthase	6,7-Dimethyl-8-(1-D-ribityl)lumazine:6,7-dimethyl-8-(1-D-	Riboflavin metabolism	2.5.1.78	RSP_0756	5-Amino-6-(1-D-ribitylamino)uracil + 3,4-Dihydroxy-2-butanone 4-phosphate => 6,7-Dimethyl-8-(1-D-ribityl)lumazine + orthophosphate + H+	CPD0512 + CPD1051 => CPD0487 + 2 CPD0001 + CPD0009 + CPD0063	Cytoplasmic	Forward only	Heuristics	2
RXN0834	R00066		riboflavin synthase	6,7-Dimethyl-8-(1-D-ribityl)lumazine:6,7-dimethyl-8-(1-D-	Riboflavin metabolism	2.5.1.9	RSP_0758	2 6,7-Dimethyl-8-(1-D-ribityl)lumazine => Riboflavin + 5-Amino-6-(1-D-ribitylamino)uracil	2 CPD0487 => CPD0168 + CPD0512	Cytoplasmic	Forward only	Thermodynamics	2
RXN0835	R00549	ribF	FMN adenylyltransferase / riboflavin kinase	ATP:riboflavin 5'-phosphotransferase	Riboflavin metabolism	2.7.1.26	RSP_2304	ATP + Riboflavin <=> ADP + FMN + H+	CPD0002 + CPD0168 <=> CPD0008 + CPD0049 + CPD0063	Cytoplasmic	Reversible	Thermodynamics	2
RXN0836	R00161	ribF	FMN adenylyltransferase / riboflavin kinase	ATP:FMN adenylyltransferase	Riboflavin metabolism	2.7.7.2	RSP_2304	ATP + FMN + 2 H+ <=> Diphosphate + FAD	CPD0002 + CPD0049 + CPD0063 <=> CPD0012 + CPD0015	Cytoplasmic	Reversible	Thermodynamics	2
RXN0837	R04148	cobT	nicotinate-nucleotide--dimethylbenzimidazole phosphoribosyltransferase	Nicotinate-nucleotide:dimethylbenzimidazole	Riboflavin metabolism	2.4.2.21	RSP_2428	Nicotinate D-ribonucleotide + Dimethylbenzimidazole <=> Nicotinate + N1-(5-Phospho-alpha-D-ribosyl)-5,6-dimethylbenzimidazole + H+	CPD0344 + CPD0433 <=> CPD0166 + CPD0517 + CPD0063	Cytoplasmic	Reversible	Thermodynamics	2
RXN0838	R03598		putative selenocysteine lyase	L-Selenocysteine reductase	Selenoamino acid metabolism	4.4.1.16	RSP_0431	L-Selenocysteine + H+ + Reduced ferredoxin <=> Selenide + L-Alanine + Oxidized ferredoxin	CPD0994 + CPD0063 + CPD0651 <=> CPD0371 + CPD0033 + CPD0652	Cytoplasmic	Reversible		2
RXN0841	R00028		alpha amylase domain-containing protein	maltose glucohydrolase	Starch and sucrose metabolism	3.2.1.20	RSP_1370	Maltose + H2O <=> 2 D-Glucose	CPD0145 + CPD0001 <=> 2 CPD0026	Cytoplasmic	Reversible	Thermodynamics	2
RXN0842	R00801			sucrose glucohydrolase	Starch and sucrose metabolism	3.2.1.20	RSP_1370	Sucrose + H2O <=> D-Fructose + D-Glucose	CPD0070 + CPD0001 <=> CPD0075 + CPD0026	Cytoplasmic	Reversible	Thermodynamics	2
RXN0843	R00026		putative beta-glucosidase A	cellobiose glucohydrolase	Starch and sucrose metabolism	3.2.1.21	RSP_2874	Cellobiose + H2O <=> 2 D-Glucose	CPD0134 + CPD0001 <=> 2 CPD0026	Cytoplasmic	Reversible	Thermodynamics	2
RXN0844	R00836	otsA	OtsA trehalose-6-phosphate synthase	UDP-glucose:D-glucose-6-phosphate 1-alpha-D-glucosyltransferase	Starch and sucrose metabolism	2.4.1.15	RSP_0948	UDP-glucose + D-Glucose 6-phosphate <=> UDP + alpha,alpha'-Trehalose	CPD0025 + CPD0072 <=> CPD0014 + CPD0280 + CPD0063	Cytoplasmic	Reversible	Thermodynamics	2
RXN0845	R02778	ostB	putative trehalose-6-phosphate phosphatase	Trehalose-6-phosphate phosphohydrolase	Starch and sucrose metabolism	3.1.3.12	RSP_0949	alpha,alpha'-Trehalose 6-phosphate + H2O => alpha,alpha-Trehalose + Orthophosphate	CPD0280 + CPD0001 => CPD0327 + CPD0009	Cytoplasmic	Forward only	Heuristics	2
RXN0846	R01557		putative trehalose synthase	maltose alpha-D-glucosylmutase	Starch and sucrose metabolism	5.4.99.16	RSP_2446	Maltose <=> alpha,alpha-Trehalose	CPD0145 <=> CPD0327	Cytoplasmic	Reversible	Thermodynamics	2
RXN0847	R02421	glgA	glycogen synthase	ADP-glucose:1,4-alpha-D-glucan 4-alpha-D-glucosyltransferase	Starch and sucrose metabolism	2.4.1.21	RSP_2885	ADP-glucose => ADP + Glycogen + H+	CPD0243 => CPD0008 + CPD0284 + CPD0063	Cytoplasmic	Forward only	Thermodynamics	3
RXN0849	R01821	glgP	glycogen phosphorylase	1,4-alpha-D-Glucan:orthophosphate alpha-D-glucosyltransferase	Starch and sucrose metabolism	2.4.1.1	RSP_2887	Glycogen + Orthophosphate => D-Glucose 1-phosphate	CPD0284 + CPD0009 => CPD0081	Cytoplasmic	Forward only	Thermodynamics	3
RXN0854	R02328	rmlA, rfbA	glucose-1-phosphate thymidylyltransferase	dTTP:alpha-D-glucose-1-phosphate thymidylyltransferase	Polyketide sugar unit biosynthesis	2.7.7.24	RSP_3848	dTTP + D-Glucose 1-phosphate + H+ <=> Diphosphate + dTDP-glucose	CPD0236 + CPD0081 + CPD0063 <=> CPD0012 + CPD0297	Cytoplasmic	Reversible	Thermodynamics	2
RXN0855	R06513	rffG, rfbB	dTDP-glucose 4,6-dehydratase	dTDPglucose 4,6-hydro-lyase	Polyketide sugar unit biosynthesis	4.2.1.46	RSP_3844 | RSP_0514 | RSP_0160	DTDP-glucose => 4,6-Dideoxy-4-oxo-dTDP-D-glucose + H2O	CPD0297 => CPD0581 + CPD0001	Cytoplasmic	Forward only	Thermodynamics	2
RXN0856	R06514	rfbC	dTDP-4-dehydrorhamnose 3,5-epimerase	dTDP-4-dehydro-6-deoxy-D-glucose 3,5-epimerase	Polyketide sugar unit biosynthesis	5.1.3.13	RSP_0024 | RSP_3843	4,6-Dideoxy-4-oxo-dTDP-D-glucose <=> dTDP-4-dehydro-6-deoxy-L-mannose	CPD0581 <=> CPD0279	Cytoplasmic	Reversible	Thermodynamics	2
RXN0857	R02777	rmlD, rfbD	dTDP-4-dehydrorhamnose reductase	dTDP-6-deoxy-L-mannose:NADP+ 4-oxidoreductase	Polyketide sugar unit biosynthesis	1.1.1.133	RSP_3845	dTDP-4-dehydro-6-deoxy-L-mannose + NADPH + H+ <=> dTDP-6-deoxy-L-mannose + NADP+	CPD0279 + CPD0005 + CPD0063 <=> CPD0442 + CPD0006	Cytoplasmic	Reversible	Thermodynamics	2
RXN0858	R00621	sucA	2-oxoglutarate dehydrogenase E1 component		Succinate metabolism	1.2.4.2	RSP_0965	2-Oxoglutarate + Thiamin diphosphate => 3-Carboxy-1-hydroxypropyl-ThPP + CO2	CPD0023 + CPD0055 => CPD0538 + CPD0011	Cytoplasmic	Forward only	Thermodynamics	2
RXN0859	R03316	sucA	2-oxoglutarate dehydrogenase E1 component		Succinate metabolism	1.2.4.2	RSP_0965	3-Carboxy-1-hydroxypropyl-ThPP + Enzyme N6-(lipoyl)lysine + 2H+ => [Dihydrolipoyllysine-residue succinyltransferase] S-succinyldihydrolipoyllysine + Thiamin diphosphate	CPD0538 + CPD0586 + 2 CPD0063 => CPD0592 + CPD0055	Cytoplasmic	Forward only		2
RXN0860	R01940	sucA	2-oxoglutarate dehydrogenase E1 component	2-Oxoadipate:lipoamde 2-oxidoreductase(decarboxylating and acceptor-succinylating)	Succinate metabolism	1.2.4.2	RSP_0965	2-Oxoadipate + Enzyme N6-(lipoyl)lysine + 2 H+ => [Dihydrolipoyllysine-residue succinyltransferase] S-glutaryldihydrolipoyllysine + CO2	CPD1047 + CPD0586 + 2 CPD0063 => CPD1048 + CPD0011	Cytoplasmic	Forward only		2
RXN0861	R01933	sucA	2-oxoglutarate dehydrogenase E1 component	2-oxoadipate dehydrogenase complex	Succinate metabolism	1.2.4.2	RSP_0965	2-Oxoadipate + CoA + NAD+ => Glutaryl-CoA + CO2 + NADH	CPD1047 + CPD0010 + CPD0003 => CPD0950 + CPD0011 + CPD0004	Cytoplasmic	Forward only	Heuristics	2
RXN0862	R02570	sucB	dihydrolipoamide acetyltransferase	succinyl-CoA:enzyme N6-(dihydrolipoyl)lysine S-succinyltransferase	Succinate metabolism	2.3.1.61	RSP_0964	Succinyl-CoA + Enzyme N6-(dihydrolipoyl)lysine + H+ <=> CoA + [Dihydrolipoyllysine-residue succinyltransferase]S-succinyldihydrolipoyllysine	CPD0071 + CPD0587 + CPD0063 <=> CPD0010 + CPD0592	Cytoplasmic	Reversible		2
RXN0863	R02571	sucB	dihydrolipoamide acetyltransferase	Glutaryl-CoA:dihydrolipoamide S-succinyltransferase	Succinate metabolism	2.3.1.61	RSP_0964	Glutaryl-CoA + Enzyme N6-(dihydrolipoyl)lysine + H+ <=> CoA + [Dihydrolipoyllysine-residue succinyltransferase] S-glutaryldihydrolipoyllysine	CPD0950 + CPD0587 + CPD0063 <=> CPD0010 + CPD1048	Cytoplasmic	Reversible		2
RXN0864	R00405	sucCD	succinyl-CoA synthetase (ADP-forming)	Succinate:CoA ligase (ADP-forming)	Succinate metabolism	6.2.1.5	RSP_0966 & RSP_0967	ATP + Succinate + CoA <=> ADP + Orthophosphate + Succinyl-CoA	CPD0002 + CPD0034 + CPD0010 <=> CPD0008 + CPD0009 + CPD0071	Cytoplasmic	Reversible	Thermodynamics	2
RXN0865	R02021	cysH	phosphoadenosine phosphosulfate reductase	adenosine 3',5'-bisphosphate,sulfite:oxidized-thioredoxin	Sulfur metabolism	1.8.4.8	RSP_1941	Thioredoxin + 3'-Phosphoadenylyl sulfate <=> Thioredoxin disulfide + Sulfite + Adenosine 3',5'-bisphosphate	CPD0197 + CPD0043 <=> CPD0198 + CPD0074 + CPD0044 + 2 CPD0063	Cytoplasmic	Reversible		2
RXN0866	R00858		sulfite/nitrite reductase	Hydrogen-sulfide:ferredoxin oxidoreductase	Sulfur metabolism	1.8.1.2	RSP_1942	Hydrogen sulfide + 3 Oxidized ferredoxin + 3 H2O <=> Sulfite + 3 Reduced ferredoxin + 8 H+	CPD0179 + 3 CPD0652 + 3 CPD0001 <=> CPD0074 + 3 CPD0651 + 8 CPD0063	Cytoplasmic	Reversible		2
RXN0868	R01360	hmgL	hydroxymethylglutaryl-CoA lyase	(S)-3-hydroxy-3-methylglutaryl-CoA acetoacetate-lyase	Valine, leucine and isoleucine biosynthesis	4.1.3.4	RSP_2510	(S)-3-Hydroxy-3-methylglutaryl-CoA <=> Acetyl-CoA + Acetoacetate + H+	CPD0207 <=> CPD0021 + CPD0123 + CPD0063	Cytoplasmic	Reversible	Thermodynamics	2
RXN0869	R00410		3-ketoacid CoA transferase	succinyl-CoA:acetoacetate CoA-transferase	Succinate metabolism	2.8.3.5	RSP_1914 & RSP_1913	Succinyl-CoA + Acetoacetate <=> Succinate + Acetoacetyl-CoA	CPD0071 + CPD0123 <=> CPD0034 + CPD0194	Cytoplasmic	Reversible	Thermodynamics	2
RXN0870	R05651	Xsc	sulfoacetaldehyde acetyltransferase	acetyl-phosphate:sulfite S-acetyltransferase (acyl-phosphate hydrolysing, 2-oxoethyl-forming)	Taurine and hypotaurine metabolism	2.3.3.15	RSP_4011	Sulfoacetaldehyde + Orthophosphate => Acetyl phosphate + Sulfite + H+	CPD1049 + CPD0009 => CPD0155 + CPD0074 + CPD0063	Cytoplasmic	Forward only	Thermodynamics	3
RXN0871	R05320	tauD	FAD dependent oxidoreductase	taurine, 2-oxoglutarate:O2 oxidoreductase (sulfite-forming)	Taurine and hypotaurine metabolism	1.14.11.17	RSP_4012	Taurine + 2-Oxoglutarate + Oxygen => Sulfite + Aminoacetaldehyde + Succinate + CO2 + H+	CPD0676 + CPD0023 + CPD0007 => CPD0074 + CPD0677 +CPD0034 + CPD0011 + CPD0063	Cytoplasmic	Forward only	Thermodynamics	3
RXN0872	R05636	dxsA	1-deoxy-D-xylulose-5-phosphate synthase	1-Deoxy-D-xylulose-5-phosphate pyruvate-lyase (carboxylating)	Terpenoid backbone biosynthesis	2.2.1.7	RSP_0254 | RSP_1134	Pyruvate + D-Glyceraldehyde 3-phosphate + H+ => 1-Deoxy-D-xylulose 5-phosphate + CO2	CPD0020 + CPD0091 + CPD0063 => CPD0577 + CPD0011	Cytoplasmic	Forward only	Heuristics	2
RXN0873	R05688	dxr	1-deoxy-D-xylulose 5-phosphate reductoisomerase	1-Deoxy-D-xylulose-5-phosphate isomeroreductase	Terpenoid backbone biosynthesis	1.1.1.267	RSP_2709	2-C-Methyl-D-erythritol 4-phosphate + NADP+ <=> 1-Deoxy-D-xylulose 5-phosphate + NADPH + H+	CPD0574 + CPD0006 <=> CPD0577 + CPD0005 + CPD0063	Cytoplasmic	Reversible	Thermodynamics	2
RXN0874	R05633	ispD	4-diphosphocytidyl-2C-methyl-D-erythritol synthase	CTP: 2-C-Methyl-D-erythritol 4-phosphate cytidylyltransferase	Terpenoid backbone biosynthesis	2.7.7.60	RSP_2835	2-C-Methyl-D-erythritol 4-phosphate + CTP + H+ <=> 4-(Cytidine 5'-diphospho)-2-C-methyl-D-erythritol + Diphosphate	CPD0574 + CPD0051 + CPD0063 <=> CPD0575 + CPD0012	Cytoplasmic	Reversible	Thermodynamics	2
RXN0875	R05634	ispE	4-diphosphocytidyl-2-C-methyl-D-erythritol kinase	ATP:4-(Cytidine 5'-diphospho)-2-C-methyl-D-erythritol	Terpenoid backbone biosynthesis	2.7.1.148	RSP_1779	4-(Cytidine 5'-diphospho)-2-C-methyl-D-erythritol + ATP <=> 2-Phospho-4-(cytidine 5'-diphospho)-2-C-methyl-D-erythritol + ADP	CPD0575 + CPD0002 <=> CPD0576 + CPD0008	Cytoplasmic	Reversible	Thermodynamics	2
RXN0876	R05633	ispF	2-C-methyl-D-erythritol 2,4-cyclodiphosphate synthase	2-phospho-4-(cytidine 5'-diphospho)-2-C-methyl-D-erythritol CMP-lyase (cyclizing; 2-C-methyl-D-erythritol 2,4-cyclodiphosphate-forming)	Terpenoid backbone biosynthesis	4.6.1.12	RSP_6071	2-Phospho-4-(cytidine 5'-diphospho)-2-C-methyl-D-erythritol <=> 2-C-Methyl-D-erythritol 2,4-cyclodiphosphate + CMP + H+	CPD0576 <=> CPD0678 + CPD0045 + CPD0063	Cytoplasmic	Reversible	Thermodynamics	2
RXN0877	R08689	ispG, gcpE	4-hydroxy-3-methylbut-2-en-1-yl diphosphate synthase	(E)-4-hydroxy-3-methylbut-2-en-1-yl-diphosphate:oxidized ferredoxin oxidoreductase (hydrating)	Terpenoid backbone biosynthesis	1.17.7.1	RSP_2982	2-C-Methyl-D-erythritol 2,4-cyclodiphosphate + Reduced ferredoxin + H+ <=> 1-Hydroxy-2-methyl-2-butenyl 4-diphosphate + H2O + Oxidized ferredoxin	CPD0678 + CPD0651 + CPD0063 <=> CPD0679 + CPD0001 + CPD0652	Cytoplasmic	Reversible		2
RXN0878	R05884	ispH	4-hydroxy-3-methylbut-2-enyl diphosphate reductase	isopentenyl-diphosphate:NAD(P)+ oxidoreductase	Terpenoid backbone biosynthesis	1.17.1.2	RSP_1666	1-Hydroxy-2-methyl-2-butenyl 4-diphosphate + NADPH + H+ => Isopentenyl diphosphate + NADP+ + H2O	CPD0679 + CPD0005 + CPD0063 => CPD0100 + CPD0006 + CPD0001	Cytoplasmic	Forward only	Thermodynamics	2
RXN0879	R07219	ispH	4-hydroxy-3-methylbut-2-enyl diphosphate reductase	dimethyallyl diphosphate:NADP+ oxidoreductase	Terpenoid backbone biosynthesis	1.17.1.2	RSP_1666	1-Hydroxy-2-methyl-2-butenyl 4-diphosphate + NADPH + H+ <=> Dimethylallyl diphosphate + NADP+ + H2O	CPD0679 + CPD0005 + CPD0063 <=> CPD0160 + CPD0006 + CPD0001	Cytoplasmic	Reversible	Thermodynamics	2
RXN0880	R09248		geranylgeranyl pyrophosphate synthase/polyprenyl synthetase	(2E,6E)-farnesyl-diphosphate:isopentenyl-diphosphate farnesyltranstransferase (adding 5 isopentenyl units)	Terpenoid backbone biosynthesis	2.5.1.-	RSP_0750	trans,trans-Farnesyl diphosphate + 5 Isopentenyl diphosphate => all-trans-Octaprenyl diphosphate + 5 Diphosphate	CPD0233 + 5 CPD0100 => CPD0680 + 5 CPD0012	Cytoplasmic	Forward only	Thermodynamics	2
RXN0881	R05555	uppS	undecaprenyl pyrophosphate synthetase	Farnesyl diphosphate:Isopentenyl diphosphate farnesyl transferase	Terpenoid backbone biosynthesis	2.5.1.31	RSP_2707	trans,trans-Farnesyl diphosphate + Isopentenyl diphosphate + H+ => trans,trans,cis-Geranylgeranyl diphosphate + Diphosphate	CPD0233 + CPD0100 + CPD0063 => CPD0573 + CPD0012	Cytoplasmic	Forward only	Heuristics	2
RXN0882	R06447	uppS	undecaprenyl pyrophosphate synthetase	di-trans,poly-cis-Decaprenyl-diphosphate:isopentenyl-diphosphate undecaprenylcistransferase	Terpenoid backbone biosynthesis	2.5.1.31	RSP_2707	trans,trans,cis-Geranylgeranyl diphosphate + 7 Isopentenyl diphosphate => di-trans,poly-cis-Undecaprenyl diphosphate + 7 Diphosphate + H+	CPD0573 + 7 CPD0100 => CPD0501 + 7 CPD0012 + CPD0063	Cytoplasmic	Forward only	Thermodynamics	2
RXN0883	R04509	thiD	phosphomethylpyrimidine kinase	ATP:(4-amino-2-methylpyrimidin-5-yl)methyl-phosphate phosphotransferase	Thiamine metabolism	2.7.4.7	RSP_0647	ATP + 4-Amino-2-methyl-5-phosphomethylpyrimidine <=> ADP + 2-Methyl-4-amino-5-hydroxymethylpyrimidine diphosphate + H+	CPD0002 + CPD0500 <=> CPD0008 + CPD0516	Cytoplasmic	Reversible	Thermodynamics	2
RXN0884	R03471	thiD	phosphomethylpyrimidine kinase	ATP:4-amino-5-hydroxymethyl-2-methylpyrimidine 5-phosphotransferase	Thiamine metabolism	2.7.1.49	RSP_0647	ATP + 4-Amino-5-hydroxymethyl-2-methylpyrimidine <=> ADP + 4-Amino-2-methyl-5-phosphomethylpyrimidine + H+	CPD0002 + CPD0362 <=> CPD0008 + CPD0500 + CPD0063	Cytoplasmic	Reversible	Thermodynamics	2
RXN0885	R04448	thiM	putative hydoxyethylthiazole kinase	ATP:4-methyl-5-(2-hydroxyethyl)-thiazole 2-phosphotransferase	Thiamine metabolism	2.7.1.50	RSP_0649	ATP + 5-(2-Hydroxyethyl)-4-methylthiazole <=> ADP + 4-Methyl-5-(2-phosphoethyl)-thiazole + H+	CPD0002 + CPD0484 <=> CPD0008 + CPD0486 + CPD0063	Cytoplasmic	Reversible	Thermodynamics	2
RXN0886	R03223	thiE	thiamine-phosphate pyrophosphorylase	2-Methyl-4-amino-5-hydroxymethylpyrimidine-diphosphate:4-methyl-5-	Thiamine metabolism	2.5.1.3	RSP_0648 | RSP_3828	2-Methyl-4-amino-5-hydroxymethylpyrimidine diphosphate + 4-Methyl-5-(2-phosphoethyl)-thiazole + 2 H+ <=> Diphosphate + Thiamin phosphate	CPD0516 + CPD0486 + 2 CPD0063 <=> CPD0012 + CPD0326	Cytoplasmic	Reversible	Thermodynamics	2
RXN0887	R00811	fruAB	Fructose transport via PEP:Pyr PTS	protein-Npi-phospho-L-histidine:sugar phosphotransferase	Transport, inner membrane	2.7.1.69	RSP_1786 & RSP_1788	D-fructose[p] + Phosphoenolpyruvate <=> Fructose-1-phosphate + Pyruvate	CPD0768 + CPD0058 <=> CPD0330 + CPD0020	Cytoplasmic	Reversible	Thermodynamics	4
RXN0888		bztABCD	ABC L-glutamate transporter		Transport, inner membrane		RSP_1747 & RSP_1748 & RSP_1749 & RSP_1750	ATP + H2O + L-glutamate[p] => ADP + H+ + Orthophosphate + L-glutamate	CPD0002 + CPD0001 + CPD0772 => CPD0008 + CPD0063 + CPD0009 + CPD0022	CytoplasmicMembrane	Forward only	ABC Transporter	4
RXN0889		bztABCD	ABC L-aspartate transporter		Transport, inner membrane		RSP_1747 & RSP_1748 & RSP_1749 & RSP_1750	ATP + H2O + L-aspartate[p] => ADP + H+ + Orthophosphate + L-aspartate	CPD0002 + CPD0001 + CPD0774 => CPD0008 + CPD0063 + CPD0009 + CPD0040	CytoplasmicMembrane	Forward only	ABC Transporter	4
RXN0890			ABC L-glutamine transporter		Transport, inner membrane		(RSP_1747 & RSP_1748 & RSP_1749 & RSP_1750) | (RSP_0371 & RSP_0372 & RSP_0373 & RSP_0374)	ATP + H2O + L-glutamine[p] => ADP + H+ + Orthophosphate + L-glutamine	CPD0002 + CPD0001 + CPD0796 => CPD0008 + CPD0063 + CPD0009 + CPD0052	CytoplasmicMembrane	Forward only	ABC Transporter	4
RXN0891		takPQM	Pyruvate transport via Na+ symport		Transport, inner membrane		RSP_0097 & RSP_6094 & RSP_0099	Pyruvate[p] + 2 Sodium[p] <=> Pyruvate + 2 Sodium	CPD0894 + 2 CPD0877 <=> CPD0020 + 2 CPD0876	CytoplasmicMembrane	Reversible		4
RXN0892		takPQM	2-Oxobutanoate transport via Na+ symport		Transport, inner membrane		RSP_0097 & RSP_6094 & RSP_0099	2-Oxobutanoate[p] + 2 Sodium[p] => 2-Oxobutanoate + 2 Sodium	CPD0896 + 2 CPD0877 => CPD0085 + 2 CPD0876	CytoplasmicMembrane	Forward only		4
RXN0893		takPQM	2-Oxopentanoic acid transport via Na+ symport		Transport, inner membrane		RSP_0097 & RSP_6094 & RSP_0099	2-Oxopentanoic acid[p] + 2 Sodium[p] <=> 2-Oxopentanoic acid + 2 Sodium	CPD0898 + 2 CPD0877 <=> CPD0893 + 2 CPD0876	CytoplasmicMembrane	Reversible		4
RXN0894		modABC	ABC molybdate transporter		Transport, inner membrane		RSP_3871 & RSP_3869 & RSP_3868	ATP + H2O + Molybdate[p] => ADP + H+ + Orthophosphate + Molybdate	CPD0002 + CPD0001 + CPD0731 => CPD0008 + CPD0063 + CPD0009 + CPD0721	CytoplasmicMembrane	Reversible		3
RXN0895			ABC Fe3+ transport		Transport, inner membrane		(RSP_3413 & RSP_3414 & RSP_3415 & RSP_3416) | (RSP_3392 & RSP_3391 & RSP_3390) | (RSP_2403 & RSP_2404 & RSP_2405) | (RSP_1439 & RSP_1437 & RSP_1438) | (RSP_3079 & RSP_3220 & RSP_3222 & RSP_3221)	ATP + H2O + Fe3+[p] => ADP + H+ + Orthophosphate + Fe3+	CPD0002 + CPD0001 + CPD0739 => CPD0008 + CPD0063 + CPD0009 + CPD0724	CytoplasmicMembrane	Forward only	ABC Transporter	3
RXN0896			ABC glycine betaine transporter		Transport, inner membrane		(RSP_3059 & RSP_3058 & RSP_3057) | (RSP_3998 & RSP_3999 & RSP_4000)	ATP + H2O + betaine[p] => ADP + H+ + Orthophosphate + betaine	CPD0002 + CPD0001 + CPD0741 => CPD0008 + CPD0063 + CPD0009 + CPD0285	CytoplasmicMembrane	Forward only	ABC Transporter	3
RXN0897		proVWX	ABC L-proline transporter		Transport, inner membrane		RSP_2181 & RSP_2180 & RSP_2179	ATP + H2O + L-proline[p] => ADP + H+ + Orthophosphate + proline	CPD0002 + CPD0001 + CPD0743 => CPD0008 + CPD0063 + CPD0009 + CPD0113	CytoplasmicMembrane	Forward only	ABC Transporter	3
RXN0898		proVWX	ABC choline transporter		Transport, inner membrane		RSP_2181 & RSP_2180 & RSP_2179	ATP + H2O + choline[p] => ADP + H+ + Orthophosphate + choline	CPD0002 + CPD0001 + CPD0745 => CPD0008 + CPD0063 + CPD0009 + CPD0088	CytoplasmicMembrane	Forward only	ABC Transporter	3
RXN0899		smo	ABC sorbitol transporter		Transport, inner membrane		(RSP_0091 & RSP_0092 & RSP_0093 & RSP_0094) | (RSP_4037 & RSP_4035 & RSP_4034)	ATP + H2O + D-Sorbitol[p] => ADP + H+ + Orthophosphate + D-Sorbitol	CPD0002 + CPD0001 + CPD0753 => CPD0008 + CPD0063 + CPD0009 + CPD0291	CytoplasmicMembrane	Forward only	ABC Transporter	3
RXN0900		smo	ABC Mannitol transporter		Transport, inner membrane		(RSP_0091 & RSP_0092 & RSP_0093 & RSP_0094) | (RSP_4037 & RSP_4035 & RSP_4034)	ATP + H2O + Mannitol[p] => ADP + H+ + Orthophosphate + Mannitol	CPD0002 + CPD0001 + CPD0755 => CPD0008 + CPD0063 + CPD0009 + CPD0599	CytoplasmicMembrane	Forward only	ABC Transporter	3
RXN0901		bztABCD	ABC L-asparagine transporter		Transport, inner membrane		RSP_0346 & RSP_0347 & RSP_0348 & RSP_0349	ATP + H2O + L-asparagine[p] => ADP + H+ + Orthophosphate + L-asparagine	CPD0002 + CPD0001 + CPD0776 => CPD0008 + CPD0063 + CPD0009 + CPD0115	CytoplasmicMembrane	Forward only	ABC Transporter	4
RXN0902		ddpABC	ABC D-Alanyl-D-alanine transporter		Transport, inner membrane		(RSP_0804 & RSP_0805 & RSP_0806 & RSP_0807) | (RSP_0803 & RSP_0805 & RSP_0806 & RSP_0807) | (RSP_1451 & RSP_1452 & RSP_1453 & RSP_1454) | (RSP_3524 & RSP_3523 & RSP_3522 & RSP_3520) | (RSP_3525 & RSP_3523 & RSP_3522 & RSP_3520) | (RSP_3248 & RSP_3249 & RSP_3250 & RSP_3251) | (RSP_3255 & RSP_3257 & RSP_3258 & RSP_3252) | (RSP_0704 & RSP_0703 & RSP_0702 & RSP_0701) | (RSP_3231 & RSP_3232 & RSP_3235…	ATP + H2O + L-alanine-D-glutamate-meso-2,6-diaminoheptanedioate-D-alanine[p] => ADP + H+ + Orthophosphate + L-alanine-D-glutamate-meso-2,6-diaminoheptanedioate-D-alanine	CPD0002 + CPD0001 + CPD0809 => CPD0008 + CPD0063 + CPD0009 + CPD0315	CytoplasmicMembrane	Forward only	ABC Transporter	3
RXN0903			Ammonia transport via proton symport		Transport, inner membrane		RSP_0888	NH3[p] + 2 H+[p] <=> NH3 + 2 H+	CPD0874 + 2 CPD0873 <=> CPD0013 + 2 CPD0063	CytoplasmicMembrane	Forward only	ABC Transporter	3
RXN0904		dctPQM	Succinate transport via Na+ symport		Transport, inner membrane		RSP_0910 & RSP_0911 & RSP_0912	Succinate[p] + 2 Sodium[p] => Succinate + 2 Sodium	CPD0886 + 2 CPD0877 => CPD0034 + 2 CPD0876	CytoplasmicMembrane	Forward only	Literature	3
RXN0905		dctPQM	(S)-Malate transport via Na+ symport		Transport, inner membrane		RSP_0910 & RSP_0911 & RSP_0912	Malate[p] + 2 Sodium[p] <=> Malate + 2 Sodium	CPD0889 + 2 CPD0877 <=> CPD0114 + 2 CPD0876	CytoplasmicMembrane	Reversible		3
RXN0906		dctPQM	Fumarate transport via Na+ symport		Transport, inner membrane		RSP_0910 & RSP_0911 & RSP_0912	Fumarate[p] + 2 Sodium[p] <=> Fumarate + 2 Sodium	CPD0891 + 2 CPD0877 <=> CPD0095 + 2 CPD0876	CytoplasmicMembrane	Reversible		3
RXN0907		cysPTWA	ABC thiosulfate transporter		Transport, inner membrane		(RSP_3696 & RSP_3697 & RSP_3698 & RSP_3699) | (RSP_3858 & RSP_3861 & RSP_3860 & RSP_3859)	ATP + H2O + thiosulfate[p] => ADP + H+ + Orthophosphate + thiosulfate	CPD0002 + CPD0001 + CPD0727 => CPD0008 + CPD0063 + CPD0009 + CPD0720	CytoplasmicMembrane	Forward only	ABC Transporter	2
RXN0908		thiABC	thiamine ABC transporter		Transport, inner membrane		(RSP_1391 & RSP_1392 & RSP_1393)	ATP + H2O + thiamine[p] => ADP + H+ + Orthophosphate + thiamine	CPD0002 + CPD0001 + CPD0733 => CPD0008 + CPD0063 + CPD0009 + CPD0722	CytoplasmicMembrane	Forward only	ABC Transporter	2
RXN0909			ABC putrescine transporter		Transport, inner membrane		(RSP_2397 & RSP_2398 & RSP_2399 & RSP_2400) | (RSP_3337 & RSP_3335 & RSP_3336 & RSP_3338) | (RSP_0016 & RSP_0017 & RSP_0015 & RSP_0161) | (RSP_2158 & RSP_2156 & RSP_2157 & RSP_2159) | (RSP_3038 & RSP_3039 & RSP_3040 & RSP_3041)	ATP + H2O + putrescine[p] => ADP + H+ + Orthophosphate + putrescine	CPD0002 + CPD0001 + CPD0735 => CPD0008 + CPD0063 + CPD0009 + CPD0105	CytoplasmicMembrane	Forward only	ABC Transporter	2
RXN0910			ABC spermidine transporter		Transport, inner membrane		(RSP_3337 & RSP_3335 & RSP_3336 & RSP_3338) | (RSP_0016 & RSP_0017 & RSP_0015 & RSP_0161) | (RSP_2158 & RSP_2156 & RSP_2157 & RSP_2159) | (RSP_3038 & RSP_3039 & RSP_3040 & RSP_3041)	ATP + H2O + spermidine[p] => ADP + H+ + Orthophosphate + spermidine	CPD0002 + CPD0001 + CPD0737 => CPD0008 + CPD0063 + CPD0009 + CPD0723	CytoplasmicMembrane	Forward only	ABC Transporter	2
RXN0912		yurMNO	ABC Maltose transporter		Transport, inner membrane	3.6.3.19	(RSP_3941 & RSP_3942 & RSP_3943 & RSP_3948) | (RSP_2870 & RSP_2871 & RSP_2872 & RSP_2873)	ATP + H2O + Maltose[p] => ADP + H+ + Orthophosphate + Maltose	CPD0002 + CPD0001 + CPD0749 => CPD0008 + CPD0063 + CPD0009 + CPD0145	CytoplasmicMembrane	Forward only	ABC Transporter	2
RXN0913		ugp	ABC glycerol-3-phosphate transporter		Transport, inner membrane		(RSP_3287 & RSP_3288 & RSP_3289 & RSP_3290) | (RSP_3672 & RSP_3673 & RSP_3674 & RSP_3677)	ATP + H2O + glycerol-3-phosphate[p] => ADP + H+ + Orthophosphate + glycerol-3-phosphate	CPD0002 + CPD0001 + CPD0751 => CPD0008 + CPD0063 + CPD0009 + CPD0073	CytoplasmicMembrane	Forward only	ABC Transporter	2
RXN0915			ABC glycerol transporter		Transport, inner membrane		(RSP_2663 & RSP_2665 & RSP_2666 & RSP_2667) | (RSP_2663 & RSP_2665 & RSP_2666 & RSP_2669)	ATP + H2O + glycerol[p] => ADP + H+ + Orthophosphate + glycerol	CPD0002 + CPD0001 + CPD0761 => CPD0008 + CPD0063 + CPD0009 + CPD0089	CytoplasmicMembrane	Forward only	ABC Transporter	2
RXN0916			ABC ribose transporter		Transport, inner membrane	3.6.3.17	(RSP_6150 & RSP_1247 & RSP_1249) | (RSP_2365 & RSP_2367 & RSP_2366 & RSP_2368) | (RSP_3732 & RSP_3735 & RSP_3734 & RSP_3733) | (RSP_3687 & RSP_3689 & RSP_3688)	ATP + H2O + ribose[p] => ADP + H+ + Orthophosphate + ribose	CPD0002 + CPD0001 + CPD0763 => CPD0008 + CPD0063 + CPD0009 + CPD0094	CytoplasmicMembrane	Forward only	ABC Transporter	2
RXN0917		xyl	ABC xylose transporter		Transport, inner membrane		(RSP_1178 & RSP_1179 & RSP_1180) | (RSP_3701 & RSP_3703 & RSP_3702)	ATP + H2O + D-xylose[p] => ADP + H+ + Orthophosphate + D-xylose	CPD0002 + CPD0001 + CPD0766 => CPD0008 + CPD0063 + CPD0009 + CPD0765	CytoplasmicMembrane	Forward only	ABC Transporter	2
RXN0918			ABC fructose transporter		Transport, inner membrane		RSP_0990 & RSP_0989 & RSP_0988	ATP + H2O + D-fructose[p] => ADP + H+ + Orthophosphate + D-fructose	CPD0002 + CPD0001 + CPD0768 => CPD0008 + CPD0063 + CPD0009 + CPD0075	CytoplasmicMembrane	Forward only	ABC Transporter	2
RXN0919		pstABCS	ABC phosphate transporter		Transport, inner membrane		RSP_2601 & RSP_2602 & RSP_2603 & RSP_2604	ATP + H2O + phosphate[p] => ADP + H+ + 2 phosphate	CPD0002 + CPD0001 + CPD0770 => CPD0008 + CPD0063 + 2 CPD0009	CytoplasmicMembrane	Forward only	ABC Transporter	2
RXN0920		aapP/gtpBCD	ABC L-arginine transporter		Transport, inner membrane		RSP_3950 & RSP_3951 & RSP_3952 & RSP_3953	ATP + H2O + L-arginine[p] => ADP + H+ + Orthophosphate + L-arginine	CPD0002 + CPD0001 + CPD0788 => CPD0008 + CPD0063 + CPD0009 + CPD0050	CytoplasmicMembrane	Forward only	ABC Transporter	2
RXN0921			ABC L-histidine transporter		Transport, inner membrane		RSP_3457 & RSP_3459 & RSP_3458 & RSP_3460	ATP + H2O + L-histidine[p] => ADP + H+ + Orthophosphate + L-histidine	CPD0002 + CPD0001 + CPD0790 => CPD0008 + CPD0063 + CPD0009 + CPD0106	CytoplasmicMembrane	Forward only	ABC Transporter	2
RXN0922			ABC L-lysine transporter		Transport, inner membrane		RSP_3457 & RSP_3459 & RSP_3458 & RSP_3460	ATP + H2O + L-lysine[p] => ADP + H+ + Orthophosphate + L-lysine	CPD0002 + CPD0001 + CPD0792 => CPD0008 + CPD0063 + CPD0009 + CPD0038	CytoplasmicMembrane	Forward only	ABC Transporter	2
RXN0923			ABC L-cysteine transporter		Transport, inner membrane		RSP_3742 & RSP_3744 & RSP_3745	ATP + H2O + L-cysteine[p] => ADP + H+ + Orthophosphate + L-cysteine	CPD0002 + CPD0001 + CPD0794 => CPD0008 + CPD0063 + CPD0009 + CPD0077	CytoplasmicMembrane	Forward only	ABC Transporter	2
RXN0924			ABC D-Alanine transporter	D-Alanine ABC transporter	Transport, inner membrane		?	ATP + H2O + D-Alanine[p] => ADP + H+ + Orthophosphate + D-Alanine	CPD0002 + CPD0001 + CPD0908 => CPD0008 + CPD0063 + CPD0009 + CPD0104	CytoplasmicMembrane	Forward only	ABC Transporter	2
RXN0925			ABC L-Alanine transporter		Transport, inner membrane		?	ATP + H2O + L-Alanine[p] => ADP + H+ + Orthophosphate + L-Alanine	CPD0002 + CPD0001 + CPD0910 => CPD0008 + CPD0063 + CPD0009 + CPD0033	CytoplasmicMembrane	Forward only	ABC Transporter	2
RXN0926			ABC L-Glycine transporter		Transport, inner membrane		?	ATP + H2O + Glycine[p] => ADP + H+ + Orthophosphate + Glycine	CPD0002 + CPD0001 + CPD0912 => CPD0008 + CPD0063 + CPD0009 + CPD0030	CytoplasmicMembrane	Forward only	ABC Transporter	2
RXN0928			ABC L-leucine transporter		Transport, inner membrane		(RSP_3968 & RSP_3967 & RSP_3966 & RSP_3964) | (RSP_3968 & RSP_3967 & RSP_3966 & RSP_3965) | (RSP_3297 & RSP_3294 & RSP_3293 & RSP_3295) | (RSP_3297 & RSP_3294 & RSP_3293 & RSP_3296) | (RSP_2923 & RSP_2926 & RSP_2927 & RSP_2925) | (RSP_2923 & RSP_2926 & RSP_2927 & RSP_2924) | (RSP_2275 & RSP_2277 & RSP_2276 & RSP_2274) | (RSP_2275 & RSP_2277 & RSP_2276 & RSP_2278) | (RSP_1290 & RSP_1291 & RSP_1289…	ATP + H2O + L-leucine[p] => ADP + H+ + Orthophosphate + L-leucine	CPD0002 + CPD0001 + CPD0798 => CPD0008 + CPD0063 + CPD0009 + CPD0096	CytoplasmicMembrane	Forward only	ABC Transporter	2
RXN0929			ABC L-isoleucine transporter		Transport, inner membrane		(RSP_3968 & RSP_3967 & RSP_3966 & RSP_3964) | (RSP_3968 & RSP_3967 & RSP_3966 & RSP_3965) | (RSP_3297 & RSP_3294 & RSP_3293 & RSP_3295) | (RSP_3297 & RSP_3294 & RSP_3293 & RSP_3296) | (RSP_2923 & RSP_2926 & RSP_2927 & RSP_2925) | (RSP_2923 & RSP_2926 & RSP_2927 & RSP_2924) | (RSP_2275 & RSP_2277 & RSP_2276 & RSP_2274) | (RSP_2275 & RSP_2277 & RSP_2276 & RSP_2278) | (RSP_1290 & RSP_1291 & RSP_1289…	ATP + H2O + L-isoleucine[p] => ADP + H+ + Orthophosphate + L-isoleucine	CPD0002 + CPD0001 + CPD0800 => CPD0008 + CPD0063 + CPD0009 + CPD0219	CytoplasmicMembrane	Forward only	ABC Transporter	2
RXN0930			ABC L-valine transporter		Transport, inner membrane		(RSP_3968 & RSP_3967 & RSP_3966 & RSP_3964) | (RSP_3968 & RSP_3967 & RSP_3966 & RSP_3965) | (RSP_3297 & RSP_3294 & RSP_3293 & RSP_3295) | (RSP_3297 & RSP_3294 & RSP_3293 & RSP_3296) | (RSP_2923 & RSP_2926 & RSP_2927 & RSP_2925) | (RSP_2923 & RSP_2926 & RSP_2927 & RSP_2924) | (RSP_2275 & RSP_2277 & RSP_2276 & RSP_2274) | (RSP_2275 & RSP_2277 & RSP_2276 & RSP_2278) | (RSP_1290 & RSP_1291 & RSP_1289…	ATP + H2O + L-valine[p] => ADP + H+ + Orthophosphate + L-valine	CPD0002 + CPD0001 + CPD0802 => CPD0008 + CPD0063 + CPD0009 + CPD0133	CytoplasmicMembrane	Forward only	ABC Transporter	2
RXN0931		metNIQ	ABC L-methionine transporter		Transport, inner membrane		RSP_0129 & RSP_0130 & RSP_0132	ATP + H2O + L-methionine[p] => ADP + H+ + Orthophosphate + L-methionine	CPD0002 + CPD0001 + CPD0804 => CPD0008 + CPD0063 + CPD0009 + CPD0057	CytoplasmicMembrane	Forward only	ABC Transporter	2
RXN0933		oppABC	ABC oligopeptide (tetrapeptide) transporter		Transport, inner membrane		RSP_1478 & RSP_1479 & RSP_1480 & RSP_1481	ATP + H2O + L-alanine-D-glutamate-meso-2,6-diaminoheptanedioate-D-alanine[p] => ADP + H+ + Orthophosphate + L-alanine-D-glutamate-meso-2,6-diaminoheptanedioate-D-alanine	CPD0002 + CPD0001 + CPD0812 => CPD0008 + CPD0063 + CPD0009 + CPD0811	CytoplasmicMembrane	Forward only	ABC Transporter	2
RXN0934			ABC glutathione (reduced) transporter		Transport, inner membrane		(RSP_3030 & RSP_3031 & RSP_3033 & RSP_3034) | (RSP_3032 & RSP_3030 & RSP_3031 & RSP_3034)	ATP + H2O + glutathione[p] => ADP + H+ + Orthophosphate + glutathione	CPD0002 + CPD0001 + CPD0814 => CPD0008 + CPD0063 + CPD0009 + CPD0041	CytoplasmicMembrane	Forward only	ABC Transporter	2
RXN0935			ABC Glutathione disulfide (oxidized) transporter		Transport, inner membrane		(RSP_3030 & RSP_3031 & RSP_3033 & RSP_3034) | (RSP_3032 & RSP_3030 & RSP_3031 & RSP_3034)	ATP + H2O + Glutathione disulfide[p] => ADP + H+ + Orthophosphate + Glutathione disulfide	CPD0002 + CPD0001 + CPD0816 => CPD0008 + CPD0063 + CPD0009 + CPD0099	CytoplasmicMembrane	Forward only	ABC Transporter	2
RXN0936			ABC cobalamin (Cobamide coenzyme) transporter		Transport, inner membrane	3.6.3.34	(RSP_3413 & RSP_3414 & RSP_3415 & RSP_3416) | (RSP_3392 & RSP_3391 & RSP_3390) | (RSP_2403 & RSP_2404 & RSP_2405) | (RSP_1439 & RSP_1437 & RSP_1438) | (RSP_3079 & RSP_3220 & RSP_3222 & RSP_3221)	ATP + H2O + cobalamin[p] => ADP + H+ + Orthophosphate + cobalamin	CPD0002 + CPD0001 + CPD0818 => CPD0008 + CPD0063 + CPD0009 + CPD0138	CytoplasmicMembrane	Forward only	ABC Transporter	2
RXN0937		sitABCD	ABC Mn+2 transporter		Transport, inner membrane		RSP_0904 & RSP_0905 & RSP_0906 & RSP_0908	ATP + H2O + Mn2[p] => ADP + H+ + Orthophosphate + Mn2	CPD0002 + CPD0001 + CPD0831 => CPD0008 + CPD0063 + CPD0009 + CPD0830	CytoplasmicMembrane	Forward only	ABC Transporter	2
RXN0938		sitABCD	ABC Fe+2 transporter		Transport, inner membrane		RSP_0904 & RSP_0905 & RSP_0906 & RSP_0908	ATP + H2O + Fe+2[p] => ADP + H+ + Orthophosphate + Fe+2	CPD0002 + CPD0001 + CPD0828 => CPD0008 + CPD0063 + CPD0009 + CPD0658	CytoplasmicMembrane	Forward only	ABC Transporter	2
RXN0939		cbiQ	ABC Co2+ transporter		Transport, inner membrane		(RSP_3207 & RSP_3209 & RSP_3211) | (RSP_2174 & RSP_2175 & RSP_3207)	ATP + H2O + Co2+[p] => ADP + H+ + Orthophosphate + Co2+	CPD0002 + CPD0001 + CPD0834 => CPD0008 + CPD0063 + CPD0009 + CPD0129	CytoplasmicMembrane	Forward only	ABC Transporter	2
RXN0940		ccmABCD	ABC heme exporter		Transport, inner membrane		RSP_1801 & RSP_1802 & RSP_1803 & RSP_1804	ATP + H2O + heme[p] => ADP + H+ + Orthophosphate + heme	CPD0002 + CPD0001 + CPD0659 => CPD0008 + CPD0063 + CPD0009 + CPD0836	CytoplasmicMembrane	Forward only	ABC Transporter	2
RXN0941			ABC Cu2+ transporter		Transport, inner membrane	3.6.3.34	(RSP_3413 & RSP_3414 & RSP_3415 & RSP_3416) | (RSP_3392 & RSP_3391 & RSP_3390) | (RSP_2403 & RSP_2404 & RSP_2405) | (RSP_1439 & RSP_1437 & RSP_1438) | (RSP_3079 & RSP_3220 & RSP_3222 & RSP_3221)	ATP + H2O + Cu2+[p] => ADP + H+ + Orthophosphate + Cu2+	CPD0002 + CPD0001 + CPD0821 => CPD0008 + CPD0063 + CPD0009 + CPD0820	CytoplasmicMembrane	Forward only	ABC Transporter	2
RXN0942		cysPTWA	ABC sulfate transporter		Transport, inner membrane	3.6.3.25	(RSP_3696 & RSP_3697 & RSP_3698 & RSP_3699) | (RSP_3858 & RSP_3861 & RSP_3860 & RSP_3859)	ATP + H2O + sulfate[p] => ADP + H+ + Orthophosphate + sulfate	CPD0002 + CPD0001 + CPD0729 => CPD0008 + CPD0063 + CPD0009 + CPD0047	CytoplasmicMembrane	Forward only	ABC Transporter	2
RXN0944			H2O transport via diffusion		Transport, inner membrane		RSP_2782	H2O => H2O[p]	CPD0001 => CPD0871	CytoplasmicMembrane	Forward only	Thermodynamics	2
RXN0945			Sodium/Calcium antiporter (1:1)		Transport, inner membrane		RSP_2638	Calcium + Sodium[p] <==> Calcium[p] + Sodium	CPD0879 + CPD0877 <=> CPD0880 + CPD0876	CytoplasmicMembrane	Reversible		2
RXN0946			Sodium/H+ antiporter		Transport, inner membrane		RSP_0998	H+[p] + Sodium <=> H+ + Sodium[p]	CPD0873 + CPD0876 <=> CPD0063 + CPD0877	CytoplasmicMembrane	Reversible		2
RXN0947			Sodium/Sulfate symporter		Transport, inner membrane		RSP_3330 | RSP_0656	Sulfate[p] + Sodium[p] <=> Sulfate + Sodium	CPD0729 + CPD0877 <=> CPD0047 + CPD0876	CytoplasmicMembrane	Reversible		2
RXN0948			CO2 transport via diffusion		Transport, inner membrane		diffusion	CO2[p] <=> CO2	CPD0882 <=> CPD0011	CytoplasmicMembrane	Reversible	Thermodynamics	2
RXN0949			O2 transport via diffusion		Transport, inner membrane		diffusion	O2[p] <=> O2	CPD0884 <=> CPD0007	CytoplasmicMembrane	Reversible	Thermodynamics	2
RXN0950		TauABC	Taurine ABC transporter		Transport, inner membrane	3.6.3.36	(RSP_0180 & RSP_0181 & RSP_0179) | (RSP_0940 & RSP_0941 & RSP_0942)	ATP + H2O + Taurine[p] => ADP + H+ + Orthophosphate + Taurine	CPD0002 + CPD0001 + CPD1137 => CPD0008 + CPD0063 + CPD0009 + CPD0676	CytoplasmicMembrane	Forward only	ABC Transporter	3
RXN0951		znuABC	ABC zinc transporter		Transport, inner membrane		RSP_3571 & RSP_3567 & RSP_3568	ATP + H2O + zinc[p] => ADP + H+ + Orthophosphate + zinc	CPD0002 + CPD0001 + CPD0826 => CPD0008 + CPD0063 + CPD0009 + CPD0825	CytoplasmicMembrane	Forward only	ABC Transporter	2
RXN0952			mannose transport via PEP:Pyr PTS	maltose alpha-D-glucosylmutase	Transport, inner membrane	2.7.1.69	RSP_1685	Phosphoenolpyruvate + Mannose[p] => Pyruvate + D-Mannose 6-phosphate	CPD0058 + CPD1040 => CPD0020 + CPD0177	periplasmic	Forward only	Thermodynamics	2
RXN0953			arginine transport via diffusion		Transport, outer membrane		RSP_0842	L-arginine[e] <=> L-arginine[p]	CPD0789 <=> CPD0788	OuterMembrane	Reversible	Thermodynamics	2
RXN0954			histidine transport via diffusion		Transport, outer membrane		RSP_0842	L-histidine[e] <=> L-histidine[p]	CPD0791 <=> CPD0790	OuterMembrane	Reversible	Thermodynamics	2
RXN0955			lysine transport via diffusion		Transport, outer membrane		RSP_0842	L-lysine[e] <=> L-lysine[p]	CPD0793 <=> CPD0792	OuterMembrane	Reversible	Thermodynamics	2
RXN0956			cysteine transport via diffusion		Transport, outer membrane		RSP_0842	L-cysteine[e] <=> L-cysteine[p]	CPD0795 <=> CPD0794	OuterMembrane	Reversible	Thermodynamics	2
RXN0957			glutamine transport via diffusion		Transport, outer membrane		RSP_0842	L-glutamine[e] <=> L-glutamine[p]	CPD0797 <=> CPD0796	OuterMembrane	Reversible	Thermodynamics	2
RXN0958			L-leucine transport via diffusion		Transport, outer membrane		RSP_0842	L-leucine[e] <=> L-leucine[p]	CPD0799 <=> CPD0798	OuterMembrane	Reversible	Thermodynamics	2
RXN0959			L-isoleucine transport via diffusion		Transport, outer membrane		RSP_0842	L-isoleucine[e] <=> L-isoleucine[p]	CPD0801 <=> CPD0800	OuterMembrane	Reversible	Thermodynamics	2
RXN0960			L-valine transport via diffusion		Transport, outer membrane		RSP_0842	L-valine[e] <=> L-valine[p]	CPD0803 <=> CPD0802	OuterMembrane	Reversible	Thermodynamics	2
RXN0961			L-methionine transport via diffusion		Transport, outer membrane		RSP_0842	L-methionine[e] <=> L-methionine[p]	CPD0805 <=> CPD0804	OuterMembrane	Reversible	Thermodynamics	2
RXN0963			D-Alanyl-D-alanine transport via diffusion		Transport, outer membrane		RSP_0842	D-Alanyl-D-alanine[e] <=> D-Alanyl-D-alanine[p]	CPD0810 <=> CPD0809	OuterMembrane	Reversible	Thermodynamics	2
RXN0964			oligopeptide (tetrapeptide) transport via diffusion		Transport, outer membrane		RSP_0842	L-alanine-D-glutamate-meso-2,6-diaminoheptanedioate-D-alanine[e] <=> L-alanine-D-glutamate-meso-2,6-diaminoheptanedioate-D-alanine[p]	CPD0813 <=> CPD0812	OuterMembrane	Reversible	Thermodynamics	2
RXN0965			glutathione transport via diffusion		Transport, outer membrane		RSP_0842	glutathione[e] <=> glutathione[p]	CPD0815 <=> CPD0814	OuterMembrane	Reversible	Thermodynamics	2
RXN0966			Glutathione disulfide transport via diffusion		Transport, outer membrane		RSP_0842	Glutathione disulfide[e] <=> Glutathione disulfide[p]	CPD0817 <=> CPD0816	OuterMembrane	Reversible	Thermodynamics	2
RXN0967			cobalamin transport via diffusion		Transport, outer membrane		RSP_0842	cobalamin[e] <=> cobalamin[p]	CPD0819 <=> CPD0818	OuterMembrane	Reversible		2
RXN0968			Cu2+ transport via diffusion		Transport, outer membrane		RSP_0842	Cu2+[e] <=> Cu2+[p]	CPD0822 <=> CPD0821	OuterMembrane	Reversible		2
RXN0969			zinc transport via diffusion		Transport, outer membrane		RSP_0842	zinc[e] <=> zinc[p]	CPD0827 <=> CPD0826	OuterMembrane	Reversible		2
RXN0970			Mn+2 transport via diffusion		Transport, outer membrane		RSP_0842	Mn+2[e] <=> Mn+2[p]	CPD0832 <=> CPD0831	OuterMembrane	Reversible		2
RXN0971			Fe+2 transport via diffusion		Transport, outer membrane		RSP_0842	Fe+2[e] <=> Fe+2[p]	CPD0829 <=> CPD0828	OuterMembrane	Reversible	Thermodynamics	2
RXN0972			Co2+ transport via diffusion		Transport, outer membrane		RSP_0842	Co2+[e] <=> Co2+[p]	CPD0835 <=> CPD0834	OuterMembrane	Reversible		2
RXN0973			heme transport via diffusion		Transport, outer membrane		RSP_0842	heme[e] <=> heme[p]	CPD0837 <=> CPD0836	OuterMembrane	Reversible		2
RXN0974			thiosulfate transport via diffusion		Transport, outer membrane		RSP_0842	Thiosulfate[e] <=> thiosulfate[p]	CPD0728 <=> CPD0727	OuterMembrane	Reversible	Thermodynamics	2
RXN0975			sulfate transport via diffusion		Transport, outer membrane		RSP_0842	sulfate[e] <=> sulfate[p]	CPD0730 <=> CPD0729	OuterMembrane	Reversible	Thermodynamics	2
RXN0976			molybdate transport via diffusion		Transport, outer membrane		RSP_0842	Molybdate[e] <=> Molybdate[p]	CPD0732 <=> CPD0731	OuterMembrane	Reversible		2
RXN0977			thiamine transport via diffusion		Transport, outer membrane		RSP_0842	thiamine[e] <=> thiamine[p]	CPD0734 <=> CPD0733	OuterMembrane	Reversible	Thermodynamics	2
RXN0978			putrescine transport via diffusion		Transport, outer membrane		RSP_0842	putrescine[e] <=> putrescine[p]	CPD0736 <=> CPD0735	OuterMembrane	Reversible	Thermodynamics	2
RXN0979			spermidine transport via diffusion		Transport, outer membrane		RSP_0842	spermidine[e] <=> spermidine[p]	CPD0738 <=> CPD0737	OuterMembrane	Reversible	Thermodynamics	2
RXN0980			Fe3+ transport via diffusion		Transport, outer membrane		RSP_0842	Fe3+[e] <=> Fe3+[p]	CPD0740 <=> CPD0739	OuterMembrane	Reversible	Thermodynamics	2
RXN0981			glycine betaine transport via diffusion		Transport, outer membrane		RSP_0842	betaine[e] <=> betaine[p]	CPD0742 <=> CPD0741	OuterMembrane	Reversible	Thermodynamics	2
RXN0982			proline transport via diffusion		Transport, outer membrane		RSP_0842	L-proline[e] <=> proline[p]	CPD0744 <=> CPD0743	OuterMembrane	Reversible	Thermodynamics	2
RXN0983			choline transport via diffusion		Transport, outer membrane		RSP_0842	choline[e] <=> choline[p]	CPD0746 <=> CPD0745	OuterMembrane	Reversible	Thermodynamics	2
RXN0986			glycerol-3-phosphate transport via diffusion		Transport, outer membrane		RSP_0842	glycerol-3-phosphate[e] <=> glycerol-3-phosphate[p]	CPD0752 <=> CPD0751	OuterMembrane	Reversible	Thermodynamics	2
RXN0987			sorbitol transport via diffusion		Transport, outer membrane		RSP_0842	D-Sorbitol[e] <=> D-Sorbitol[p]	CPD0754 <=> CPD0753	OuterMembrane	Reversible	Thermodynamics	2
RXN0988			Mannitol transport via diffusion		Transport, outer membrane		RSP_0842	Mannitol[e] <=> Mannitol[p]	CPD0756 <=> CPD0755	OuterMembrane	Reversible	Thermodynamics	2
RXN0991			glycerol transport via diffusion		Transport, outer membrane		RSP_0842	glycerol[e] <=> glycerol[p]	CPD0762 <=> CPD0761	OuterMembrane	Reversible	Thermodynamics	2
RXN0992			D-ribose transport via diffusion		Transport, outer membrane		RSP_0842	ribose[e] <=> ribose[p]	CPD0764 <=> CPD0763	OuterMembrane	Reversible	Thermodynamics	2
RXN0993			D-xylose transport via diffusion		Transport, outer membrane		RSP_0842	xylose[e] <=> xylose[p]	CPD0767 <=> CPD0766	OuterMembrane	Reversible	Thermodynamics	2
RXN0994			D-fructose transport via diffusion		Transport, outer membrane		RSP_0842	fructose[e] <=> fructose[p]	CPD0769 <=> CPD0768	OuterMembrane	Reversible	Thermodynamics	2
RXN0995			phosphate transport via diffusion		Transport, outer membrane		RSP_0842	phosphate[e] <=> phosphate[p]	CPD0771 <=> CPD0770	OuterMembrane	Reversible	Thermodynamics	2
RXN0996			L-glutamate transport via diffusion		Transport, outer membrane		RSP_0842	glutamate[e] <=> glutamate[p]	CPD0773 <=> CPD0772	OuterMembrane	Reversible	Thermodynamics	2
RXN0997			L-aspartate transport via diffusion		Transport, outer membrane		RSP_0842	aspartate[e] <=> aspartate[p]	CPD0775 <=> CPD0774	OuterMembrane	Reversible	Thermodynamics	2
RXN0998			L-asparagine transport via diffusion		Transport, outer membrane		RSP_0842	asparagine[e] <=> asparagine[p]	CPD0777 <=> CPD0776	OuterMembrane	Reversible	Thermodynamics	2
RXN0999			H2O transport via diffusion		Transport, outer membrane		RSP_0842	H2O[e] <=> H2O[p]	CPD0872 <=> CPD0871	OuterMembrane	Reversible	Thermodynamics	2
RXN1000			Ammonia transport via diffusion		Transport, outer membrane		RSP_0842	NH3[e] <=> NH3[p]	CPD0875 <=> CPD0874	OuterMembrane	Reversible	Thermodynamics	2
RXN1001			Sodium transport via diffusion		Transport, outer membrane		RSP_0842	Sodium[e] <=> Sodium[p]	CPD0878 <=> CPD0877	OuterMembrane	Reversible		2
RXN1002			Calcium transport via diffusion		Transport, outer membrane		RSP_0842	Calcium[e] <=> Calcium[p]	CPD0881 <=> CPD0880	OuterMembrane	Reversible		2
RXN1003			CO2 transport via diffusion		Transport, outer membrane		RSP_0842	CO2[e] <=> CO2[p]	CPD0883 <=> CPD0882	OuterMembrane	Reversible	Thermodynamics	2
RXN1004			O2 transport via diffusion		Transport, outer membrane		RSP_0842	O2[e] <=> O2[p]	CPD0885 <=> CPD0884	OuterMembrane	Reversible	Thermodynamics	2
RXN1005			Succinate transport via diffusion		Transport, outer membrane		RSP_0842	Succinate[e] <=> Succinate[p]	CPD0887 <=> CPD0886	OuterMembrane	Reversible	Thermodynamics	2
RXN1006			Malate transport via diffusion		Transport, outer membrane		RSP_0842	Malate[e] <=> Malate[p]	CPD0890 <=> CPD0889	OuterMembrane	Reversible	Thermodynamics	2
RXN1007			Fumarate transport via diffusion		Transport, outer membrane		RSP_0842	Fumarate[e] <=> Fumarate[p]	CPD0892 <=> CPD0891	OuterMembrane	Reversible	Thermodynamics	2
RXN1008			Pyruvate transport via diffusion		Transport, outer membrane		RSP_0842	Pyruvate[e] <=> Pyruvate[p]	CPD0895 <=> CPD0894	OuterMembrane	Reversible	Thermodynamics	2
RXN1009			2-Oxobutanoate transport via diffusion		Transport, outer membrane		RSP_0842	2-Oxobutanoate[e] <=> 2-Oxobutanoate[p]	CPD0897 <=> CPD0896	OuterMembrane	Reversible	Thermodynamics	2
RXN1010			2-Oxopentanoic acid transport via diffusion		Transport, outer membrane		RSP_0842	2-Oxopentanoic acid[e] <=> 2-Oxopentanoic acid[p]	CPD0899 <=> CPD0898	OuterMembrane	Reversible	Thermodynamics	2
RXN1012			3'-UMP transport via diffusion		Transport, outer membrane		RSP_0842	3'-UMP[e] <=> 3'-UMP[p]	CPD0903 <=> CPD0902	OuterMembrane	Reversible	Thermodynamics	2
RXN1013			3'-GMP transport via diffusion		Transport, outer membrane		RSP_0842	3'-GMP[e] <=> 3'-GMP[p]	CPD0905 <=> CPD0904	OuterMembrane	Reversible	Thermodynamics	2
RXN1014			3'-CMP transport via diffusion		Transport, outer membrane		RSP_0842	3'-CMP[e] <=> 3'-CMP[p]	CPD0907 <=> CPD0906	OuterMembrane	Reversible	Thermodynamics	2
RXN1015			D-Alanine transport via diffusion	D-Alanine transport via diffusion	Transport, outer membrane		RSP_0842	D-Alanine[e] <=> D-Alanine[p]	CPD0909 <=> CPD0908	OuterMembrane	Reversible	Thermodynamics	2
RXN1016			L-Alanine transport via diffusion		Transport, outer membrane		RSP_0842	L-Alanine[e] <=> L-Alanine[p]	CPD0911 <=> CPD0910	OuterMembrane	Reversible	Thermodynamics	2
RXN1017			L-Glycine transport via diffusion		Transport, outer membrane		RSP_0842	Glycine[e] <=>Glycine[p]	CPD0913 <=> CPD0912	OuterMembrane	Reversible	Thermodynamics	2
RXN1019			Mannose transport via diffusion		Transport, outer membrane		RSP_0842	Mannose[e] <=> Mannose[p]	CPD1041 <=> CPD1040	OuterMembrane	Reversible	Thermodynamics	2
RXN1020		aarF/ubiB	2-octaprenylphenol hydroxylase		Ubiquinone and other terpenoid-quinone biosynthesis	1.14.13.-	RSP_1337	2-octaprenylphenol + Oxygen + NADPH + H+ => 2-octaprenyl-6-hydroxyphenol + NADP+ + H2O	CPD0701 + CPD0007 + CPD0005 + CPD0063 => CPD1043 + CPD0006 + CPD0001	CytoplasmicMembrane	Forward only	Thermodynamics	2
RXN1021	R05615	ubiA	4-hydroxybenzoate polyprenyltransferase	all-trans-octaprenyl-diphosphate:4-hydroxybenzoate 3-octaprenyltransferase	Ubiquinone and other terpenoid-quinone biosynthesis	2.5.1.-	RSP_1008	all-trans-Octaprenyl diphosphate + 4-Hydroxybenzoate => 3-Octaprenyl-4-hydroxybenzoate + Diphosphate	CPD0680 + CPD0702 => CPD0700 + CPD0012	CytoplasmicMembrane	Forward only	Heuristics	2
RXN1022	R04986	ubiDX	3-octaprenyl-4hydroxybenzoate decarboxylase/carboxy-lyase	3-octaprenyl-4-hydroxybenzoate carboxy-lyase	Ubiquinone and other terpenoid-quinone biosynthesis	4.1.1.-	RSP_0467 & RSP_0468	3-Octaprenyl-4-hydroxybenzoate + H+ => 2-Octaprenylphenol + CO2	CPD0700 + CPD0063 => CPD0701 + CPD0011	Cytoplasmic	Forward only	Heuristics	2
RXN1023	R04988	ubiG	3-demethylubiquinone-9 3-methyltransferase		Ubiquinone and other terpenoid-quinone biosynthesis	2.1.1.64	RSP_1175	2-Octaprenyl-6-hydroxyphenol + S-Adenosyl-L-methionine <=> 2-Octaprenyl-6-methoxyphenol + S-Adenosyl-L-homocysteine	CPD1043 + CPD0017 <=> CPD0696 + CPD0019	Cytoplasmic	Reversible	Thermodynamics	2
RXN1024	R04989	ubiH	2-octaprenyl-3-methyl-6-methoxy-1,4-benzoquinol hydroxylase / 2-octaprenyl-6-methoxyphenol hydroxylase		Ubiquinone and other terpenoid-quinone biosynthesis	1.14.13.-	RSP_1869 | RSP_1492	2-Octaprenyl-6-methoxyphenol + Oxygen + NADPH => 2-Octaprenyl-6-methoxy-1,4-benzoquinone + NADP+ + H2O + H+	CPD0696 + CPD0007 + CPD0005 => CPD0697 + CPD0006 + CPD0001 + CPD0063	Cytoplasmic	Forward only	Thermodynamics	2
RXN1025	R04990	ubiE	2-octaprenyl-6-methoxy-1,4-benzoquinone methylase / demethylmenaquinone methyltransferase		Ubiquinone and other terpenoid-quinone biosynthesis	2.1.1.-	RSP_1338	2-Octaprenyl-6-methoxy-1,4-benzoquinone + S-Adenosyl-L-methionine <=> 2-Octaprenyl-3-methyl-6-methoxy-1,4-benzoquinone + S-Adenosyl-L-homocysteine	CPD0697 + CPD0017 <=> CPD0698 + CPD0019	Cytoplasmic	Reversible	Thermodynamics	2
RXN1026	R06146	ubiH	2-octaprenyl-3-methyl-6-methoxy-1,4-benzoquinol hydroxylase / 2-octaprenyl-6-methoxyphenol hydroxylase		Ubiquinone and other terpenoid-quinone biosynthesis	1.14.13.-	RSP_1869 | RSP_1492	2-Octaprenyl-3-methyl-6-methoxy-1,4-benzoquinone + Oxygen + NADPH + H+ <=> 2-Octaprenyl-3-methyl-5-hydroxy-6-methoxy-1,4-benzoquinone + NADP+ + H2O	CPD0698 + CPD0007 + CPD0005 + CPD0063 => CPD0699 + CPD0006 + CPD0001	Cytoplasmic	Forward only	Thermodynamics	2
RXN1028	R05614	ubiG	3-demethylubiquinone-9 3-methyltransferase		Ubiquinone and other terpenoid-quinone biosynthesis	2.1.1.64	RSP_1175	2-Octaprenyl-3-methyl-5-hydroxy-6-methoxy-1,4-benzoquinone + S-Adenosyl-L-methionine <=> Ubiquinone + S-Adenosyl-L-homocysteine	CPD0699 + CPD0017 <=> CPD0217 + CPD0019	Cytoplasmic	Reversible	Thermodynamics	2
RXN1029	R03968	leuCD	isopropylmalate isomerase	2-Isopropylmalate hydro-lyase	Valine, leucine and isoleucine biosynthesis	4.2.1.33	RSP_0863 & RSP_0862	(2S)-2-Isopropylmalate <=> 2-Isopropylmaleate + H2O	CPD0407 <=> CPD0412 + CPD0001	Cytoplasmic	Reversible	Thermodynamics	2
RXN1030	R04001	leuCD	isopropylmalate isomerase	3-Isopropylmalate hydro-lyase	Valine, leucine and isoleucine biosynthesis	4.2.1.33	RSP_0863 & RSP_0862	(2R,3S)-3-Isopropylmalate <=> 2-Isopropylmaleate + H2O	CPD1036 <=> CPD0412 + CPD0001	Cytoplasmic	Reversible	Thermodynamics	2
RXN1031	R03896	leuCD	isopropylmalate isomerase	(R)-2-Methylmalate hydro-lyase	Valine, leucine and isoleucine biosynthesis	4.2.1.33	RSP_0863 & RSP_0862	(R)-2-Methylmalate <=> 2-Methylmaleate + H2O	CPD1045 <=> CPD1046 + CPD0001	Cytoplasmic	Reversible	Thermodynamics	2
RXN1032			isopropylmalate isomerase		Valine, leucine and isoleucine biosynthesis	4.2.1.33	RSP_0863 & RSP_0862	D-erythro-3-Methylmalate <=> 2-Methylmaleate	CPD0549 <=> CPD1046 + CPD0001	Cytoplasmic	Reversible	Thermodynamics	2
RXN1033	R00006	ilvH	acetolactate synthase	pyruvate:pyruvate acetaldehydetransferase (decarboxylating);	Valine, leucine and isoleucine biosynthesis	2.2.1.6	RSP_2636 & (RSP_2637 | RSP_3284 | RSP_3155)	2-Acetolactate + CO2 <=> 2 Pyruvate + H+	CPD0307 + CPD0011 <=> 2 CPD0020 + CPD0063	Cytoplasmic	Reversible	Thermodynamics	4
RXN1034	R00226	ilvH	acetolactate synthase	(S)-2-acetolactate pyruvate-lyase (carboxylating)	Valine, leucine and isoleucine biosynthesis	2.2.1.6	RSP_2636 & (RSP_2637 | RSP_3284 | RSP_3155)	(S)-2-Acetolactate + CO2 <=> 2 Pyruvate + H+	CPD0544 + CPD0011 <=> 2 CPD0020 + CPD0063	Cytoplasmic	Reversible	Thermodynamics	4
RXN1035	R08648	ilvH	acetolactate synthase	pyruvate:2-oxobutanoate acetaldehydetransferase (decarboxylating)	Valine, leucine and isoleucine biosynthesis	2.2.1.6	RSP_2636 & (RSP_2637 | RSP_3284 | RSP_3155)	Pyruvate + 2-Oxobutanoate + H+ => (S)-2-Aceto-2-hydroxybutanoate + CO2	CPD0020 + CPD0085 + CPD0063 => CPD1042 + CPD0011	Cytoplasmic	Forward only	Heuristics	4
RXN1036	R03051		ketol-acid reductoisomerase	2,3-Dihydroxy-3-methylbutanoate:NADP+ oxidoreductase (isomerizing)	Valine, leucine and isoleucine biosynthesis	1.1.1.86	RSP_1865	2-Acetolactate + NADPH + H+ <=> 2,3-Dihydroxy-3-methylbutanoate + NADP+	CPD0307 + CPD0005 + CPD0063 <=> CPD0473 + CPD0006	Cytoplasmic	Reversible	Thermodynamics	2
RXN1037	R04439		ketol-acid reductoisomerase	(R)-2,3-Dihydroxy-3-methylbutanoate:NADP+ oxidoreductase(isomerizing)	Valine, leucine and isoleucine biosynthesis	1.1.1.86	RSP_1865	(R)-2,3-Dihydroxy-3-methylbutanoate + NADP+ <=> (S)-2-Acetolactate + NADPH + H+	CPD1037 + CPD0006 <=> CPD0544 + CPD0005 + CPD0063	Cytoplasmic	Reversible	Thermodynamics	2
RXN1038	R05069		ketol-acid reductoisomerase	(S)-2-Aceto-2-hydroxybutanoate:NADP+ oxidoreductase (isomerizing)	Valine, leucine and isoleucine biosynthesis	1.1.1.86	RSP_1865	(S)-2-Aceto-2-hydroxybutanoate <=> (R)-3-Hydroxy-3-methyl-2-oxopentanoate	CPD1042 <=> CPD1044	Cytoplasmic	Reversible	Thermodynamics	2
RXN1039	R05068		ketol-acid reductoisomerase		Valine, leucine and isoleucine biosynthesis	1.1.1.86	RSP_1865	(R)-2,3-Dihydroxy-3-methylpentanoate + NADP+ <=> (R)-3-Hydroxy-3-methyl-2-oxopentanoate + NADPH + H+	CPD1038 + CPD0006 <=> CPD1044 + CPD0005 + CPD0063	Cytoplasmic	Reversible	Thermodynamics	2
RXN1040	R01209	ilvD	dihydroxy-acid dehydratase	2,3-Dihydroxy-3-methylbutanoate hydro-lyase	Valine, leucine and isoleucine biosynthesis	4.2.1.9	RSP_3074 | RSP_0176	2,3-Dihydroxy-3-methylbutanoate => 3-Methyl-2-oxobutanoic acid + H2O	CPD0473 => CPD0109 + CPD0001	Cytoplasmic	Forward only	Thermodynamics	2
RXN1041	R02199	ilvE	branched-chain amino acid aminotransferase	L-Isoleucine:2-oxoglutarate aminotransferase	Valine, leucine and isoleucine biosynthesis	2.6.1.42	RSP_1140 | RSP_2216 | RSP_1215	L-Isoleucine + 2-Oxoglutarate <=> (S)-3-Methyl-2-oxopentanoic acid + L-Glutamate	CPD0219 + CPD0023 <=> CPD0271 + CPD0022	Cytoplasmic	Reversible	Thermodynamics	2
RXN1042	R01090	ilvE	branched-chain amino acid aminotransferase	L-Leucine:2-oxoglutarate aminotransferase	Valine, leucine and isoleucine biosynthesis	2.6.1.42	RSP_1140 | RSP_2216 | RSP_1215	L-Leucine + 2-Oxoglutarate <=> 4-Methyl-2-oxopentanoate + L-Glutamate	CPD0096 + CPD0023 <=> CPD1032 + CPD0022	Cytoplasmic	Reversible	Thermodynamics	2
RXN1043	R01214	ilvE	branched-chain amino acid aminotransferase	L-Valine:2-oxoglutarate aminotransferase	Valine, leucine and isoleucine biosynthesis	2.6.1.42	RSP_1140 | RSP_2216 | RSP_1215	L-Valine + 2-Oxoglutarate <=> 3-Methyl-2-oxobutanoic acid + L-Glutamate	CPD0133 + CPD0023 <=> CPD0109 + CPD0022	Cytoplasmic	Reversible	Thermodynamics	2
RXN1044	R00994	leuB	3-isopropylmalate dehydrogenase	(2R,3S)-3-methylmalate:NAD+ oxidoreductase	Valine, leucine and isoleucine biosynthesis	1.1.1.85	RSP_0859	2-Oxobutanoate + CO2 + NADH <=> D-erythro-3-Methylmalate + NAD+	CPD0085 + CPD0011 + CPD0004 <=> CPD0549 + CPD0003	Cytoplasmic	Reversible	Thermodynamics	2
RXN1045	R04426	leuB	3-isopropylmalate dehydrogenase	3-Isopropylmalate:NAD+ oxidoreductase	Valine, leucine and isoleucine biosynthesis	1.1.1.85	RSP_0859	(2S)-2-Isopropyl-3-oxosuccinate + NADH + H+ <=> (2R,3S)-3-Isopropylmalate + NAD+	CPD1035 + CPD0004 + CPD0063 <=> CPD1036 + CPD0003	Cytoplasmic	Reversible	Thermodynamics	2
RXN1046	R04441	ilvD	dihydroxy-acid dehydratase	(R)-2,3-Dihydroxy-3-methylbutanoate hydro-lyase	Valine, leucine and isoleucine biosynthesis	4.2.1.9	RSP_3074 | RSP_0176	(R)-2,3-Dihydroxy-3-methylbutanoate <=> 3-Methyl-2-oxobutanoic acid + H2O	CPD1037 <=> CPD0109 + CPD0001	Cytoplasmic	Reversible	Thermodynamics	2
RXN1047	R05070	ilvD	dihydroxy-acid dehydratase	(R)-2,3-Dihydroxy-3-methylpentanoate hydro-lyase	Valine, leucine and isoleucine biosynthesis	4.2.1.9	RSP_3074 | RSP_0176	(R)-2,3-Dihydroxy-3-methylpentanoate <=> (S)-3-Methyl-2-oxopentanoic acid + H2O	CPD1038 <=> CPD0271 + CPD0001	Cytoplasmic	Reversible	Thermodynamics	2
RXN1048	R04203		3-hydroxyacyl-CoA dehydrogenase / short chain enoyl-CoA hydratase	(2S,3S)-3-hydroxy-2-methylbutanoyl-CoA:NAD+ oxidoreductase	Valine, leucine and isoleucine degradation	1.1.1.35	RSP_2196	(2S,3S)-3-Hydroxy-2-methylbutanoyl-CoA + NAD+ <=> 2-Methylacetoacetyl-CoA + NADH + 2 H+	CPD0420 + CPD0003 <=> CPD1026 + CPD0004 + 2 CPD0063	Cytoplasmic	Reversible	Thermodynamics	2
RXN1050	R08094		3-hydroxyacyl-CoA dehydrogenase / short chain enoyl-CoA hydratase	3-hydroxy-5-methylhex-4-enoyl-CoA:NAD+ oxidoreductase	Valine, leucine and isoleucine degradation	1.1.1.35	RSP_2196	3-Hydroxy-5-methylhex-4-enoyl-CoA + NAD+ <=> 5-Methyl-3-oxo-4-hexenoyl-CoA + NADH + H+	CPD0411 + CPD0003 <=> CPD1029 + CPD0004 + CPD0063	Cytoplasmic	Reversible	Thermodynamics	2
RXN1051	R03276		3-hydroxyacyl-CoA dehydrogenase / short chain enoyl-CoA hydratase	(S)-3-Hydroxybutanoyl-CoA 3-epimerase	Valine, leucine and isoleucine degradation	5.1.2.3	RSP_2196	(S)-3-Hydroxybutanoyl-CoA <=> (R)-3-Hydroxybutanoyl-CoA	CPD0339 <=> CPD0606	Cytoplasmic	Reversible	Thermodynamics	2
RXN1052	R01701		branched-chain alpha-keto acid dehydrogenase E1 component	3-methyl-2-oxobutanoate:[dihydrolipoyllysine-residue	Valine, leucine and isoleucine degradation	1.2.4.4	RSP_1294	3-Methyl-2-oxobutanoic acid + Enzyme N6-(lipoyl)lysine + H+ <=> [Dihydrolipoyllysine-residue (2-methylpropanoyl)transferase] S-(2-methylpropanoyl)dihydrolipoyllysine + CO2	CPD0109 + CPD0586 + CPD0063 <=> CPD0588 + CPD0011	CytoplasmicMembrane	Reversible		2
RXN1053	R01702		branched-chain alpha-keto acid dehydrogenase E1 component	4-methyl-2-oxopentanoate:[dihydrolipoyllysine-residue (2-methylpropanoyl)transferase] lipoyllysine 2-oxidoreductase (decarboxylating, acceptor-2-methylpropanoylating)	Valine, leucine and isoleucine degradation	1.2.4.4	RSP_1294	4-Methyl-2-oxopentanoate + Enzyme N6-(lipoyl)lysine + H+ <=> [Dihydrolipoyllysine-residue (2-methylpropanoyl)transferase] S-(3-methylbutanoyl)dihydrolipoyllysine + CO2	CPD1032 + CPD0586 + CPD0063 <=> CPD1034 + CPD0011	CytoplasmicMembrane	Reversible		2
RXN1054	R04225		branched-chain alpha-keto acid dehydrogenase E1 component	(S)-3-Methyl-2-oxopentanoate:[dihydrolipoyllysine-residue (2-methylpropanoyl)transferase] lipoyllysine 2-oxidoreductase (decarboxylating, acceptor-2-methylpropanoylating)	Valine, leucine and isoleucine degradation	1.2.4.4	RSP_1294	(S)-3-Methyl-2-oxopentanoic acid + Enzyme N6-(lipoyl)lysine + H+ <=> [Dihydrolipoyllysine-residue (2-methylpropanoyl)transferase] S-(2-methylbutanoyl)dihydrolipoyllysine + CO2	CPD0271 + CPD0586 + CPD0063 <=> CPD1033 + CPD0011	CytoplasmicMembrane	Reversible		2
RXN1055				2-methylpropanoyl-CoA:enzyme N6-(dihydrolipoyl)lysine S-(2-methylpropanoyl)transferase	Valine, leucine and isoleucine degradation	2.3.1.168	?	[Dihydrolipoyllysine-residue (2-methylpropanoyl)transferase] S-(2-methylbutanoyl)dihydrolipoyllysine + CoA <=> 2-Methybutanoyl-CoA + Enzyme N6-(dihydrolipoyl)lysine	CPD1033 + CPD0010 <=> CPD0587 + CPD0941	CytoplasmicMembrane	Reversible		1
RXN1056				2-methylpropanoyl-CoA:enzyme N6-(dihydrolipoyl)lysine S-(2-methylpropanoyl)transferase	Valine, leucine and isoleucine degradation	2.3.1.168	?	[Dihydrolipoyllysine-residue (2-methylpropanoyl)transferase] S-(3-methylbutanoyl)dihydrolipoyllysine + CoA + H+ <=> 2-Methylpropanoyl-CoA + Enzyme N6-(dihydrolipoyl)lysine	CPD0588 + CPD0010 + CPD0063 <=> CPD0587 + CPD0944	CytoplasmicMembrane	Reversible		1
RXN1057				2-methylpropanoyl-CoA:enzyme N6-(dihydrolipoyl)lysine S-(2-methylpropanoyl)transferase	Valine, leucine and isoleucine degradation	2.3.1.168	?	[Dihydrolipoyllysine-residue (2-methylpropanoyl)transferase]S-(3-methylbutanoyl)dihydrolipoyllysine + CoA <=> 3-Methylbutanoyl-CoA + Enzyme N6-(dihydrolipoyl)lysine	CPD1034 + CPD0010 + CPD0063 <=> CPD0587 + CPD0688	CytoplasmicMembrane	Reversible		1
RXN1058	R04095	ivdH	isovaleryl-CoA dehydrogenase	3-methylbutanoyl-CoA:acceptor oxidoreductase	Valine, leucine and isoleucine degradation	1.3.99.10	RSP_2506	3-Methylbutanoyl-CoA + FAD <=> 3-Methylcrotonyl-CoA + FADH2 + H+	CPD0688 + CPD0015 <=> CPD0430 + CPD0368 + CPD0063	Cytoplasmic	Reversible	Thermodynamics	2
RXN1059	R05066		3-hydroxyisobutyrate dehydrogenase	3-Hydroxy-2-methylpropanoate:NAD+ oxidoreductase	Valine, leucine and isoleucine degradation	1.1.1.31	RSP_0154 | RSP_3171 | RSP_2846 | RSP_2196	(S)-3-Hydroxyisobutyrate + NAD+ <=> (S)-Methylmalonate semialdehyde + NADH + H+	CPD1030 + CPD0003 <=> CPD0849 + CPD0004 + CPD0063	Cytoplasmic	Reversible	Thermodynamics	3
RXN1060	R04138	mccAB	3-methylcrotonoyl-CoA carboxylase	3-Methylcrotonoyl-CoA:carbon-dioxide ligase (ADP-forming)	Valine, leucine and isoleucine degradation	6.4.1.4	RSP_2509 & RSP_2508	ATP + 3-Methylcrotonyl-CoA + HCO3- <=> ADP + Orthophosphate + 3-Methylglutaconyl-CoA	CPD0002 + CPD0430 + CPD0181 <=> CPD0008 + CPD0009 + CPD0437	Cytoplasmic	Reversible	Thermodynamics	2
RXN1061	R02085		enoyl-CoA hydratase	(S)-3-Hydroxy-3-methylglutaryl-CoA hydro-lyase	Valine, leucine and isoleucine degradation	4.2.1.18	RSP_2511	(S)-3-Hydroxy-3-methylglutaryl-CoA <=> 3-Methylglutaconyl-CoA + H2O	CPD0207 <=> CPD0437 + CPD0001	Cytoplasmic	Reversible	Thermodynamics	2
RXN1062	R00277	pdxH	pyridoxamine 5-phosphate oxidase	Pyridoxamine-5'-phosphate:oxygen oxidoreductase (deaminating)	Vitamin B6 metabolism	1.4.3.5	RSP_2345	Pyridoxamine phosphate + H2O + Oxygen => Pyridoxal phosphate + NH3 + H2O2	CPD0264 + CPD0001 + CPD0007 => CPD0016 + CPD0013 + CPD0024	Cytoplasmic	Forward only	Thermodynamics	2
RXN1063	R00278	pdxH	pyridoxamine 5-phosphate oxidase	Pyridoxine 5-phosphate:oxygen oxidoreductase	Vitamin B6 metabolism	1.4.3.5	RSP_2345	Pyridoxine phosphate + Oxygen => H2O2 + Pyridoxal phosphate	CPD0687 + CPD0007 => CPD0016 + CPD0024	Cytoplasmic	Forward only	Thermodynamics	2
RXN1064	R01710	pdxH	pyridoxamine 5-phosphate oxidase	Pyridoxamine:oxygen oxidoreductase (deaminating)	Vitamin B6 metabolism	1.4.3.5	RSP_2345	Pyridoxamine + H2O + Oxygen => Pyridoxal + NH3 + H2O2	CPD1031 + CPD0001 + CPD0007 => CPD0164 + CPD0013 + CPD0024	Cytoplasmic	Forward only	Thermodynamics	2
RXN1065	R01711	pdxH	pyridoxamine 5-phosphate oxidase	Pyridoxine:oxygen oxidoreductase (deaminating)	Vitamin B6 metabolism	1.4.3.5	RSP_2345	Pyridoxine + Oxygen => Pyridoxal + H2O2	CPD0617 + CPD0007 => CPD0164 + CPD0024	Cytoplasmic	Forward only	Thermodynamics	2
RXN1066	R00174		pyridoxal kinase	ATP:pyridoxal 5'-phosphotransferase	Vitamin B6 metabolism	2.7.1.35	RSP_1920	ATP + Pyridoxal <=> ADP + Pyridoxal phosphate + H+	CPD0002 + CPD0164 <=> CPD0008 + CPD0016 + CPD0063	Cytoplasmic	Reversible	Thermodynamics	2
RXN1067	R01909		pyridoxal kinase	ATP:pyridoxine 5'-phosphotransferase	Vitamin B6 metabolism	2.7.1.35	RSP_1920	ATP + Pyridoxine <=> ADP + Pyridoxine phosphate + H+	CPD0002 + CPD0617 <=> CPD0008 + CPD0687 + CPD0063	Cytoplasmic	Reversible	Thermodynamics	2
RXN1068	R02493		pyridoxal kinase	ATP:pyridoxal 5'-phosphotransferase	Vitamin B6 metabolism	2.7.1.35	RSP_1920	ATP + Pyridoxamine <=> ADP + Pyridoxamine phosphate + H+	CPD0002 + CPD1031 <=> CPD0008 + CPD0264 + CPD0063	Cytoplasmic	Reversible	Thermodynamics	2
RXN1069	R05681	pdxA	4-hydroxythreonine-4-phosphate dehydrogenase	NAD-dependent threonine 4-phosphate dehydrogenase	Vitamin B6 metabolism	1.1.1.262	RSP_2904 | RSP_3406	O-Phospho-4-hydroxy-L-threonine + NAD+ => 3-Amino-2-oxopropyl phosphate + NADH + CO2	CPD0550 + CPD0003 => CPD0686 + CPD0004 + CPD0011	Cytoplasmic	Forward only	Heuristics	2
RXN1070	R05838	pdxJ	pyridoxine 5-phosphate synthase	1-deoxy-D-xylulose-5-phosphate:3-amino-2-oxopropyl phosphate 3-amino-2-oxopropyltransferase (phosphate-hydrolysing; cyclizing)	Vitamin B6 metabolism	2.6.99.2	RSP_1672	3-Amino-2-oxopropyl phosphate + 1-Deoxy-D-xylulose 5-phosphate => Pyridoxine phosphate + Orthophosphate + 2 H2O	CPD0686 + CPD0577 => CPD0687 + CPD0009 + 2 CPD0001 + CPD0063	Cytoplasmic	Forward only	Thermodynamics	2
RXN1071			crotonyl-CoA carboxylase/reductase		Propanoate metabolism	1.3.1.8	RSP_0960	Propenoyl-CoA + NADPH + CO2 => (2S)-Methylmalonyl-CoA + NAD+	CPD0943 + CPD0005 + CPD0011 => CPD0277 + CPD0006	Cytoplasmic	Forward only	Heuristics	4
RXN1072			crotonyl-CoA carboxylase/reductase		Propanoate metabolism	1.3.1.8	RSP_0960	Crotonoyl-CoA + NADPH + H+ <=> Butanoyl-CoA + NADP+	CPD0951 + CPD0005 + CPD0063 <=> CPD0578 + CPD0006	Cytoplasmic	Reversible	Thermodynamics	4
RXN1073	R01446		aldehyde dehydrogenase	(S)-lactaldehyde:NAD oxidoreductase	Pyruvate metabolism	1.2.1.22	RSP_2372	(S)-Lactaldehyde + NAD+ + H2O <=> (S)-Lactate + NADH + 2 H+	CPD0223 + CPD0003 + CPD0001 <=> CPD0135 + CPD0004 + 2 CPD0063	Cytoplasmic	Reversible	Thermodynamics	2
RXN1074	R00203		aldehyde dehydrogenase	pyruvaldehyde:NAD+ oxidoreductase	Pyruvate metabolism	1.2.1.22	RSP_2372	Methylglyoxal + NAD+ + H2O <=> Pyruvate + NADH + 2 H+	CPD0248 + CPD0003 + CPD0001 <=> CPD0020 + CPD0004 + 2 CPD0063		Reversible	Thermodynamics	2
RXN1076	R00978		dihydropyrimidine dehydrogenase	5,6-Dihydrouracil:NADP+ oxidoreductase	Pyrimidine metabolism	1.3.1.2	RSP_0187	5,6-Dihydrouracil + NADP+ <=> Uracil + NADPH + H+	CPD0224 + CPD0006 <=> CPD0083 + CPD0005 + CPD0063		Reversible	Thermodynamics	2
RXN1077	R01415		dihydropyrimidine dehydrogenase	5,6-Dihydrouracil:NADP+ oxidoreductase	Pyrimidine metabolism	1.3.1.2	RSP_0187	5,6-Dihydrothymine + NADP+ <=> Thymine + NADPH + H+	CPD0534 + CPD0006 <=> CPD0130 + CPD0005 + CPD0063		Reversible	Thermodynamics	2
RXN1078	R00732		cyclohexadienyl dehydrogenase	L-arogenate:NAD+ oxidoreductase	Phenylalanine, tyrosine and tryptophan biosynthesis	1.3.1.43	RSP_6215	L-Arogenate + NAD+ => L-Tyrosine + CO2 + NADH	CPD0295 + CPD0003 => CPD0064 + CPD0011 + CPD0004	Cytoplasmic	Forward only	Heuristics	2
RXN1079	R04433		electron transfer flavoprotein-ubiquinone oxidoreductase	Electron-transferring-flavoprotein:ubiquinone oxidoreductase	Oxidative phosphorylation	1.5.5.1	RSP_1777	FADH2 + Ubiquinone <=> FAD + Ubiquinol	CPD0217 + CPD0368 <=> CPD0215 + CPD0015		Reversible	Thermodynamics	2
RXN1080			NADPH-dependent FMN reductase	NADPH:FMN oxidoreductase	Oxidative phosphorylation	1.6.5.2	RSP_3069	NADP+ + Reduced FMN <=> NADPH + 2 H+ + FMN	CPD0006 + CPD0660 <=> CPD0005 + 2 CPD0063 + CPD0049		Reversible	Thermodynamics	2
RXN1081			NAD(P)H -dependent quinone oxidoreductase	NADPH:Ubiquinol oxidoreductase	Oxidative phosphorylation	1.6.5.5	RSP_3381	NADPH + H+ + Ubiquinone => NADP+ + Ubiquinol	CPD0005 + CPD0063 + CPD0217 => CPD0006 + CPD0215		Forward only	SBC	2
RXN1082	R01398		ornithine carbamoyltransferase	Carbamoyl-phosphate:L-ornithine carbamoyltransferase	Arginine and proline metabolism	2.1.3.3	RSP_2009	Carbamoyl phosphate + L-Ornithine => Orthophosphate + L-Citrulline + H+	CPD0126 + CPD0060 => CPD0009 + CPD0191 + CPD0063	Cytoplasmic	Forward only	Thermodynamics	2
RXN1083	R04188	gabT	aminotransferase	L-3-amino-isobutanoate:2-oxoglutarate aminotransferase	Alanine, aspartate and glutamate metabolism	2.6.1.22	RSP_2176	L-3-Amino-isobutanoate + 2-Oxoglutarate <=> (S)-Methylmalonate semialdehyde + L-Glutamate	CPD0923 + CPD0023 <=> CPD0849 + CPD0022	Cytoplasmic	Reversible	Thermodynamics	2
RXN1084	R00369		aminotransferase	L-Alanine:glyoxylate aminotransferase	Alanine, aspartate and glutamate metabolism	2.6.1.44	RSP_0312	L-Alanine + Glyoxylate <=> Pyruvate + Glycine	CPD0033 + CPD0039 <=> CPD0020 + CPD0030	Cytoplasmic	Reversible	Thermodynamics	2
RXN1085	R05652		aminotransferase	taurine:pyruvate aminotransferase	Taurine and hypotaurine metabolism	2.6.1.77	RSP_0943	Taurine + Pyruvate <=> Sulfoacetaldehyde + L-Alanine	CPD0676 + CPD0020 <=> CPD1049 + CPD0033		Reversible	Thermodynamics	2
RXN1086	R03105		thiosulfate sulfurtransferase, rhodanese-like	3-Mercaptopyruvate:cyanide sulfurtransferase	Cysteine and methionine metabolism	2.8.1.2	RSP_0885 | RSP_2738	Mercaptopyruvate + Sulfite <=> Thiosulfate + Pyruvate	CPD0838 + CPD0074 <=> CPD0720 + CPD0020		Reversible	Thermodynamics	2
RXN1087			allantoate amidohydrolase	N-carbamyl-L-glutamate amidohydrolase	Alanine, aspartate and glutamate metabolism	3.5.1.87	RSP_0184	N-Carbamyl-L-glutamate + H2O + H+ => L-Glutamate + NH3 + CO2	CPD1070 + CPD0001 + CPD0063 => CPD0022 + CPD0013 + CPD0011		Forward only	Thermodynamics	2
RXN1088	R00069		nitrilotriacetate monooxygenase component B	4-imidazolone-5-propanoate:oxygen oxidoreductase	Histidine metabolism	1.14.13.-	RSP_2607	4-Imidazolone-5-propanoate + Oxygen + H2O => Hydantoin-5-propionate + H2O2	CPD0462 + CPD0007 + CPD0001 => CPD0682 + CPD0024	Cytoplasmic	Forward only	Thermodynamics	2
RXN1089					Histidine metabolism		spontaneous	Hydantoin-5-propionate + H2O => N-Carbamyl-L-glutamate	CPD0682 + CPD0001 => CPD1070	Cytoplasmic	Forward only	Spontaneous reaction	2
RXN1090			ABC Nickel transporter		Transport, inner membrane		RSP_1478 & RSP_1479 & RSP_1480 & RSP_1481	ATP + H2O + nickel[p] => ADP + H+ + Orthophosphate + nickel	CPD0002 + CPD0001 + CPD1071 => CPD0008 + CPD0063 + CPD0009 + CPD0151	CytoplasmicMembrane	Forward only	ABC Transporter	2
RXN1091			Nickel exchange		Exchange reaction			Nickel[e] <=>	CPD1072 <=>	Extracellular	Forward only	Exchange Reaction
RXN1092			Nickel transport via diffusion		Transport, outer membrane		RSP_0842	Nickel[e] <=> Nickel[p]	CPD1072 <=> CPD1071	OuterMembrane	Reversible		2
RXN1094	R02036		dihydroxy-acid dehydratase	6-Phospho-D-gluconate hydro-lyase(2-dehydro-3-deoxy-6-phospho-D-gluconate-forming)	Valine, leucine and isoleucine biosynthesis	4.2.1.12	RSP_3074 | RSP_0176	6-Phospho-D-gluconate => 2-Dehydro-3-deoxy-6-phospho-D-gluconate + H2O	CPD0200 => CPD0493 + CPD0001	Cytoplasmic	Forward only	Thermodynamics	2
RXN1095			cystathionine gamma-synthase	L-cystathionine cysteine-lyase (deaminating; 2-oxobutanoate-forming)	Cysteine and methionine metabolism	4.4.1.1	RSP_2917	L-Cystathionine + H2O => 2-Oxobutanoate + L-Cysteine + NH3	CPD0993 + CPD0001 => CPD0085 + CPD0077 + CPD0013	Cytoplasmic	Forward only	Heuristics	2
RXN1096	R00654	metZ	O-succinylhomoserine sulfhydrylase	L-methionine methanethiol-lyase (deaminating;2-oxobutanoate-forming)	Cysteine and methionine metabolism	4.4.1.11	RSP_1851	L-Methionine + H2O => Methanethiol + 2-Oxobutanoate + NH3	CPD0057 + CPD0001 => CPD0220 + CPD0085 + CPD0013	Cytoplasmic	Forward only	Heuristics	2
RXN1097	R01530		sugar phosphate isomerase	D-arabinose-5-phosphate aldose-ketose-isomerase	Pentose phosphate pathway	5.3.1.13	RSP_1153	D-Arabinose 5-phosphate <=> D-Ribulose 5-phosphate	CPD0335 => CPD0142	Cytoplasmic	Reversible	Thermodynamics	2
RXN1098	R07414		L-glutamine synthetase	glutamate putrescine ligase	Alanine, aspartate and glutamate metabolism	6.3.1.11	RSP_1568	ATP + L-Glutamate + Putrescine <=> ADP + Orthophosphate + gamma-L-Glutamylputrescine	CPD0002 + CPD0022 + CPD0105 <=> CPD0008 + CPD0063 + CPD0009 + CPD0618	Cytoplasmic	Reversible	Thermodynamics	2
RXN1099	R07419			4-(Glutamylamino)butanoate amidohydrolase	Arginine and proline metabolism	3.5.1.94	RSP_0244	gamma-Glutamyl-gamma-aminobutyrate + H2O => 4-Aminobutanoate + L-Glutamate	CPD0917 + CPD0001 => CPD0844 + CPD0022	Cytoplasmic	Forward only	Thermodynamics	2
RXN1100			ABC Glucose transporter		Transport, inner membrane		?	ATP + H2O + Glucose[p] => ADP + H+ + Orthophosphate + Glucose	CPD0002 + CPD0001 + CPD1073 => CPD0008 + CPD0063 + CPD0009 + CPD0026	CytoplasmicMembrane	Forward only	ABC Transporter	1
RXN1101			Glucose exchange		Exchange reaction			Glucose[e] <=>	CPD1074 <=>	Extracellular	Forward only	Exchange Reaction
RXN1102			Glucose transport via diffusion		Transport, outer membrane		RSP_0842	Glucose[e] <=> Glucose[p]	CPD1074 <=> CPD1073	OuterMembrane	Reversible	Thermodynamics	2
RXN1103			Acetate via Na+ symport		Transport, inner membrane		RSP_3142	Acetate[p] + Sodium[p] => Acetate + Sodium	CPD1075 + CPD0877 => CPD0027 + CPD0876	CytoplasmicMembrane	Forward only	E. coli model	2
RXN1104			Acetate exchange		Exchange reaction			Acetate[e] <=>	CPD1076 <=>	Extracellular	Forward only	Exchange Reaction
RXN1105			Acetate transport via diffusion		Transport, outer membrane		RSP_0842	Acetate[e] <=> Acetate[p]	CPD1076 <=> CPD1075	OuterMembrane	Reversible	Thermodynamics	2
RXN1106			ABC L-phenylalanine transporter		Transport, inner membrane		?	ATP + H2O + L-phenylalanine[p] => ADP + H+ + Orthophosphate + L-phenylalanine	CPD0002 + CPD0001 + CPD1077 => CPD0008 + CPD0063 + CPD0009 + CPD0062	CytoplasmicMembrane	Forward only	ABC Transporter	1
RXN1107			L-phenylalanine exchange		Exchange reaction			L-phenylalanine[e] <=>	CPD1078 <=>	Extracellular	Forward only	Exchange Reaction
RXN1108			L-phenylalanine transport via diffusion		Transport, outer membrane		RSP_0842	L-phenylalanine[e] <=> L-phenylalanine[p]	CPD1078 <=> CPD1077	OuterMembrane	Reversible	Thermodynamics	2
RXN1109			ABC L-Tryptophan transporter		Transport, inner membrane		?	ATP + H2O + L-Tryptophan[p] => ADP + H+ + Orthophosphate + L-Tryptophan	CPD0002 + CPD0001 + CPD1081 => CPD0008 + CPD0063 + CPD0009 + CPD0061	CytoplasmicMembrane	Forward only	ABC Transporter	1
RXN1110			L-Tryptophan exchange		Exchange reaction			L-Tryptophan[e] <=>	CPD1082 <=>	Extracellular	Forward only	Exchange Reaction
RXN1111			L-Tryptophan transport via diffusion		Transport, outer membrane		RSP_0842	L-Tryptophan[e] <=> L-Tryptophan[p]	CPD1082 <=> CPD1081	OuterMembrane	Reversible	Thermodynamics	2
RXN1112			ABC L-Serine transporter		Transport, inner membrane		?	ATP + H2O + L-Serine[p] => ADP + H+ + Orthophosphate + L-Serine	CPD0002 + CPD0001 + CPD1083 => CPD0008 + CPD0063 + CPD0009 + CPD0053	CytoplasmicMembrane	Forward only	ABC Transporter	1
RXN1113			L-Serine exchange		Exchange reaction			L-Serine[e] <=>	CPD1084 <=>	Extracellular	Forward only	Exchange Reaction
RXN1114			L-Serine transport via diffusion		Transport, outer membrane		RSP_0842	L-Serine[e] <=> L-Serine[p]	CPD1084 <=> CPD1083	OuterMembrane	Reversible	Thermodynamics	2
RXN1118			Glyoxylate via Na+ symport		Transport, inner membrane		?	Glyoxylate[p] + Sodium[p] => Glyoxylate + Sodium	CPD1087 + CPD0877 => CPD0039 + CPD0876	CytoplasmicMembrane	Forward only	E. coli model	1
RXN1119			Glyoxylate exchange		Exchange reaction			Glyoxylate[e] <=>	CPD1088 <=>	Extracellular	Forward only	Exchange Reaction
RXN1120			Glyoxylate transport via diffusion		Transport, outer membrane		RSP_0842	Glyoxylate[e] <=> Glyoxylate[p]	CPD1088 <=> CPD1087	OuterMembrane	Reversible	Thermodynamics	2
RXN1121			Formate via proton symport		Transport, inner membrane		?	Formate[p] + H+[p] <=> Formate + H+	CPD1089 + CPD0873 <=> CPD0046 + CPD0063	CytoplasmicMembrane	Reversible	Thermodynamics	1
RXN1122			Formate exchange		Exchange reaction			Formate[e] <=>	CPD1090 <=>	Extracellular	Forward only	Exchange Reaction
RXN1123			Formate transport via diffusion		Transport, outer membrane		RSP_0842	Formate[e] <=> Formate[p]	CPD1090 <=> CPD1089	OuterMembrane	Reversible	Thermodynamics	2
RXN1124			Formaldehyde via diffusion		Transport, inner membrane		diffusion	Formaldehyde[p] <=> Formaldehyde	CPD1091 <=> CPD0054	CytoplasmicMembrane	Reversible	Thermodynamics	1
RXN1125			Formaldehyde exchange		Exchange reaction			Formaldehyde[e] <=>	CPD1092 <=>	Extracellular	Forward only	Exchange Reaction
RXN1126			Formaldehyde transport via diffusion		Transport, outer membrane		RSP_0842	Formaldehyde[e] <=> Formaldehyde[p]	CPD1092 <=> CPD1091	OuterMembrane	Reversible	Thermodynamics	2
RXN1133			Urea via diffusion		Transport, inner membrane		diffusion	Urea[p] <=> Urea	CPD1097 <=> CPD0068	CytoplasmicMembrane	Reversible	Thermodynamics	1
RXN1134			Urea exchange		Exchange reaction			Urea[e] <=>	CPD1098 <=>	Extracellular	Forward only	Exchange Reaction
RXN1135			Urea transport via diffusion		Transport, outer membrane		RSP_0842	Urea[e] <=> Urea[p]	CPD1098 <=> CPD1097	OuterMembrane	Reversible	Thermodynamics	2
RXN1136			Beta-Alanine via proton symport		Transport, inner membrane		?	beta-Alanine[p] + H+[p] => beta-Alanine + H+	CPD1099 + CPD0873 => CPD0078 + CPD0063	CytoplasmicMembrane	Forward only	E. coli model	1
RXN1137			Beta-Alanine exchange		Exchange reaction			Beta-Alanine[e] <=>	CPD1100 <=>	Extracellular	Forward only	Exchange Reaction
RXN1138			Beta-Alanine transport via diffusion		Transport, outer membrane		RSP_0842	beta-Alanine[e] <=> beta-Alanine[p]	CPD1100 <=> CPD1099	OuterMembrane	Reversible	Thermodynamics	2
RXN1139			Uracil via Na+ symport		Transport, inner membrane		RSP_3174	Uracil[p] + Sodium[p] => Uracil + Sodium	CPD1101 + CPD0877 => CPD0083 + CPD0876	CytoplasmicMembrane	Forward only	E. coli model	2
RXN1140			Uracil exchange		Exchange reaction			Uracil[e] <=>	CPD1102 <=>	Extracellular	Forward only	Exchange Reaction
RXN1141			Uracil transport via diffusion		Transport, outer membrane		RSP_0842	Uracil[e] <=> Uracil[p]	CPD1102 <=> CPD1101	OuterMembrane	Reversible	Thermodynamics	2
RXN1142			Cytosine via Na+ symport		Transport, inner membrane		RSP_3174	Cytosine[p] + Sodium[p] => Cytosine + Sodium	CPD1103 + CPD0877 => CPD0213 + CPD0876	CytoplasmicMembrane	Forward only	E. coli model	2
RXN1143			Cytosine exchange		Exchange reaction			Cytosine[e] <=>	CPD1104 <=>	Extracellular	Forward only	Exchange Reaction
RXN1144			Cytosine transport via diffusion		Transport, outer membrane		RSP_0842	Cytosine[e] <=> Cytosine[p]	CPD1104 <=> CPD1103	OuterMembrane	Reversible	Thermodynamics	2
RXN1145		BenE	Benzoate via proton symport		Transport, inner membrane		RSP_2091	Benzoate[p] + H+[p] => Benzoate + H+	CPD1105 + CPD0873 => CPD0132 + CPD0063	CytoplasmicMembrane	Forward only	E. coli model	2
RXN1146			Benzoate exchange		Exchange reaction			Benzoate[e] <=>	CPD1106 <=>	Extracellular	Forward only	Exchange Reaction
RXN1147			Benzoate transport via diffusion		Transport, outer membrane		RSP_0842	Benzoate[e] <=> Benzoate[p]	CPD1106 <=> CPD1105	OuterMembrane	Reversible	Thermodynamics	2
RXN1148			(R)-Lactate via proton symport		Transport, inner membrane		?	(R)-Lactate[p] + H+[p] => (R)-Lactate + H+	CPD1107 + CPD0873 => CPD0169 + CPD0063	CytoplasmicMembrane	Forward only	Thermodynamics	1
RXN1149			(R)-Lactate exchange		Exchange reaction			(R)-Lactate[e] <=>	CPD1108 <=>	Extracellular	Forward only	Exchange Reaction
RXN1150			(R)-Lactate transport via diffusion		Transport, outer membrane		RSP_0842	(R)-Lactate[e] <=> (R)-Lactate[p]	CPD1108 <=> CPD1107	OuterMembrane	Reversible	Thermodynamics	2
RXN1151			(S)-Lactate via proton symport		Transport, inner membrane		?	(S)-Lactate[p] + H+[p] => (S)-Lactate + H+	CPD1109 + CPD0873 => CPD0135 + CPD0063	CytoplasmicMembrane	Forward only	Thermodynamics	1
RXN1152			(S)-Lactate exchange		Exchange reaction			(S)-Lactate[e] <=>	CPD1110 <=>	Extracellular	Forward only	Exchange Reaction
RXN1153			(S)-Lactate transport via diffusion		Transport, outer membrane		RSP_0842	(S)-Lactate[e] <=> (S)-Lactate[p]	CPD1110 <=> CPD1109	OuterMembrane	Reversible	Thermodynamics	2
RXN1154		dctPQM	(R)-Malate transport via Na+ symport		Transport, inner membrane		RSP_0910 & RSP_0911 & RSP_0912	(R)-Malate[p] + 2 Sodium[p] <=> (R)-Malate + 2 Sodium	CPD1111 + 2 CPD0877 <=> CPD0988 + 2 CPD0876	CytoplasmicMembrane	Reversible		3
RXN1155			(R)-Malate exchange		Exchange reaction			(R)-Malate[e] <=>	CPD1112 <=>	Extracellular	Forward only	Exchange Reaction
RXN1156			(R)-Malate transport via diffusion		Transport, outer membrane		RSP_0842	(R)-Malate[e] <=> (R)-Malate[p]	CPD1112 <=> CPD1111	OuterMembrane	Reversible	Thermodynamics	2
RXN1157		MgtE	Magnesium transporter		Transport, inner membrane		RSP_1897	Magnesium[p] => Magnesium	CPD1113 => CPD0186	CytoplasmicMembrane	Forward only	E. coli model	2
RXN1158			Magnesium exchange		Exchange reaction			Magnesium[e] <=>	CPD1114 <=>	Extracellular	Forward only	Exchange Reaction
RXN1159			Magnesium transport via diffusion		Transport, outer membrane		RSP_0842	Magnesium[e] <=> Magnesium[p]	CPD1114 <=> CPD1113	OuterMembrane	Reversible		2
RXN1160			Gluconate via proton symport		Transport, inner membrane		?	Gluconate[p] + H+[p] <=> Gluconate + H+	CPD1115 + CPD0873 <=> CPD0170 + CPD0063	CytoplasmicMembrane	Reversible	Thermodynamics	1
RXN1161			Gluconate exchange		Exchange reaction			Gluconate[e] <=>	CPD1116 <=>	Extracellular	Forward only	Exchange Reaction
RXN1162			Gluconate transport via diffusion		Transport, outer membrane		RSP_0842	Gluconate[e] <=> Gluconate[p]	CPD1116 <=> CPD1115	OuterMembrane	Reversible	Thermodynamics	2
RXN1163			D-Glucuronate via proton symport		Transport, inner membrane		?	D-Glucuronate[p] + H+[p] <=> D-Glucuronate + H+	CPD1117 + CPD0873 <=> CPD0137 + CPD0063	CytoplasmicMembrane	Reversible	Thermodynamics	1
RXN1164			D-Glucuronate exchange		Exchange reaction			D-Glucuronate[e] <=>	CPD1118 <=>	Extracellular	Forward only	Exchange Reaction
RXN1165			D-Glucuronate transport via diffusion		Transport, outer membrane		RSP_0842	D-Glucuronate[e] <=> D-Glucuronate[p]	CPD1118 <=> CPD1117	OuterMembrane	Reversible	Thermodynamics	2
RXN1166			ABC Potassium transporter		Transport, inner membrane		RSP_1266 & RSP_2841 & RSP_2842	ATP + H2O + Potassium[p] => ADP + H+ + Orthophosphate + Potassium	CPD0002 + CPD0001 + CPD1119 => CPD0008 + CPD0063 + CPD0009 + CPD0369	CytoplasmicMembrane	Forward only	ABC Transporter	2
RXN1167			Potassium exchange		Exchange reaction			Potassium[e] <=>	CPD1120 <=>	Extracellular	Forward only	Exchange Reaction
RXN1168			Potassium transport via diffusion		Transport, outer membrane		RSP_0842	Potassium[e] <=> Potassium[p]	CPD1120 <=> CPD1119	OuterMembrane	Reversible		2
RXN1169			Adenine via Na+ symport		Transport, inner membrane		RSP_3174	Adenine[p] + Sodium[p] => Adenine + Sodium	CPD1121 + CPD0877 => CPD0112 + CPD0876	CytoplasmicMembrane	Forward only	E. coli model	2
RXN1170			Adenine exchange		Exchange reaction			Adenine[e] <=>	CPD1122 <=>	Extracellular	Forward only	Exchange Reaction
RXN1171			Adenine transport via diffusion		Transport, outer membrane		RSP_0842	Adenine[e] <=> Adenine[p]	CPD1122 <=> CPD1121	OuterMembrane	Reversible	Thermodynamics	2
RXN1175			Thymine via Na+ symport		Transport, inner membrane		RSP_3174	Thymine[p] + Sodium[p] => Thymine + Sodium	CPD1123 + CPD0877 => CPD0130 + CPD0876	CytoplasmicMembrane	Forward only	E. coli model	2
RXN1176			Thymine exchange		Exchange reaction			Thymine[e] <=>	CPD1124 <=>	Extracellular	Forward only	Exchange Reaction
RXN1177			Thymine transport via diffusion		Transport, outer membrane		RSP_0842	Thymine[e] <=> Thymine[p]	CPD1124 <=> CPD1123	OuterMembrane	Reversible	Thermodynamics	2
RXN1178			Guanine via Na+ symport		Transport, inner membrane		RSP_3174	Guanine[p] + Sodium[p] => Guanine + Sodium	CPD1125 + CPD0877 => CPD0162 + CPD0876	CytoplasmicMembrane	Forward only	E. coli model	2
RXN1179			Guanine exchange		Exchange reaction			Guanine[e] <=>	CPD1126 <=>	Extracellular	Forward only	Exchange Reaction
RXN1180			Guanine transport via diffusion		Transport, outer membrane		RSP_0842	Guanine[e] <=> Guanine[p]	CPD1126 <=> CPD1125	OuterMembrane	Reversible	Thermodynamics	2
RXN1181			Riboflavin via Na+ symport		Transport, inner membrane		?	Riboflavin[p] + Sodium[p] => Riboflavin + Sodium	CPD1127 + CPD0877 => CPD0168 + CPD0876	CytoplasmicMembrane	Forward only	E. coli model	1
RXN1182			Riboflavin exchange		Exchange reaction			Riboflavin[e] <=>	CPD1128 <=>	Extracellular	Forward only	Exchange Reaction
RXN1183			Riboflavin transport via diffusion		Transport, outer membrane		RSP_0842	Riboflavin[e] <=> Riboflavin[p]	CPD1128 <=> CPD1127	OuterMembrane	Reversible	Thermodynamics	2
RXN1184			Hypoxanthine via Na+ symport		Transport, inner membrane		RSP_3174	Hypoxanthine[p] + Sodium[p] => Hypoxanthine + Sodium	CPD1129 + CPD0877 => CPD0171 + CPD0876	CytoplasmicMembrane	Forward only	E. coli model	2
RXN1185			Hypoxanthine exchange		Exchange reaction			Hypoxanthine[e] <=>	CPD1130 <=>	Extracellular	Forward only	Exchange Reaction
RXN1186			Hypoxanthine transport via diffusion		Transport, outer membrane		RSP_0842	Hypoxanthine[e] <=> Hypoxanthine[p]	CPD1130 <=> CPD1129	OuterMembrane	Reversible	Thermodynamics	2
RXN1187			Xanthine via Na+ symport		Transport, inner membrane		RSP_3174	Xanthine[p] + Sodium[p] => Xanthine + Sodium	CPD1131 + CPD0877 => CPD0214 + CPD0876	CytoplasmicMembrane	Forward only	E. coli model	2
RXN1188			Xanthine exchange		Exchange reaction			Xanthine[e] <=>	CPD1132 <=>	Extracellular	Forward only	Exchange Reaction
RXN1189			Xanthine transport via diffusion		Transport, outer membrane		RSP_0842	Xanthine[e] <=> Xanthine[p]	CPD1132 <=> CPD1131	OuterMembrane	Reversible	Thermodynamics	2
RXN1190			5,6-Dihydrouracil via Na+ symport		Transport, inner membrane		RSP_3174	5,6-Dihydrouracil[p] + Sodium[p] => 5,6-Dihydrouracil + Sodium	CPD1133 + CPD0877 => CPD0224 + CPD0876	CytoplasmicMembrane	Forward only	E. coli model	2
RXN1191			5,6-Dihydrouracil exchange		Exchange reaction			5,6-Dihydrouracil[e] <=>	CPD1134 <=>	Extracellular	Forward only	Exchange Reaction
RXN1192			5,6-Dihydrouracil transport via diffusion		Transport, outer membrane		RSP_0842	5,6-Dihydrouracil[e] <=> 5,6-Dihydrouracil[p]	CPD1134 <=> CPD1133	OuterMembrane	Reversible	Thermodynamics	2
RXN1193			ABC Cobinamide transporter		Transport, inner membrane		?	ATP + H2O + Cobinamide[p] => ADP + H+ + Orthophosphate + Cobinamide	CPD0002 + CPD0001 + CPD1135 => CPD0008 + CPD0063 + CPD0009 + CPD0299	CytoplasmicMembrane	Forward only	ABC Transporter	1
RXN1194			Cobinamide exchange		Exchange reaction			Cobinamide[e] <=>	CPD1136 <=>	Extracellular	Forward only	Exchange Reaction
RXN1195			Cobinamide transport via diffusion		Transport, outer membrane		RSP_0842	Cobinamide[e] <=> Cobinamide[p]	CPD1136 <=> CPD1135	OuterMembrane	Reversible		2
RXN1196			Taurine exchange		Exchange reaction			Taurine[e] <=>	CPD1138 <=>	Extracellular	Forward only	Exchange Reaction
RXN1197			Taurine transport via diffusion		Transport, outer membrane		RSP_0842	Taurine[e] <=> Taurine[p]	CPD1138 <=> CPD1137	OuterMembrane	Reversible	Thermodynamics	2
RXN1198			D-Glycerate via proton symport		Transport, inner membrane		?	D-Glycerate[p] + H+[p] => D-Glycerate + H+	CPD1139 + CPD0873 => CPD0600 + CPD0063	CytoplasmicMembrane	Forward only	SBC	1
RXN1199			D-Glycerate exchange		Exchange reaction			D-Glycerate[e] <=>	CPD1140 <=>	Extracellular	Forward only	Exchange Reaction
RXN1200			D-Glycerate transport via diffusion		Transport, outer membrane		RSP_0842	D-Glycerate[e] <=> D-Glycerate[p]	CPD1140 <=> CPD1139	OuterMembrane	Reversible	Thermodynamics	2
RXN1201			Ethanol via proton symport		Transport, inner membrane		?	Ethanol[p] + H+[p] => Ethanol + H+	CPD1141 + CPD0873 => CPD0616 + CPD0063	CytoplasmicMembrane	Forward only		1
RXN1202			Ethanol exchange		Exchange reaction			Ethanol[e] <=>	CPD1142 <=>	Extracellular	Forward only	Exchange Reaction
RXN1203			Ethanol transport via diffusion		Transport, outer membrane		RSP_0842	Ethanol[e] <=> Ethanol[p]	CPD1142 <=> CPD1141	OuterMembrane	Reversible	Thermodynamics	2
RXN1204			Hydrogen via diffusion		Transport, inner membrane		diffusion	Hydrogen[p] <=> Hydrogen	CPD1143 <=> CPD0627	CytoplasmicMembrane	Reversible	Thermodynamics	1
RXN1205			Hydrogen exchange		Exchange reaction			Hydrogen[e] <=>	CPD1144 <=>	Extracellular	Forward only	Exchange Reaction
RXN1206			Hydrogen transport via diffusion		Transport, outer membrane		RSP_0842	Hydrogen[e] <=> Hydrogen[p]	CPD1144 <=> CPD1143	OuterMembrane	Reversible	Thermodynamics	2
RXN1207			ABC D-phenylalanine transporter		Transport, inner membrane		?	ATP + H2O + D-phenylalanine[p] => ADP + H+ + Orthophosphate + D-phenylalanine	CPD0002 + CPD0001 + CPD1145 => CPD0008 + CPD0063 + CPD0009 + CPD0644	CytoplasmicMembrane	Forward only	ABC Transporter	1
RXN1208			D-phenylalanine exchange		Exchange reaction			D-phenylalanine[e] <=>	CPD1146 <=>	Extracellular	Forward only	Exchange Reaction
RXN1209			D-phenylalanine transport via diffusion		Transport, outer membrane		RSP_0842	D-phenylalanine[e] <=> D-phenylalanine[p]	CPD1146 <=> CPD1145	OuterMembrane	Reversible	Thermodynamics	2
RXN1210			Nitrite via proton symport		Transport, inner membrane		?	Nitrite[p] + H+[p] <=> Nitrite + H+	CPD1147 + CPD0873 <=> CPD0648 + CPD0063	CytoplasmicMembrane	Reversible	Thermodynamics	1
RXN1211			Nitrite exchange		Exchange reaction			Nitrite[e] <=>	CPD1148 <=>	Extracellular	Forward only	Exchange Reaction
RXN1212			Nitrite transport via diffusion		Transport, outer membrane		RSP_0842	Nitrite[e] <=> Nitrite[p]	CPD1148 <=> CPD1147	OuterMembrane	Reversible	Thermodynamics	2
RXN1213			ABC Nitrate transporter		Transport, inner membrane		(RSP_3154 & RSP_3151 & RSP_3152 & RSP_3153) | (RSP_3154 & RSP_0180 & RSP_0181 & RSP_0179)	ATP + H2O + Nitrate[p] => ADP + H+ + Orthophosphate + Nitrate	CPD0002 + CPD0001 + CPD1149 => CPD0008 + CPD0063 + CPD0009 + CPD0649	CytoplasmicMembrane	Reversible	Thermodynamics	2
RXN1214			Nitrate exchange		Exchange reaction			Nitrate[e] <=>	CPD1150 <=>	Extracellular	Forward only	Exchange Reaction
RXN1215			Nitrate transport via diffusion		Transport, outer membrane		RSP_0842	Nitrate[e] <=> Nitrate[p]	CPD1150 <=> CPD1149	OuterMembrane	Reversible	Thermodynamics	2
RXN1216			Nitrogen via diffusion		Transport, inner membrane		diffusion	Nitrogen[p] <=> Nitrogen	CPD1151 <=> CPD0650	CytoplasmicMembrane	Reversible	Thermodynamics	1
RXN1217			Nitrogen exchange		Exchange reaction			Nitrogen[e] <=>	CPD1152 <=>	Extracellular	Forward only	Exchange Reaction
RXN1218			Nitrogen transport via diffusion		Transport, outer membrane		RSP_0842	Nitrogen[e] <=> Nitrogen[p]	CPD1152 <=> CPD1151	OuterMembrane	Reversible	Thermodynamics	2
RXN1219			Propanoate via proton symport		Transport, inner membrane		?	Propanoate[p] + H+[p] => Propanoate + H+	CPD1153 + CPD0873 => CPD0666 + CPD0063	CytoplasmicMembrane	Forward only	Thermodynamics	1
RXN1220			Propanoate exchange		Exchange reaction			Propanoate[e] <=>	CPD1154 <=>	Extracellular	Forward only	Exchange Reaction
RXN1221			Propanoate transport via diffusion		Transport, outer membrane		RSP_0842	Propanoate[e] <=> Propanoate[p]	CPD1154 <=> CPD1153	OuterMembrane	Reversible	Thermodynamics	2
RXN1222			ABC D-Arabitol transporter		Transport, inner membrane		?	ATP + H2O + D-Arabitol[p] => ADP + H+ + Orthophosphate + D-Arabitol	CPD0002 + CPD0001 + CPD1155 => CPD0008 + CPD0063 + CPD0009 + CPD0786	CytoplasmicMembrane	Forward only	ABC Transporter	1
RXN1223			D-Arabitol exchange		Exchange reaction			D-Arabitol[e] <=>	CPD1156 <=>	Extracellular	Forward only	Exchange Reaction
RXN1224			D-Arabitol transport via diffusion		Transport, outer membrane		RSP_0842	D-Arabitol[e] <=> D-Arabitol[p]	CPD1156 <=> CPD1155	OuterMembrane	Reversible	Thermodynamics	2
RXN1225			ABC L-Cysteate transporter		Transport, inner membrane		?	ATP + H2O + L-Cysteate[p] => ADP + H+ + Orthophosphate + L-Cysteate	CPD0002 + CPD0001 + CPD1157 => CPD0008 + CPD0063 + CPD0009 + CPD0839	CytoplasmicMembrane	Forward only	ABC Transporter	1
RXN1226			L-Cysteate exchange		Exchange reaction			L-Cysteate[e] <=>	CPD1158 <=>	Extracellular	Forward only	Exchange Reaction
RXN1227			L-Cysteate transport via diffusion		Transport, outer membrane		RSP_0842	L-Cysteate[e] <=> L-Cysteate[p]	CPD1158 <=> CPD1157	OuterMembrane	Reversible	Thermodynamics	2
RXN1228			ABC D-Aspartate transporter		Transport, inner membrane		?	ATP + H2O + D-Aspartate[p] => ADP + H+ + Orthophosphate + D-Aspartate	CPD0002 + CPD0001 + CPD1159 => CPD0008 + CPD0063 + CPD0009 + CPD0996	CytoplasmicMembrane	Forward only	ABC Transporter	1
RXN1229			D-Aspartate exchange		Exchange reaction			D-Aspartate[e] <=>	CPD1160 <=>	Extracellular	Forward only	Exchange Reaction
RXN1230			D-Aspartate transport via diffusion		Transport, outer membrane		RSP_0842	D-Aspartate[e] <=> D-Aspartate[p]	CPD1160 <=> CPD1159	OuterMembrane	Reversible	Thermodynamics	2
RXN1231			2',3'-Cyclic AMP via proton symport		Transport, inner membrane		?	2',3'-Cyclic AMP[p] + H+[p] <=> 2',3'-Cyclic AMP + H+	CPD1161 + CPD0873 <=> CPD1021 + CPD0063	CytoplasmicMembrane	Reversible	Thermodynamics	1
RXN1232			2',3'-Cyclic AMP exchange		Exchange reaction			2',3'-Cyclic AMP[e] <=>	CPD1162 <=>	Extracellular	Forward only	Exchange Reaction
RXN1233			2',3'-Cyclic AMP transport via diffusion		Transport, outer membrane		RSP_0842	2',3'-Cyclic AMP[e] <=> 2',3'-Cyclic AMP[p]	CPD1162 <=> CPD1161	OuterMembrane	Reversible	Thermodynamics	2
RXN1237			2',3'-Cyclic UMP via proton symport		Transport, inner membrane		?	2',3'-Cyclic UMP[p] + H+[p] <=> 2',3'-Cyclic UMP + H+	CPD1165 + CPD0873 <=> CPD1023 + CPD0063	CytoplasmicMembrane	Reversible	Thermodynamics	1
RXN1238			2',3'-Cyclic UMP exchange		Exchange reaction			2',3'-Cyclic UMP[e] <=>	CPD1166 <=>	Extracellular	Forward only	Exchange Reaction
RXN1239			2',3'-Cyclic UMP transport via diffusion		Transport, outer membrane		RSP_0842	2',3'-Cyclic UMP[e] <=> 2',3'-Cyclic UMP[p]	CPD1166 <=> CPD1165	OuterMembrane	Reversible	Thermodynamics	2
RXN1240			2',3'-Cyclic GMP via proton symport		Transport, inner membrane		?	2',3'-Cyclic GMP[p] + H+[p] <=> 2',3'-Cyclic GMP + H+	CPD1167 + CPD0873 <=> CPD1024 + CPD0063	CytoplasmicMembrane	Reversible	Thermodynamics	1
RXN1241			2',3'-Cyclic GMP exchange		Exchange reaction			2',3'-Cyclic GMP[e] <=>	CPD1168 <=>	Extracellular	Forward only	Exchange Reaction
RXN1242			2',3'-Cyclic GMP transport via diffusion		Transport, outer membrane		RSP_0842	2',3'-Cyclic GMP[e] <=> 2',3'-Cyclic GMP[p]	CPD1168 <=> CPD1167	OuterMembrane	Reversible	Thermodynamics	2
RXN1249			ABC Choline phosphate transporter		Transport, inner membrane		?	ATP + H2O + Choline phosphate[p] => ADP + H+ + Orthophosphate + Choline phosphate	CPD0002 + CPD0001 + CPD1173 => CPD0008 + CPD0063 + CPD0009 + CPD0254	CytoplasmicMembrane	Forward only	ABC Transporter	1
RXN1250			Choline phosphate exchange		Exchange reaction			Choline phosphate[e] <=>	CPD1174 <=>	Extracellular	Forward only	Exchange Reaction
RXN1251			Choline phosphate transport via diffusion		Transport, outer membrane		RSP_0842	Choline phosphate[e] <=> Choline phosphate[p]	CPD1174 <=> CPD1173	OuterMembrane	Reversible	Thermodynamics	2
RXN1252	R00566		L-arginine carboxy-lyase (agmatine-forming)		Arginine and proline metabolism	4.1.1.19	?	L-Arginine + H+ => Agmatine + CO2	CPD0050 + CPD0063 => CPD0131 + CPD0011	Cytoplasmic	Forward only	Heuristics	1
RXN1253			ABC Ribitol transporter		Transport, inner membrane		RSP_0200 & RSP_0201 & RSP_6101	ATP + H2O + Ribitol[p] => ADP + H+ + Orthophosphate + Ribitol	CPD0002 + CPD0001 + CPD1175 => CPD0008 + CPD0063 + CPD0009 + CPD0239	CytoplasmicMembrane	Forward only	ABC Transporter	4
RXN1254			Ribitol exchange		Exchange reaction			Ribitol[e] <=>	CPD1176 <=>	Extracellular	Forward only	Exchange Reaction
RXN1255			Ribitol transport via diffusion		Transport, outer membrane		RSP_0842	Ribitol[e] <=> Ribitol[p]	CPD1176 <=> CPD1175	OuterMembrane	Reversible	Thermodynamics	2
RXN1256			Glycolate via Na+ symport		Transport, inner membrane		?	Glycolate[p] + Sodium[p] => Glycolate + Sodium	CPD1179 + CPD0877 => CPD0120 + CPD0876	CytoplasmicMembrane	Forward only	E. coli model	2
RXN1257			Glycolate exchange		Exchange reaction			Glycolate[e] <=>	CPD1180 <=>	Extracellular	Forward only	Exchange Reaction
RXN1258			Glycolate transport via diffusion		Transport, outer membrane		RSP_0842	Glycolate[e] <=> Glycolate[p]	CPD1180 <=> CPD1179	OuterMembrane	Reversible	Thermodynamics	2
RXN1259			2-Oxoglutarate via proton symport		Transport, inner membrane		?	2-Oxoglutarate[p] + H+[p] => 2-Oxoglutarate + H+	CPD1181 + CPD0873 => CPD0023 + CPD0063	CytoplasmicMembrane	Forward only	Thermodynamics	1
RXN1260			2-Oxoglutarate exchange		Exchange reaction			2-Oxoglutarate[e] <=>	CPD1182 <=>	Extracellular	Forward only	Exchange Reaction
RXN1261			2-Oxoglutarate transport via diffusion		Transport, outer membrane		RSP_0842	2-Oxoglutarate[e] <=> 2-Oxoglutarate[p]	CPD1182 <=> CPD1181	OuterMembrane	Reversible	Thermodynamics	2
RXN1262			4-Hydroxy-2-oxoglutarate via proton symport		Transport, inner membrane		?	4-Hydroxy-2-oxoglutarate[p] + H+[p] => 4-Hydroxy-2-oxoglutarate + H+	CPD1183 + CPD0873 => CPD0278 + CPD0063	CytoplasmicMembrane	Forward only	Thermodynamics	1
RXN1263			4-Hydroxy-2-oxoglutarate exchange		Exchange reaction			4-Hydroxy-2-oxoglutarate[e] <=>	CPD1184 <=>	Extracellular	Forward only	Exchange Reaction
RXN1264			4-Hydroxy-2-oxoglutarate transport via diffusion		Transport, outer membrane		RSP_0842	4-Hydroxy-2-oxoglutarate[e] <=> 4-Hydroxy-2-oxoglutarate[p]	CPD1184 <=> CPD1183	OuterMembrane	Reversible	Thermodynamics	2
RXN1265			D-Altronate via proton symport		Transport, inner membrane		?	D-Altronate[p] + H+[p] <=> D-Altronate + H+	CPD1185 + CPD0873 <=> CPD0293 + CPD0063	CytoplasmicMembrane	Reversible	Thermodynamics	1
RXN1266			D-Altronate exchange		Exchange reaction			D-Altronate[e] <=>	CPD1186 <=>	Extracellular	Forward only	Exchange Reaction
RXN1267			D-Altronate transport via diffusion		Transport, outer membrane		RSP_0842	D-Altronate[e] <=> D-Altronate[p]	CPD1186 <=> CPD1185	OuterMembrane	Reversible	Thermodynamics	2
RXN1272	R03013			L-Histidinol-phosphate phosphohydrolase	Histidine metabolism	3.1.3.15	RSP_2246	L-Histidinol phosphate + H2O => L-Histidinol + Orthophosphate	CPD0332 + CPD0001 => CPD0301 + CPD0009	Cytoplasmic	Forward only	Heuristics	2
RXN1273	R01771			ATP:L-homoserine O-phosphotransferase	Glycine, serine and threonine metabolism	2.7.1.39	RSP_0311	ATP + L-Homoserine <=> ADP + O-Phospho-L-homoserine + H+	CPD0002 + CPD0172 <=> CPD0008 + CPD0333 + CPD0063	Cytoplasmic	Reversible	Thermodynamics	2
RXN1275		ddpABC	ABC Cys-Gly transporter		Transport, inner membrane		(RSP_0804 & RSP_0805 & RSP_0806 & RSP_0807) | (RSP_0803 & RSP_0805 & RSP_0806 & RSP_0807) | (RSP_1451 & RSP_1452 & RSP_1453 & RSP_1454) | (RSP_3524 & RSP_3523 & RSP_3522 & RSP_3520) | (RSP_3525 & RSP_3523 & RSP_3522 & RSP_3520) | (RSP_3248 & RSP_3249 & RSP_3250 & RSP_3251) | (RSP_3255 & RSP_3257 & RSP_3258 & RSP_3252) | (RSP_0704 & RSP_0703 & RSP_0702 & RSP_0701) | (RSP_3231 & RSP_3232 & RSP_3235…	ATP + H2O + Cys-Gly[p] => ADP + H+ + Orthophosphate + Cys-Gly	CPD0002 + CPD0001 + CPD1189 => CPD0008 + CPD0063 + CPD0009 + CPD0370	CytoplasmicMembrane	Forward only	ABC Transporter	3
RXN1276			Cys-Gly exchange		Exchange reaction			Cys-Gly[e] <=>	CPD1190 <=>	Extracellular	Forward only	Exchange Reaction
RXN1277			Cys-Gly transport via diffusion		Transport, outer membrane		RSP_0842	Cys-Gly[e] <=> Cys-Gly[p]	CPD1190 <=> CPD1189	OuterMembrane	Reversible	Thermodynamics	2
RXN1278			Hippurate via proton symport		Transport, inner membrane		?	Hippurate[p] + H+[p] <=> Hippurate + H+	CPD1191 + CPD0873 <=> CPD0372 + CPD0063	CytoplasmicMembrane	Reversible	Thermodynamics	1
RXN1279			Hippurate exchange		Exchange reaction			Hippurate[e] <=>	CPD1192 <=>	Extracellular	Forward only	Exchange Reaction
RXN1280			Hippurate transport via diffusion		Transport, outer membrane		RSP_0842	Hippurate[e] <=> Hippurate[p]	CPD1192 <=> CPD1191	OuterMembrane	Reversible	Thermodynamics	2
RXN1281			Chitobiose via proton symport		Transport, inner membrane		?	Chitobiose[p] + H+[p] <=> Chitobiose + H+	CPD1193 + CPD0873 <=> CPD0390 + CPD0063	CytoplasmicMembrane	Reversible	Thermodynamics	1
RXN1282			Chitobiose exchange		Exchange reaction			Chitobiose[e] <=>	CPD1194 <=>	Extracellular	Forward only	Exchange Reaction
RXN1283			Chitobiose transport via diffusion		Transport, outer membrane		RSP_0842	Chitobiose[e] <=> Chitobiose[p]	CPD1194 <=> CPD1193	OuterMembrane	Reversible	Thermodynamics	2
RXN1285			D-1-Aminopropan-2-ol O-phosphate via proton symport		Transport, inner membrane		?	D-1-Aminopropan-2-ol O-phosphate[p] + H+[p] <=> D-1-Aminopropan-2-ol O-phosphate + H+	CPD1195 + CPD0873 <=> CPD0476 + CPD0063	CytoplasmicMembrane	Reversible	Thermodynamics	1
RXN1286			D-1-Aminopropan-2-ol O-phosphate exchange		Exchange reaction			D-1-Aminopropan-2-ol O-phosphate[e] <=>	CPD1196 <=>	Extracellular	Forward only	Exchange Reaction
RXN1287			D-1-Aminopropan-2-ol O-phosphate transport via diffusion		Transport, outer membrane		RSP_0842	D-1-Aminopropan-2-ol O-phosphate[e] <=> D-1-Aminopropan-2-ol O-phosphate[p]	CPD1196 <=> CPD1195	OuterMembrane	Reversible	Thermodynamics	2
RXN1288	R07280				Riboflavin metabolism	3.1.3.-	?	5-Amino-6-(5'-phosphoribitylamino)uracil + H2O => 5-Amino-6-(1-D-ribitylamino)uracil + Orthophosphate	CPD0494 + CPD0001 => CPD0512 + CPD0009	Cytoplasmic	Forward only	Heuristics	1
RXN1289		LpxH	UDP-2,3-diacylglucosamine hydrolase	UDP-2,3-diacylglucosamine hydrolase	Lipopolysaccharide biosynthesis		?	UDP-2,3-bis(3-hydroxytetradecanoyl)glucosamine + H2O <=> 2,3-Bis(3-hydroxytetradecanoyl)-beta-D-glucosaminyl 1-phosphate + UMP + 2 H+	CPD0506 + CPD0001 <=> CPD0520 + CPD0082 + 2 CPD0063		Forward only	Thermodynamics	1
RXN1293	R02106			Urate:oxygen oxidoreductase	Purine metabolism	1.7.3.3	?	Urate + Oxygen + H2O <=> 5-Hydroxyisourate + H2O2	CPD0670 + CPD0007 + CPD0001 <=> CPD0579 + CPD0024	Cytoplasmic	Reversible	Thermodynamics	1
RXN1294	R02821			Trimethylaminoacetate:L-homosysteine S-methyltransferase	Cysteine and methionine metabolism		?	Betaine + L-Homocysteine => N,N-Dimethylglycine + L-Methionine	CPD0285 + CPD0117 => CPD0625 + CPD0057	Cytoplasmic	Forward only	Thermodynamics	1
RXN1299			(R)-2-Methylmalate via proton symport		Transport, inner membrane		?	(R)-2-Methylmalate[p] + H+[p] => (R)-2-Methylmalate + H+	CPD1201 + CPD0873 => CPD1045 + CPD0063	CytoplasmicMembrane	Forward only		1
RXN1300			(R)-2-Methylmalate exchange		Exchange reaction			(R)-2-Methylmalate[e] <=>	CPD1202 <=>	Extracellular	Forward only	Exchange Reaction
RXN1301			(R)-2-Methylmalate transport via diffusion		Transport, outer membrane		RSP_0842	(R)-2-Methylmalate[e] <=> (R)-2-Methylmalate[p]	CPD1202 <=> CPD1201	OuterMembrane	Reversible	Thermodynamics	2
RXN1303			3-Phospho-D-glycerate via proton symport		Transport, inner membrane		?	3-Phospho-D-glycerate[p] + H+[p] => 3-Phospho-D-glycerate + H+	CPD1203 + CPD0873 => CPD0140 + CPD0063	CytoplasmicMembrane	Forward only		1
RXN1304			3-Phospho-D-glycerate exchange		Exchange reaction			3-Phospho-D-glycerate[e] <=>	CPD1204 <=>	Extracellular	Forward only	Exchange Reaction
RXN1305			3-Phospho-D-glycerate transport via diffusion		Transport, outer membrane		RSP_0842	3-Phospho-D-glycerate[e] <=> 3-Phospho-D-glycerate[p]	CPD1204 <=> CPD1203	OuterMembrane	Reversible	Thermodynamics	2
RXN1306			Biomass (Photo)		Biomass production			53.64655271 ATP + 0.831653485843787 L-Alanyl-tRNA(Ala) + 0.437776541668504 L-Arginyl-tRNA(Arg) + 0.144502841748517 L-Asparaginyl-tRNA(Asn) + 0.339612163940608 L-Aspartyl-tRNA(Asp) + 0.0725562791901838 L-Cysteinyl-tRNA(Cys) + 0.162794340704026 L-Glutamyl-tRNA(Glu) + 0.407290710075989 Glutaminyl-tRNA(Gln) + 0.562158734565962 Glycyl-tRNA(Gly) + 0.138405675430014 L-Histidyl-tRNA(His) + 0.295102849815…	53.64655271 CPD0002 + 0.831653485843787 CPD0304 + 0.437776541668504 CPD0400 + 0.144502841748517 CPD0446 + 0.339612163940608 CPD0425 + 0.0725562791901838 CPD0434 + 0.162794340704026 CPD0426 + 0.407290710075989 CPD0718 + 0.562158734565962 CPD0404 + 0.138405675430014 CPD0427 + 0.295102849815537 CPD0435 + 0.55971986803856 CPD0396 + 0.169501223654379 CPD0393 + 0.160965190808475 CPD0405 + 0.20730365482…		Forward only	Biomass reaction
RXN1307			Hydrogen sulfide via diffusion		Transport, inner membrane		diffusion	Hydrogen sulfide[p] <=> Hydrogen sulfide	CPD1205 <=> CPD0179	CytoplasmicMembrane	Reversible	Thermodynamics	1
RXN1308			Hydrogen sulfide exchange		Exchange reaction			Hydrogen sulfide[e] <=>	CPD1206 <=>	Extracellular	Forward only	Exchange Reaction
RXN1309			Hydrogen sulfide transport via diffusion		Transport, outer membrane		RSP_0842	Hydrogen sulfide[e] <=> Hydrogen sulfide[p]	CPD1206 <=> CPD1205	OuterMembrane	Reversible	Thermodynamics	2
RXN1310			Thiosulfate/sulfite conversion		Sulfur metabolism		?	Thiosulfate <=> Sulfite + Sulfur	CPD0720 <=> CPD0074 + CPD0069	Cytoplasmic	Reversible	Thermodynamics	1
RXN1311	R00533		Sulfite oxidase	Sulfite:oxygen oxidoreductase	Sulfur metabolism		RSP_1410 & RSP_1411	Sulfite + Oxygen + H2O <=> Sulfate + H2O2	CPD0074 + CPD0007 + CPD0001 <=> CPD0047 + CPD0024	Cytoplasmic	Reversible		2
RXN1312	R00336	spoT, relA	RelA/SpoT family protein	guanosine-3',5'-bis(diphosphate) 3'-diphosphohydrolase	Purine metabolism	3.1.7.2	RSP_1670	Guanosine 3',5'-bis(diphosphate) + H2O <=> GDP + Diphosphate	CPD1020 + CPD0001 <=> CPD0028 + CPD0012	Cytoplasmic	Forward only	Thermodynamics	2
RXN1313	R02137			Cytidine ribohydrolase	Pyrimidine metabolism	3.2.2.8	RSP_2914	Cytidine + H2O <=> Cytosine + D-Ribose	CPD0240 + CPD0001 <=> CPD0213 + CPD0094	Cytoplasmic	Reversible	Thermodynamics	2
RXN1314	R03348	ModD	quinolinate phosphoribosyl transferase	Nicotinate-nucleotide:pyrophosphate phosphoribosyltransferase (carboxylating)	Nicotinate and nicotinamide metabolism	2.4.2.19	RSP_3873	Nicotinate D-ribonucleotide + Diphosphate + CO2 <=> Pyridine-2,3-dicarboxylate + 5-Phospho-alpha-D-ribose 1-diphosphate + 2 H+	CPD0344 + CPD0012 + CPD0011 <=> CPD1207 + CPD0092 + 2 CPD0063	Cytoplasmic	Reversible	Thermodynamics	2
RXN1315	R00481		L-aspartate oxidase	L-aspartate:oxygen oxidoreductase	Nicotinate and nicotinamide metabolism	1.4.3.16	RSP_3147	L-Aspartate + Oxygen => Iminoaspartate + H2O2 + H+	CPD0040 + CPD0007 => CPD1208 + CPD0024 + CPD0063	Cytoplasmic	Forward only	Thermodynamics	2
RXN1317	R05217	CobG		precorrin-3A,NADH:oxygen oxidoreductase (20-hydroxylating)	Porphyrin and chlorophyll metabolism	1.14.13.83	?	Precorrin 3A + Oxygen + NADH + H+ <=> Precorrin 3B + NAD+ + H2O	CPD0542 + CPD0007 + CPD0004 + CPD0063 <=> CPD0558 + CPD0003 + CPD0001	Cytoplasmic	Reversible		1
RXN1318	R09083	BluB			Porphyrin and chlorophyll metabolism		RSP_3218	Reduced FMN + Oxygen => Dimethylbenzimidazole + D-Erythrose 4-phosphate + H2O	CPD0660 + CPD0007 => CPD0433 + CPD0178 + CPD0001	Cytoplasmic	Forward only	Thermodynamics	3
RXN1319		crtI	phytoene dehydrogenase	Neurosporene, hydrogen-donor:oxygen oxidoreductase	Carotenoid biosynthesis	1.14.99.-	RSP_0271	Neurosporene + NAD+ <=> Lycopene + NADH + H+	CPD0968 + CPD0003 <=> CPD0970 + CPD0004 + CPD0063	Cytoplasmic	Reversible	Thermodynamics	4
RXN1320	R01825	gapB	glyceraldehyde-3-phosphate dehydrogenase	D-erythrose 4-phosphate:NAD+ oxidoreductase	Vitamin B6 metabolism	1.2.1.72	RSP_2959	D-Erythrose 4-phosphate + NAD+ + H2O <=> 4-Phospho-D-erythronate + NADH + 2 H+	CPD0178 + CPD0003 + CPD0001 <=> CPD1209 + CPD0004 + 2 CPD0063	Cytoplasmic	Reversible		1
RXN1321	R04210	serA	D-isomer specific 2-hydroxyacid dehydrogenase, NAD binding subunit	4-phospho-D-erythronate:NAD+ 2-oxidoreductase	Vitamin B6 metabolism	1.1.1.290	RSP_1352	4-Phospho-D-erythronate + NAD+ <=> 2-Oxo-3-hydroxy-4-phosphobutanoate + NADH + H+	CPD1209 + CPD0003 <=> CPD0964 + CPD0004 + CPD0063	Cytoplasmic	Reversible		1
RXN1322	R01538			D-gluconate hydro-lyase (2-dehydro-3-deoxy-D-gluconate-forming)	Pentose and glucuronate interconversions	4.2.1.39	?	D-Gluconic acid <=> 2-Dehydro-3-deoxy-D-gluconate + H2O	CPD0170 <=> CPD0144 + CPD0001	Cytoplasmic	Forward only	Thermodynamics	1
RXN1323	R00390			Long-chain carboxylate:CoA ligase (AMP-forming)	Glycerophospholipid metabolism	6.2.1.3	RSP_1041	ATP + hexadecanoic acid + CoA => AMP + Diphosphate + Acyl-CoA	CPD0002 + CPD0154 + CPD0010 <=> CPD0012 + CPD0018 + CPD0032	Cytoplasmic	Forward only		1
RXN1324	R00619		thiamine diphosphokinase	ATP:thiamine diphosphotransferase	Thiamine metabolism	2.7.6.2	RSP_0363	ATP + Thiamine <=> AMP + Thiamin diphosphate	CPD0002 + CPD0722 <=> CPD0018 + CPD0055	Cytoplasmic	Reversible		2
RXN1325			ABC Biotin transporter		Transport, inner membrane		?	ATP + H2O + Biotin[p] => ADP + H+ + Orthophosphate + Biotin	CPD0002 + CPD0001 + CPD1210 => CPD0008 + CPD0063 + CPD0009 + CPD0093	CytoplasmicMembrane	Forward only	ABC Transporter	1
RXN1326			Biotin exchange		Exchange reaction			Biotin[e] <=>	CPD1211 <=>	Extracellular	Forward only	Exchange Reaction
RXN1327			Biotin transport via diffusion		Transport, outer membrane		RSP_0842	Biotin[e] <=> Biotin[p]	CPD1211 <=> CPD1210	OuterMembrane	Reversible	Thermodynamics	2
RXN1328			ABC Nicotinate transporter		Transport, inner membrane		?	ATP + H2O + Nicotinate[p] => ADP + H+ + Orthophosphate + Nicotinate	CPD0002 + CPD0001 + CPD1212 => CPD0008 + CPD0063 + CPD0009 + CPD0166	CytoplasmicMembrane	Forward only	ABC Transporter	1
RXN1329			Nicotinate exchange		Exchange reaction			Nicotinate[e] <=>	CPD1213 <=>	Extracellular	Forward only	Exchange Reaction
RXN1330			Nicotinate transport via diffusion		Transport, outer membrane		RSP_0842	Nicotinate[e] <=> Nicotinate[p]	CPD1213 <=> CPD1212	OuterMembrane	Reversible	Thermodynamics	2
RXN1331			Photon exchange		Exchange reaction			Photon[e] <=>	CPD1214 <=>	Extracellular	Forward only	Exchange Reaction
RXN1332			Photon transport		Transport, outer membrane			Photon[e] => Photon	CPD1214 => CPD0787	OuterMembrane	Forward only		2
RXN1333		dorABC	DMSO/TMAO-reductase	DMSO:cytochrome c oxidoreductase	Oxidative phosphorylation	1.7.2.3	RSP_3046 & RSP_3047 & RSP_3048	Dimethyl sulfoxide[p] + Ubiquinol => Dimethyl sulfide[p] + Ubiquinone + H2O	CPD1215 + CPD0215 => CPD1216 + CPD0217 + CPD0001	Periplasmic	Forward only		4
RXN1334			Dimethyl sulfoxide exchange		Exchange reaction			Dimethyl sulfoxide[e] <=>	CPD1217 <=>	Extracellular	Forward only	Exchange Reaction
RXN1335			Dimethyl sulfide exchange		Exchange reaction			Dimethyl sulfide[e] <=>	CPD1218 <=>	Extracellular	Forward only	Exchange Reaction
RXN1336			Dimethyl sulfoxide transport via diffusion		Transport, outer membrane		RSP_0842	Dimethyl sulfoxide[e] <=> Dimethyl sulfoxide[p]	CPD1217 <=> CPD1215	OuterMembrane	Reversible		2
RXN1337			Dimethyl sulfide transport via diffusion		Transport, outer membrane		RSP_0842	Dimethyl sulfide[e] <=> Dimethyl sulfide[p]	CPD1218 <=> CPD1216	OuterMembrane	Reversible	Thermodynamics	2
RXN1338	R00428		putative GTP cyclohydrolase	GTP 8,9-hydrolase	Folate biosynthesis	3.5.4.16	RSP_1852	GTP + H2O + H+ <=> Formamidopyrimidine nucleoside triphosphate	CPD0036 + CPD0001 + CPD0063 <=> CPD1219	Cytoplasmic	Reversible	Thermodynamics	1
RXN1339	R05046		putative GTP cyclohydrolase	formamidopyrimidine nucleoside triphosphate amidohydrolase	Folate biosynthesis	3.5.4.16	RSP_1852	Formamidopyrimidine nucleoside triphosphate + H2O <=> 2,5-Diaminopyrimidine nucleoside triphosphate + Formate + H+	CPD1219 + CPD0001 <=> CPD1220 + CPD0046 + CPD0063	Cytoplasmic	Reversible	Thermodynamics	1
RXN1340	R05048		putative GTP cyclohydrolase	2,5-Diaminopyrimidine nucleoside triphosphate mutase	Folate biosynthesis	3.5.4.16	RSP_1852	2,5-Diaminopyrimidine nucleoside triphosphate <=> 2,5-Diamino-6-(5'-triphosphoryl-3',4'-trihydroxy-2'-oxopentyl)-amino-4-oxopyrimidine	CPD1220 <=> CPD1221	Cytoplasmic	Reversible	Thermodynamics	1
RXN1341	R04639		putative GTP cyclohydrolase	2-Amino-4-hydroxy-6-(erythro-1,2,3-trihydroxypropyl dihydropteridine triphosphate hydrolase	Folate biosynthesis	3.5.4.16	RSP_1852	2-Amino-4-hydroxy-6-(erythro-1,2,3-trihydroxypropyl)dihydropteridine triphosphate + H2O <=> 2,5-Diamino-6-(5'-triphosphoryl-3',4'-trihydroxy-2'-oxopentyl)-amino-4-oxopyrimidine	CPD1222 + CPD0001 <=> CPD1221	Cytoplasmic	Reversible	Thermodynamics	1
RXN1342	R04620			2-Amino-4-hydroxy-6-(erythro-1,2,3-trihydroxypropyl)dihydropteridine triphosphate phosphohydrolase (alkaline optimum)	Folate biosynthesis	3.1.3.1	?	2-Amino-4-hydroxy-6-(erythro-1,2,3-trihydroxypropyl)dihydropteridine triphosphate + 3 H2O => 2-Amino-4-hydroxy-6-(D-erythro-1,2,3-trihydroxypropyl)-7,8-dihydropteridine + 3 Orthophosphate + H+	CPD1222 + 3 CPD0001 => CPD0522 + 3 CPD0009 + 3 CPD0063	Cytoplasmic	Forward only	Thermodynamics	1
RXN1343	R09079			carboxyspermidine:NADP+ oxidoreductase	Arginine and proline metabolism		?	Putrescine + L-Aspartate 4-semialdehyde + NADPH + H+ <=> Carboxyspermidine + H2O + NADP+	CPD0105 + CPD0231 + CPD0005 + CPD0063 <=> CPD0914 + CPD0001 + CPD0006	Cytoplasmic	Reversible	Thermodynamics	4
RXN1344	R01706			Oleoyl-[acyl-carrier protein] hydrolase (C18:0)	Fatty acid biosynthesis	3.1.2.14	?	Octadecanoyl-[acyl-carrier protein] + H2O <=> Acyl-carrier protein + Octadecanoic acid + 2 H+	CPD0143 + CPD0001 <=> CPD0156 + CPD1223 + 2 CPD0063	Cytoplasmic	Reversible		1
RXN1345	R08161			acyl-[acyl-carrier-protein] desaturase	Fatty acid biosynthesis	1.14.19.2	?	Hexadecanoyl-[acp] + Reduced Ferredoxin + Oxygen + 2 H+ <=> Hexadecenoyl-[acyl-carrier protein] + Oxidized Ferredoxin + 2 H2O	CPD1014 + CPD0651 + CPD0007 + 2 CPD0063 <=> CPD1226 + CPD0652 + 2 CPD0001	Cytoplasmic	Reversible		1
RXN1346				acyl-[acyl-carrier-protein] desaturase	Fatty acid biosynthesis		?	Octadecanoyl-[acyl-carrier protein] + Reduced Ferredoxin + Oxygen + 2 H+ <=> (11E)-Octadecenoly-[acyl-carrier protein] + Oxidized Ferredoxin + 2 H2O	CPD0143 + CPD0651 + CPD0007 + 2 CPD0063 <=> CPD1227 + CPD0652 + 2 CPD0001	Cytoplasmic	Reversible		1
RXN1347	R01706			Oleoyl-[acyl-carrier protein] hydrolase (C16:1)	Fatty acid biosynthesis	3.1.2.14	?	Hexadecenoyl-[acyl-carrier protein] + H2O <=> Acyl-carrier protein + (9Z)-Hexadecenoic acid + H+	CPD1226 + CPD0001 <=> CPD0156 + CPD1225 + CPD0063	Cytoplasmic	Reversible		1
RXN1348	R01706			Oleoyl-[acyl-carrier protein] hydrolase (C18:1)	Fatty acid biosynthesis	3.1.2.14	?	(11E)-Octadecenoly-[acyl-carrier protein] + H2O <=> Acyl-carrier protein + (11E)-Octadecenoic acid + 2 H+	CPD1227 + CPD0001 <=> CPD0156 + CPD1224 + 2 CPD0063	Cytoplasmic	Reversible		1
RXN1349	R00390			Long-chain carboxylate:CoA ligase (AMP-forming)	Glycerophospholipid metabolism	6.2.1.3	RSP_2279	ATP + Octadecanoic acid + CoA => AMP + Diphosphate + Acyl-CoA	CPD0002 + CPD1223 + CPD0010 => CPD0012 + CPD0018 + CPD0032	Cytoplasmic	Forward only		1
RXN1350	R00390			Long-chain carboxylate:CoA ligase (AMP-forming)	Glycerophospholipid metabolism	6.2.1.3	RSP_2279	ATP + (9Z)-Hexadecenoic acid + CoA => AMP + Diphosphate + Acyl-CoA	CPD0002 + CPD1225 + CPD0010 => CPD0012 + CPD0018 + CPD0032	Cytoplasmic	Forward only		1
RXN1351	R00390			Long-chain carboxylate:CoA ligase (AMP-forming)	Glycerophospholipid metabolism	6.2.1.3	RSP_2279	ATP + (11E)-Octadecenoic acid + CoA => AMP + Diphosphate + Acyl-CoA	CPD0002 + CPD1224 + CPD0010 => CPD0012 + CPD0018 + CPD0032	Cytoplasmic	Forward only		1
RXN1352	R02030		Cardiolipin synthase	CDP-diacylglycerol:phosphatidylglycerol 3-phosphatidyltransferase	Glycerophospholipid metabolism	2.7.8.-	RSP_0473	Phosphatidylglycerol + CDP-diacylglycerol + H+ <=> Cardiolipin + CMP	CPD0199 + CPD0176 + CPD0063 <=> CPD1228 + CPD0045	Cytoplasmic	Reversible		1
RXN1353			Lipopolysaccharide biosynthesis		Lipopolysaccharide biosynthesis			3 Sedoheptulose 7-phosphate + 2 Phosphatidylethanolamine + Lauroyl-KDO2-lipid IV(A) + Tetradecanoyl-[acp] + 3 CMP-3-deoxy-D-manno-octulosonate + 2 UDP-glucose + 6 ATP + 3 H2O => 2 1,2-Diacyl-sn-glycerol + ACP + CMP + 2 CDP + 2 UDP + LPS + 11 H+ + 9 ADP + 3 Orthophosphate + 3 Diphosphate	3 CPD0539 + 2 CPD0203 + CPD0128 + CPD1013 + 3 CPD0475 + 2 CPD0025 + 6 CPD0002 + 3 CPD0001 => 2 CPD0263 + CPD0156 + CPD0045 + 2 CPD0087 + 2 CPD0014 + CPD1229 + 11 CPD0063 + 9 CPD0008 + 3 CPD0009 + 3 CPD0012	Cytoplasmic	Forward only	Biomass reaction
RXN1354			Thiamine exchange		Exchange reaction			Thiamin[e] <=>	CPD0734 <=>	Extracellular	Forward only	Exchange Reaction
RXN1355				L-4-Hydroxyglutamate semialdehyde dehydratase	Arginine and proline metabolism		spontaneous	L-4-Hydroxyglutamate semialdehyde => L-1-Pyrroline-3-hydroxy-5-carboxylate + H2O + H+	CPD0779 => CPD0780 + CPD0001 + CPD0063	Cytoplasmic	Forward only	Spontaneous reaction	2
RXN1356				L-glutamate 5-semialdehyde dehydratase	Arginine and proline metabolism		spontaneous	L-glutamate 5-semialdehyde => 1-pyrroline-5-carboxylate + H+ + H2O	CPD0340 => CPD0471 + CPD0063 + CPD0001	Cytoplasmic	Forward only	Spontaneous reaction	4
RXN1357				GTP amine hydrolysis	Purine metabolism		spontaneous	GTP + H+ + H2O => NH3 + XTP	CPD0036 + CPD0063 + CPD0001 => CPD0013 + CPD1018	Cytoplasmic	Forward only	Spontaneous reaction	4
RXN1358			Methanol via proton symport		Transport, inner membrane		?	Methanol[p] + H+[p] => Methanol + H+	CPD1230 + CPD0873 => CPD0103 + CPD0063	CytoplasmicMembrane	Forward only		1
RXN1359			Methanol exchange		Exchange reaction			Methanol[e] <=>	CPD1231 <=>	Extracellular	Forward only	Exchange Reaction
RXN1360			Methanol transport via diffusion		Transport, outer membrane		RSP_0842	Methanol[e] <=> Methanol[p]	CPD1231 <=> CPD1230	OuterMembrane	Reversible	Thermodynamics	2
RXN1361			5'-Methylthioadenosine via proton symport		Transport, inner membrane		?	5'-Methylthioadenosine[p] + H+[p] <=> 5'-Methylthioadenosine + H+	CPD1232 + CPD0873 <=> CPD0127 + CPD0063	CytoplasmicMembrane	Reversible	Thermodynamics	1
RXN1362			5'-Methylthioadenosine exchange		Exchange reaction			5'-Methylthioadenosine[e] <=>	CPD1233 <=>	Extracellular	Forward only	Exchange Reaction
RXN1363			5'-Methylthioadenosine transport via diffusion		Transport, outer membrane		RSP_0842	5'-Methylthioadenosine[e] <=> 5'-Methylthioadenosine[p]	CPD1233 <=> CPD1232	OuterMembrane	Reversible	Thermodynamics	2
RXN1364			Glycolaldehyde via proton symport		Transport, inner membrane		?	Glycolaldehyde[p] + H+[p] <=> Glycolaldehyde + H+	CPD1234 + CPD0873 <=> CPD0174 + CPD0063	CytoplasmicMembrane	Reversible	Thermodynamics	1
RXN1365			Glycolaldehyde exchange		Exchange reaction			Glycolaldehyde[e] <=>	CPD1235 <=>	Extracellular	Forward only	Exchange Reaction
RXN1366			Glycolaldehyde transport via diffusion		Transport, outer membrane		RSP_0842	Glycolaldehyde[e] <=> Glycolaldehyde[p]	CPD1235 <=> CPD1234	OuterMembrane	Reversible	Thermodynamics	2
RXN1367			Methanethiol via proton symport		Transport, inner membrane		?	Methanethiol[p] + H+[p] <=> Methanethiol + H+	CPD1238 + CPD0873 <=> CPD0220 + CPD0063	CytoplasmicMembrane	Reversible	Thermodynamics	1
RXN1368			Methanethiol exchange		Exchange reaction			Methanethiol[e] <=>	CPD1239 <=>	Extracellular	Forward only	Exchange Reaction
RXN1369			Methanethiol transport via diffusion		Transport, outer membrane		RSP_0842	Methanethiol[e] <=> Methanethiol[p]	CPD1239 <=> CPD1238	OuterMembrane	Reversible	Thermodynamics	2
RXN1370			meso-Tartaric acid via proton symport		Transport, inner membrane		?	meso-Tartaric acid[p] + H+[p] <=> meso-Tartaric acid + H+	CPD1240 + CPD0873 <=> CPD0249 + CPD0063	CytoplasmicMembrane	Reversible	Thermodynamics	1
RXN1371			meso-Tartaric acid exchange		Exchange reaction			meso-Tartaric acid[e] <=>	CPD1241 <=>	Extracellular	Forward only	Exchange Reaction
RXN1372			meso-Tartaric acid transport via diffusion		Transport, outer membrane		RSP_0842	meso-Tartaric acid[e] <=> meso-Tartaric acid[p]	CPD1241 <=> CPD1240	OuterMembrane	Reversible	Thermodynamics	2
RXN1373			4-Coumarate via proton symport		Transport, inner membrane		?	4-Coumarate[p] + H+[p] <=> 4-Coumarate + H+	CPD1242 + CPD0873 <=> CPD0292 + CPD0063	CytoplasmicMembrane	Reversible	Thermodynamics	1
RXN1374			4-Coumarate exchange		Exchange reaction			4-Coumarate[e] <=>	CPD1243 <=>	Extracellular	Forward only	Exchange Reaction
RXN1375			4-Coumarate transport via diffusion		Transport, outer membrane		RSP_0842	4-Coumarate[e] <=> 4-Coumarate[p]	CPD1243 <=> CPD1242	OuterMembrane	Reversible	Thermodynamics	2
RXN1376			Selenide via proton symport		Transport, inner membrane		?	Selenide[p] + H+[p] <=> Selenide + H+	CPD1244 + CPD0873 <=> CPD0371 + CPD0063	CytoplasmicMembrane	Reversible		1
RXN1377			Selenide exchange		Exchange reaction			Selenide[e] <=>	CPD1245 <=>	Extracellular	Forward only	Exchange Reaction
RXN1378			Selenide transport via diffusion		Transport, outer membrane		RSP_0842	Selenide[e] <=> Selenide[p]	CPD1245 <=> CPD1244	OuterMembrane	Reversible		2
RXN1379			5-Methylcytosine via proton symport		Transport, inner membrane		?	5-Methylcytosine[p] + H+[p] <=> 5-Methylcytosine + H+	CPD1246 + CPD0873 <=> CPD0535 + CPD0063	CytoplasmicMembrane	Reversible	Thermodynamics	1
RXN1380			5-Methylcytosine exchange		Exchange reaction			5-Methylcytosine[e] <=>	CPD1247 <=>	Extracellular	Forward only	Exchange Reaction
RXN1381			5-Methylcytosine transport via diffusion		Transport, outer membrane		RSP_0842	5-Methylcytosine[e] <=> 5-Methylcytosine[p]	CPD1247 <=> CPD1246	OuterMembrane	Reversible	Thermodynamics	2
RXN1382			Aminoacetaldehyde via proton symport		Transport, inner membrane		?	Aminoacetaldehyde[p] + H+[p] <=> Aminoacetaldehyde + H+	CPD1248 + CPD0873 <=> CPD0677 + CPD0063	CytoplasmicMembrane	Reversible	Thermodynamics	1
RXN1383			Aminoacetaldehyde exchange		Exchange reaction			Aminoacetaldehyde[e] <=>	CPD1249 <=>	Extracellular	Forward only	Exchange Reaction
RXN1384			Aminoacetaldehyde transport via diffusion		Transport, outer membrane		RSP_0842	Aminoacetaldehyde[e] <=> Aminoacetaldehyde[p]	CPD1249 <=> CPD1248	OuterMembrane	Reversible	Thermodynamics	2
RXN1385			Ethanolamine via proton symport		Transport, inner membrane		?	Ethanolamine[p] + H+[p] <=> Ethanolamine + H+	CPD1250 + CPD0873 <=> CPD0955 + CPD0063	CytoplasmicMembrane	Reversible	Thermodynamics	1
RXN1386			Ethanolamine exchange		Exchange reaction			Ethanolamine[e] <=>	CPD1251 <=>	Extracellular	Forward only	Exchange Reaction
RXN1387			Ethanolamine transport via diffusion		Transport, outer membrane		RSP_0842	Ethanolamine[e] <=> Ethanolamine[p]	CPD1251 <=> CPD1250	OuterMembrane	Reversible	Thermodynamics	2
RXN1388			ABC Dethiobiotin transporter		Transport, inner membrane		?	ATP + H2O + Dethiobiotin[p] => ADP + H+ + Orthophosphate + Dethiobiotin	CPD0002 + CPD0001 + CPD1236 => CPD0008 + CPD0063 + CPD0009 + CPD0392	CytoplasmicMembrane	Forward only	ABC Transporter	1
RXN1389			Dethiobiotin exchange		Exchange reaction			Dethiobiotin[e] <=>	CPD1237 <=>	Extracellular	Forward only	Exchange Reaction
RXN1390			Dethiobiotin transport via diffusion		Transport, outer membrane		RSP_0842	Dethiobiotin[e] <=> Dethiobiotin[p]	CPD1237 <=> CPD1236	OuterMembrane	Reversible	Thermodynamics	2
RXN1391			Biomass (Aero)		Biomass production			48.8795598256 ATP + 0.817579349929507 L-Alanyl-tRNA(Ala) + 0.430368015578729 L-Arginyl-tRNA(Arg) + 0.142057409042004 L-Asparaginyl-tRNA(Asn) + 0.333864881166228 L-Aspartyl-tRNA(Asp) + 0.071328403696196 L-Cysteinyl-tRNA(Cys) + 0.16003935955365 L-Glutamyl-tRNA(Glu) + 0.400398098059319 Glutaminyl-tRNA(Gln) + 0.552645279057922 Glycyl-tRNA(Gly) + 0.136063425538122 L-Histidyl-tRNA(His) + 0.290108801587…	48.8795598256 CPD0002 + 0.817579349929507 CPD0304 + 0.430368015578729 CPD0400 + 0.142057409042004 CPD0446 + 0.333864881166228 CPD0425 + 0.071328403696196 CPD0434 + 0.16003935955365 CPD0426 + 0.400398098059319 CPD0718 + 0.552645279057922 CPD0404 + 0.136063425538122 CPD0427 + 0.29010880158789 CPD0435 + 0.550247685656369 CPD0396 + 0.16663274140792 CPD0393 + 0.158241164502485 CPD0405 + 0.203795439131…		Forward only	Biomass reaction
RXN1392			5'-Deoxyadenosine via proton symport		Transport, inner membrane		?	5'-Deoxyadenosine[p] + H+[p] <=> 5'-5'-Deoxyadenosine + H+	CPD1252 + CPD0873 <=> CPD0531 + CPD0063	CytoplasmicMembrane	Reversible	Thermodynamics	1
RXN1393			5'-Deoxyadenosine exchange		Exchange reaction			5'-Deoxyadenosine[e] <=>	CPD1253 <=>	Extracellular	Forward only	Exchange Reaction
RXN1394			5'-Deoxyadenosine transport via diffusion		Transport, outer membrane		RSP_0842	5'-Deoxyadenosine[e] <=> 5'-Deoxyadenosine[p]	CPD1253 <=> CPD1252	OuterMembrane	Reversible	Thermodynamics	2
RXN1395			H+ exchange		Exchange reaction			H+[e] <=>	CPD0888 <=>	Extracellular	Forward only	Exchange Reaction
RXN1397		bchE	magnesium-protoporphyrin IX monomethylester oxidative cyclase (Anaerobic)		Porphyrin and chlorophyll metabolism		RSP_0281	Magnesium protoporphyrin monomethyl ester + H2O => Divinylprotochlorophyllide + 6 H+	CPD0499 + CPD0001 => CPD0685 + 6 CPD0063	Cytoplasmic	Forward only		3
RXN1398		xoxF	putative PQQ dehydrogenase protein	alcohol:acceptor oxidoreductase	Methane metabolism	1.1.99.8	RSP_2578	Methanol + NAD+ <=> Formaldehyde + NADH + H+	CPD0103 + CPD0003 <=> CPD0054 + CPD0004 + CPD0063	Periplasmic	Reversible	Thermodynamics	3
RXN1402	R03409			Guanosine 3'-diphosphate 5'-triphosphate 5'-phosphohydrolase	Purine metabolism	3.6.1.40	RSP_2771 | RSP_0782	Guanosine 3'-diphosphate 5'-triphosphate + H2O <=> Guanosine 3',5'-bis(diphosphate) + Orthophosphate + H+	CPD0497 + CPD0001 <=> CPD1020 + CPD0009 + CPD0063	Cytoplasmic	Forward only	Thermodynamics	2
RXN1403	R01776			Acetyl-CoA:L-homoserine O-acetyltransferase	Cysteine and methionine metabolism	2.3.1.31	?	Acetyl-CoA + L-Homoserine <=> CoA + O-Acetyl-L-homoserine	CPD0021 + CPD0172 <=> CPD0010 + CPD0324	Cytoplasmic	Reversible	Thermodynamics	1
RXN1404	R05064			(S)-3-Hydroxyisobutyryl-CoA hydrolase	Valine, leucine and isoleucine biosynthesis	3.1.2.4	RSP_0155	(S)-3-Hydroxyisobutyryl-CoA + H2O => CoA + (S)-3-Hydroxyisobutyrate + 2 H+	CPD0424 + CPD0001 => CPD0010 + CPD1030 + 2 CPD0063	Cytoplasmic	Forward only	Thermodynamics	1
RXN1405	R05775	sqdB	UDP-sulfoquinovose synthase	UDP-6-sulfo-6-deoxyglucose sulfohydrolase	Sulfolipid biosynthesis	3.13.1.1	RSP_2569	UDP-glucose + Sulfite + H+ <=> UDP-6-sulfoquinovose + H2O	CPD0025 + CPD0074 + CPD0063 <=> CPD0601 + CPD0001	Cytoplasmic	Reversible	Thermodynamics	4
RXN1406	R06867	sqdCD	SQDG synthase	UDP-sulfoquinovose:diacylglycerol alpha-D-sulfoquinovosyltransferase	Sulfolipid biosynthesis	2.4.1.-	RSP_2567 & RSP_2568	UDP-6-sulfoquinovose + 1,2-Diacyl-sn-glycerol <=> Sulfoquinovosyldiacylglycerol + UDP + 2 H+	CPD0601 + CPD0263 <=> CPD1268 + CPD0014 + 2 CPD0063	Cytoplasmic	Reversible		4
RXN1407	R03647		L-Aspartate:tRNAAsp ligase (AMP-forming)	L-Aspartate:tRNAAsp ligase (AMP-forming)	Aminoacyl-tRNA biosynthesis	6.1.1.23	RSP_4299 & ?	ATP + L-Aspartate + tRNA(Asn) => AMP + Diphosphate + L-Aspartyl-tRNA(Asn)	CPD0002 + CPD0040 + CPD1266 => CPD0018 + CPD0012 + CPD0551	Cytoplasmic	Forward only	tRNA charging	1
RXN1408	R03651			L-Glutamate:tRNA(Gln) ligase (AMP-forming)	Aminoacyl-tRNA biosynthesis	6.1.1.24	(RSP_4327 | RSP_4346) & ?	ATP + L-Glutamate + tRNA(Gln) => AMP + Diphosphate + L-Glutamyl-tRNA(Gln)	CPD0002 + CPD0022 + CPD1267 => CPD0018 + CPD0012 + CPD0719	Cytoplasmic	Forward only	tRNA charging	1
RXN1409	R01302	ubiC		chorismate pyruvate-lyase (4-hydroxybenzoate-forming)	Ubiquinone and other terpenoid-quinone biosynthesis	4.1.3.40	?	Chorismate => 4-Hydroxybenzoate + Pyruvate	CPD0165 => CPD0702 + CPD0020	Cytoplasmic	Forward only	Thermodynamics	1
RXN1410			3-Sulfopyruvate via proton symport		Transport, inner membrane		?	3-Sulfopyruvate[p] + H+[p] <=> 3-Sulfopyruvate + H+	CPD1256 + CPD0873 <=> CPD0840 + CPD0063	CytoplasmicMembrane	Reversible	Thermodynamics	1
RXN1411			3-Sulfopyruvate exchange		Exchange reaction			3-Sulfopyruvate[e] <=>	CPD1257 <=>	Extracellular	Forward only	Exchange Reaction
RXN1412			3-Sulfopyruvate transport via diffusion		Transport, outer membrane		RSP_0842	3-Sulfopyruvate[e] <=> 3-Sulfopyruvate[p]	CPD1257 <=> CPD1256	OuterMembrane	Reversible	Thermodynamics	2
RXN1416			4-Aminobutyraldehyde via proton symport		Transport, inner membrane		?	4-Aminobutyraldehyde[p] + H+[p] <=> 4-Aminobutyraldehyde + H+	CPD1260 + CPD0873 <=> CPD0843 + CPD0063	CytoplasmicMembrane	Reversible	Thermodynamics	1
RXN1417			4-Aminobutyraldehyde exchange		Exchange reaction			4-Aminobutyraldehyde[e] <=>	CPD1261 <=>	Extracellular	Forward only	Exchange Reaction
RXN1418			4-Aminobutyraldehyde transport via diffusion		Transport, outer membrane		RSP_0842	4-Aminobutyraldehyde[e] <=> 4-Aminobutyraldehyde[p]	CPD1261 <=> CPD1260	OuterMembrane	Reversible	Thermodynamics	2
RXN1419			ABC D-Proline transporter		Transport, inner membrane		?	ATP + H2O + D-Proline[p] => ADP + H+ + Orthophosphate + D-Proline	CPD0002 + CPD0001 + CPD1262 => CPD0008 + CPD0063 + CPD0009 + CPD0288	CytoplasmicMembrane	Forward only	ABC Transporter	1
RXN1420			D-Proline exchange		Exchange reaction			D-Proline[e] <=>	CPD1263 <=>	Extracellular	Forward only	Exchange Reaction
RXN1421			D-Proline transport via diffusion		Transport, outer membrane		RSP_0842	D-Proline[e] <=> D-Proline[p]	CPD1263 <=> CPD1262	OuterMembrane	Reversible	Thermodynamics	2
RXN1425			Demand reaction for minor carotenoid		Demand reactions			3,4,3',4'-Tetrahydrospirilloxanthin =>	CPD0984 =>	CytoplasmicMembrane	Forward only	Demand Reaction	0
RXN1427			Demand reaction for PHB		Demand reactions			Poly-beta-hydroxybutyrate =>	CPD0607 =>	Cytoplasmic	Forward only	Demand Reaction	0
RXN1437			3'-UMP transport via proton symport		Transport, inner membrane		?	3'-UMP[p] + H+[p] <=> 3'-UMP + H+	CPD0902 + CPD0873 <=> CPD0868 + CPD0063	CytoplasmicMembrane	Reversible	Thermodynamics	1
RXN1438			3'-GMP transport via proton symport		Transport, inner membrane		?	3'-GMP[p] + H+[p] <=> 3'-GMP + H+	CPD0904 + CPD0873 <=> CPD0869 + CPD0063	CytoplasmicMembrane	Reversible	Thermodynamics	1
RXN1439			3'-CMP transport via proton symport		Transport, inner membrane		?	3'-CMP[p] + H+[p] <=> 3'-CMP + H+	CPD0906 + CPD0873 <=> CPD0870 + CPD0063	CytoplasmicMembrane	Reversible	Thermodynamics	1
RXN1440			H+ transport via diffusion		Transport, outer membrane		RSP_0842	H+[e] <=> H+[p]	CPD0888 <=> CPD0873	OuterMembrane	Reversible	Thermodynamics	2
RXN1441			Demand reaction for Glycogen		Demand reactions			Glycogen =>	CPD0284 =>	Cytoplasmic	Forward only	Demand Reaction	0
RXN1443	R01226	soxA	putative sarcosine oxidase	5,10-Methylenetetrahydrofolate:3-methyl-2-oxobutanoate hydroxymethyltransferase	Glycine, serine and threonine metabolism	1.5.3.1	(RSP_2689 & RSP_2688 & RSP_2690 & RSP_2686) | (RSP_2689 & RSP_2688 & RSP_2690 & RSP_0638)	5,10-Methylenetetrahydrofolate + 3-Methyl-2-oxobutanoic acid + H2O => Tetrahydrofolate + 2-Dehydropantoate	CPD0110 + CPD0109 + CPD0001 <=> CPD0080 + CPD0312	Cytoplasmic	Forward only	SBC	2
RXN1444	R01869	pyrD	dihydroorotate dehydrogenase 2	(S)-dihydroorotate:NAD+ oxidoreductase	Pyrimidine metabolism	1.3.1.14	RSP_0957	(S)-Dihydroorotate + NAD+ <=> Orotate + H+ + NADH	CPD0195 + CPD0003 <=> CPD0183 + CPD0004 + CPD0063	CytoplasmicMembrane	Reversible	Thermodynamics	2
RXN1445	R03222			protoporphyrinogen-IX:oxygen oxidoreductase	Porphyrin and chlorophyll metabolism	1.3.3.4	RSP_1508	Protoporphyrinogen IX + FAD <=> Protoporphyrin + FADH2 + 4H+	CPD0325 + CPD0015 <=> CPD0401 + CPD0368 + 4 CPD0063	Cytoplasmic	Reversible		1
RXN1446			Sulfite via proton symport		Transport, inner membrane		?	Sulfite[p] + H+[p] => Sulfite + H+	CPD1269 + CPD0873 => CPD0074 + CPD0063	CytoplasmicMembrane	Forward only		1
RXN1447			Sulfite exchange		Exchange reaction			Sulfite[e] <=>	CPD1270 <=>	Extracellular	Forward only	Exchange Reaction
RXN1448			Sulfite transport via diffusion		Transport, outer membrane		RSP_0842	Sulfite[e] <=> Sulfite[p]	CPD1270 <=> CPD1269	OuterMembrane	Reversible	Thermodynamics	2
RXN1449			2-Hydroxybutanoic acid exchange	2-Hydroxybutanoic acid exchange	Exchange reaction			2-Hydroxybutanoic acid[e] <=>	CPD1273 <=>	Extracellular	Forward only	Exchange Reaction
RXN1450			2-Methylmaleate exchange	2-Methylmaleate exchange	Exchange reaction			2-Methylmaleate[e] <=>	CPD1275 <=>	Extracellular	Forward only	Exchange Reaction
RXN1451			(S,S)-Tartaric acid exchange	(S,S)-Tartaric acid exchange	Exchange reaction			(S,S)-Tartaric acid[e] <=>	CPD1278 <=>	Extracellular	Forward only	Exchange Reaction
RXN1452			3-Oxalomalate exchange	3-Oxalomalate exchange	Exchange reaction			3-Oxalomalate[e] <=>	CPD1281 <=>	Extracellular	Forward only	Exchange Reaction
RXN1453			Palatinose exchange	Palatinose exchange	Exchange reaction			Palatinose[e] <=>	CPD1284 <=>	Extracellular	Forward only	Exchange Reaction
RXN1454			(R,R)-Tartaric acid exchange	(R,R)-Tartaric acid exchange	Exchange reaction			(R,R)-Tartaric acid[e] <=>	CPD1286 <=>	Extracellular	Forward only	Exchange Reaction
RXN1455			(S)-2-Methylmalate exchange	(S)-2-Methylmalate exchange	Exchange reaction			(S)-2-Methylmalate[e] <=>	CPD1289 <=>	Extracellular	Forward only	Exchange Reaction
RXN1456			Dextrin exchange	Dextrin exchange	Exchange reaction			Dextrin[e] <=>	CPD1295 <=>	Extracellular	Forward only	Exchange Reaction
RXN1457			4-Hydroxyphenylacetate exchange	4-Hydroxyphenylacetate exchange	Exchange reaction			4-Hydroxyphenylacetate[e] <=>	CPD1297 <=>	Extracellular	Forward only	Exchange Reaction
RXN1458			Tyramine exchange	Tyramine exchange	Exchange reaction			Tyramine[e] <=>	CPD1300 <=>	Extracellular	Forward only	Exchange Reaction
RXN1459			Acetoin exchange	Acetoin exchange	Exchange reaction			Acetoin[e] <=>	CPD1304 <=>	Extracellular	Forward only	Exchange Reaction
RXN1460			5-Aminopentanoate exchange	5-Aminopentanoate exchange	Exchange reaction			5-Aminopentanoate[e] <=>	CPD1307 <=>	Extracellular	Forward only	Exchange Reaction
RXN1461			Malonate exchange	Malonate exchange	Exchange reaction			Malonate[e] <=>	CPD1312 <=>	Extracellular	Forward only	Exchange Reaction
RXN1462			4-Aminobutanoate exchange	4-Aminobutanoate exchange	Exchange reaction			4-Aminobutanoate[e] <=>	CPD1314 <=>	Extracellular	Forward only	Exchange Reaction
RXN1463			D-Galacturonate exchange	D-Galacturonate exchange	Exchange reaction			D-Galacturonate[e] <=>	CPD1316 <=>	Extracellular	Forward only	Exchange Reaction
RXN1464			Uridine exchange	Uridine exchange	Exchange reaction			Uridine[e] <=>	CPD1318 <=>	Extracellular	Forward only	Exchange Reaction
RXN1465			Inosine exchange	Inosine exchange	Exchange reaction			Inosine[e] <=>	CPD1320 <=>	Extracellular	Forward only	Exchange Reaction
RXN1466			Thymidine exchange	Thymidine exchange	Exchange reaction			Thymidine[e] <=>	CPD1322 <=>	Extracellular	Forward only	Exchange Reaction
RXN1467			Butanoic acid exchange	Butanoic acid exchange	Exchange reaction			Butanoic acid[e] <=>	CPD1325 <=>	Extracellular	Forward only	Exchange Reaction
RXN1468			Acetoacetate exchange	Acetoacetate exchange	Exchange reaction			Acetoacetate[e] <=>	CPD1327 <=>	Extracellular	Forward only	Exchange Reaction
RXN1469			β-Hydroxy Butyric Acid exchange	β-Hydroxy Butyric Acid exchange	Exchange reaction			β-Hydroxy Butyric Acid[e] <=>	CPD1330 <=>	Extracellular	Forward only	Exchange Reaction
RXN1470			5-Dehydro-D-gluconate exchange	5-Dehydro-D-gluconate exchange	Exchange reaction			5-Dehydro-D-gluconate[e] <=>	CPD1334 <=>	Extracellular	Forward only	Exchange Reaction
RXN1471			D-Galactonolactone exchange	D-Galactonolactone exchange	Exchange reaction			D-Galactonolactone[e] <=>	CPD1337 <=>	Extracellular	Forward only	Exchange Reaction
RXN1472			Glycyl-L-Proline exchange	Glycyl-L-Proline exchange	Exchange reaction			Gly-Pro[e] <=>	CPD1344 <=>	Extracellular	Forward only	Exchange Reaction
RXN1473			L-Alanyl-Glycine exchange	L-Alanyl-Glycine exchange	Exchange reaction			Ala-Gly[e] <=>	CPD1347 <=>	Extracellular	Forward only	Exchange Reaction
RXN1474			Glycyl-L-Aspartic Acid exchange	Glycyl-L-Aspartic Acid exchange	Exchange reaction			Gly-Asp[e] <=>	CPD1350 <=>	Extracellular	Forward only	Exchange Reaction
RXN1475			Succinamic Acid exchange	Succinamic Acid exchange	Exchange reaction			Succinamic Acid[e] <=>	CPD1353 <=>	Extracellular	Forward only	Exchange Reaction
RXN1476			L-Alaninamide exchange	L-Alaninamide exchange	Exchange reaction			L-Alaninamide[e] <=>	CPD1356 <=>	Extracellular	Forward only	Exchange Reaction
RXN1477			Urate exchange	Urate exchange	Exchange reaction			Urate[e] <=>	CPD1359 <=>	Extracellular	Forward only	Exchange Reaction
RXN1478			Xanthosine exchange	Xanthosine exchange	Exchange reaction			Xanthosine[e] <=>	CPD1361 <=>	Extracellular	Forward only	Exchange Reaction
RXN1479			Guanosine exchange	Guanosine exchange	Exchange reaction			Guanosine[e] <=>	CPD1367 <=>	Extracellular	Forward only	Exchange Reaction
RXN1480			Cytidine exchange	Cytidine exchange	Exchange reaction			Cytidine[e] <=>	CPD1369 <=>	Extracellular	Forward only	Exchange Reaction
RXN1481			N-Acetyl-D-glucosamine exchange	N-Acetyl-D-glucosamine exchange	Exchange reaction			N-Acetyl-D-glucosamine[e] <=>	CPD1371 <=>	Extracellular	Forward only	Exchange Reaction
RXN1482			Agmatine exchange	Agmatine exchange	Exchange reaction			Agmatine[e] <=>	CPD1373 <=>	Extracellular	Forward only	Exchange Reaction
RXN1483			L-Citrulline exchange	L-Citrulline exchange	Exchange reaction			L-Citrulline[e] <=>	CPD1375 <=>	Extracellular	Forward only	Exchange Reaction
RXN1484			D-Glutamate exchange	D-Glutamate exchange	Exchange reaction			D-Glutamate[e] <=>	CPD1377 <=>	Extracellular	Forward only	Exchange Reaction
RXN1485			L-Tyrosine exchange	L-Tyrosine exchange	Exchange reaction			L-Tyrosine[e] <=>	CPD1080 <=>	Extracellular	Forward only	Exchange Reaction
RXN1486			Met-Ala exchange	Met-Ala exchange	Exchange reaction			Met-Ala[e] <=>	CPD1380 <=>	Extracellular	Forward only	Exchange Reaction
RXN1487			Gly-Met exchange	Gly-Met exchange	Exchange reaction			Gly-Met[e] <=>	CPD1383 <=>	Extracellular	Forward only	Exchange Reaction
RXN1488			Gly-Glu exchange	Gly-Glu exchange	Exchange reaction			Gly-Glu[e] <=>	CPD1386 <=>	Extracellular	Forward only	Exchange Reaction
RXN1489			Gly-Gln exchange	Gly-Gln exchange	Exchange reaction			Gly-Gln[e] <=>	CPD1389 <=>	Extracellular	Forward only	Exchange Reaction
RXN1490			Gly-Asn exchange	Gly-Asn exchange	Exchange reaction			Gly-Asn[e] <=>	CPD1392 <=>	Extracellular	Forward only	Exchange Reaction
RXN1491			Ala-Thr exchange	Ala-Thr exchange	Exchange reaction			Ala-Thr[e] <=>	CPD1395 <=>	Extracellular	Forward only	Exchange Reaction
RXN1492			Ala-Leu exchange	Ala-Leu exchange	Exchange reaction			Ala-Leu[e] <=>	CPD1398 <=>	Extracellular	Forward only	Exchange Reaction
RXN1493			Ala-His exchange	Ala-His exchange	Exchange reaction			Ala-His[e] <=>	CPD1401 <=>	Extracellular	Forward only	Exchange Reaction
RXN1494			Ala-Glu exchange	Ala-Glu exchange	Exchange reaction			Ala-Glu[e] <=>	CPD1404 <=>	Extracellular	Forward only	Exchange Reaction
RXN1495			Ala-Gln exchange	Ala-Gln exchange	Exchange reaction			Ala-Gln[e] <=>	CPD1407 <=>	Extracellular	Forward only	Exchange Reaction
RXN1496			Ala-Asp exchange	Ala-Asp exchange	Exchange reaction			Ala-Asp[e] <=>	CPD1410 <=>	Extracellular	Forward only	Exchange Reaction
RXN1497			D-lactamide exchange	D-lactamide exchange	Exchange reaction			D-lactamide[e] <=>	CPD1413 <=>	Extracellular	Forward only	Exchange Reaction
RXN1498			L-lactamide exchange	L-lactamide exchange	Exchange reaction			L-lactamide[e] <=>	CPD1416 <=>	Extracellular	Forward only	Exchange Reaction
RXN1499			Allantoin exchange	Allantoin exchange	Exchange reaction			Allantoin[e] <=>	CPD1419 <=>	Extracellular	Forward only	Exchange Reaction
RXN1500			Histamine exchange	Histamine exchange	Exchange reaction			Histamine[e] <=>	CPD1423 <=>	Extracellular	Forward only	Exchange Reaction
RXN1501			D-Serine exchange	D-Serine exchange	Exchange reaction			D-Serine[e] <=>	CPD1426 <=>	Extracellular	Forward only	Exchange Reaction
RXN1502			D-Lysine exchange	D-Lysine exchange	Exchange reaction			D-Lysine[e] <=>	CPD1429 <=>	Extracellular	Forward only	Exchange Reaction
RXN1503			D-Asparagine exchange	D-Asparagine exchange	Exchange reaction			D-Asparagine[e] <=>	CPD1432 <=>	Extracellular	Forward only	Exchange Reaction
RXN1504			Triphosphate exchange	Triphosphate exchange	Exchange reaction			Triphosphate[e] <=>	CPD1434 <=>	Extracellular	Forward only	Exchange Reaction
RXN1505			Diphosphate exchange	Diphosphate exchange	Exchange reaction			Diphosphate[e] <=>	CPD1436 <=>	Extracellular	Forward only	Exchange Reaction
RXN1506			glycerol-3-phosphate exchange	glycerol-3-phosphate exchange	Exchange reaction			glycerol-3-phosphate[e] <=>	CPD0752 <=>	Extracellular	Forward only	Exchange Reaction
RXN1507			Carbamoyl phosphate exchange	Carbamoyl phosphate exchange	Exchange reaction			Carbamoyl phosphate[e] <=>	CPD1438 <=>	Extracellular	Forward only	Exchange Reaction
RXN1508			2-Phospho-D-glycerate exchange	2-Phospho-D-glycerate exchange	Exchange reaction			2-Phospho-D-glycerate[e] <=>	CPD1440 <=>	Extracellular	Forward only	Exchange Reaction
RXN1509			GMP exchange	GMP exchange	Exchange reaction			GMP[e] <=>	CPD1442 <=>	Extracellular	Forward only	Exchange Reaction
RXN1510			Phosphoenolpyruvate exchange	Phosphoenolpyruvate exchange	Exchange reaction			Phosphoenolpyruvate[e] <=>	CPD1444 <=>	Extracellular	Forward only	Exchange Reaction
RXN1511			D-Glucose 6-phosphate exchange	D-Glucose 6-phosphate exchange	Exchange reaction			D-Glucose 6-phosphate[e] <=>	CPD1446 <=>	Extracellular	Forward only	Exchange Reaction
RXN1512			D-Glucosamine 6-phosphate exchange	D-Glucosamine 6-phosphate exchange	Exchange reaction			D-Glucosamine 6-phosphate[e] <=>	CPD1448 <=>	Extracellular	Forward only	Exchange Reaction
RXN1513			CMP exchange	CMP exchange	Exchange reaction			CMP[e] <=>	CPD1450 <=>	Extracellular	Forward only	Exchange Reaction
RXN1514			D-Mannose 6-phosphate exchange	D-Mannose 6-phosphate exchange	Exchange reaction			D-Mannose 6-phosphate[e] <=>	CPD1452 <=>	Extracellular	Forward only	Exchange Reaction
RXN1515			O-Phospho-L-serine exchange	O-Phospho-L-serine exchange	Exchange reaction			O-Phospho-L-serine[e] <=>	CPD1454 <=>	Extracellular	Forward only	Exchange Reaction
RXN1516			UMP exchange	UMP exchange	Exchange reaction			UMP[e] <=>	CPD1456 <=>	Extracellular	Forward only	Exchange Reaction
RXN1517			dTMP exchange	dTMP exchange	Exchange reaction			dTMP[e] <=>	CPD1458 <=>	Extracellular	Forward only	Exchange Reaction
RXN1518			Trimetaphosphate exchange	Trimetaphosphate exchange	Exchange reaction			Trimetaphosphate[e] <=>	CPD1461 <=>	Extracellular	Forward only	Exchange Reaction
RXN1519			Glycerol 2-phosphate exchange	Glycerol 2-phosphate exchange	Exchange reaction			Glycerol 2-phosphate[e] <=>	CPD1464 <=>	Extracellular	Forward only	Exchange Reaction
RXN1520			2-Phosphoglycolate exchange	2-Phosphoglycolate exchange	Exchange reaction			2-Phosphoglycolate[e] <=>	CPD1466 <=>	Extracellular	Forward only	Exchange Reaction
RXN1521			6-Phospho-D-gluconate exchange	6-Phospho-D-gluconate exchange	Exchange reaction			6-Phospho-D-gluconate[e] <=>	CPD1468 <=>	Extracellular	Forward only	Exchange Reaction
RXN1522			3',5'-Cyclic CMP exchange	3',5'-Cyclic CMP exchange	Exchange reaction			3',5'-Cyclic CMP[e] <=>	CPD1471 <=>	Extracellular	Forward only	Exchange Reaction
RXN1523			L-Arginine phosphate exchange	L-Arginine phosphate exchange	Exchange reaction			L-Arginine phosphate[e] <=>	CPD1474 <=>	Extracellular	Forward only	Exchange Reaction
RXN1524			D-O-Phosphoserine exchange	D-O-Phosphoserine exchange	Exchange reaction			D-O-Phosphoserine[e] <=>	CPD1477 <=>	Extracellular	Forward only	Exchange Reaction
RXN1525			Phosphotyrosine exchange	Phosphotyrosine exchange	Exchange reaction			Phosphotyrosine[e] <=>	CPD1480 <=>	Extracellular	Forward only	Exchange Reaction
RXN1526			Phosphocreatine exchange	Phosphocreatine exchange	Exchange reaction			Phosphocreatine[e] <=>	CPD1483 <=>	Extracellular	Forward only	Exchange Reaction
RXN1527			Ethanolamine phosphate exchange	Ethanolamine phosphate exchange	Exchange reaction			Ethanolamine phosphate[e] <=>	CPD1486 <=>	Extracellular	Forward only	Exchange Reaction
RXN1528			Sulfur exchange	Sulfur exchange	Exchange reaction			Sulfur[e] <=>	CPD1488 <=>	Extracellular	Forward only	Exchange Reaction
RXN1529			D-Cysteine exchange	D-Cysteine exchange	Exchange reaction			D-Cysteine[e] <=>	CPD1491 <=>	Extracellular	Forward only	Exchange Reaction
RXN1530			Tetrathionate exchange	Tetrathionate exchange	Exchange reaction			Tetrathionate[e] <=>	CPD1494 <=>	Extracellular	Forward only	Exchange Reaction
RXN1531			2-Deoxy-D-glucose 6-phosphate exchange	2-Deoxy-D-glucose 6-phosphate exchange	Exchange reaction			2-Deoxy-D-glucose 6-phosphate[e] <=>	CPD1497 <=>	Extracellular	Forward only	Exchange Reaction
RXN1532			2-Deoxy-D-glucose exchange	2-Deoxy-D-glucose exchange	Exchange reaction			2-Deoxy-D-glucose[e] <=>	CPD1500 <=>	Extracellular	Forward only	Exchange Reaction
RXN1533			Glycogen exchange	Glycogen exchange	Exchange reaction			Glycogen[e] <=>	CPD1501 <=>	Extracellular	Forward only	Exchange Reaction
RXN1534			3-Hydroxypropanoate exchange	3-Hydroxypropanoate exchange	Exchange reaction			3-Hydroxypropanoate[e] <=>	CPD1504 <=>	Extracellular	Forward only	Exchange Reaction
RXN1535			2-Hydroxybutanoic acid transport via proton symport	2-Hydroxybutanoic acid transport via proton symport	Transport, inner membrane		?	2-Hydroxybutanoic acid[p] + H+[p] <=> 2-Hydroxybutanoic acid + H+	CPD1272 + CPD0873 <=> CPD1271 + CPD0063	CytoplasmicMembrane	Reversible	Thermodynamics	1
RXN1536			2-Methylmaleate transport via proton symport	2-Methylmaleate transport via proton symport	Transport, inner membrane		?	2-Methylmaleate[p] + H+[p] <=> 2-Methylmaleate + H+	CPD1274 + CPD0873 <=> CPD1046 + CPD0063	CytoplasmicMembrane	Reversible	Thermodynamics	1
RXN1537			(S,S)-Tartaric acid transport via proton symport	(S,S)-Tartaric acid transport via proton symport	Transport, inner membrane		?	(S,S)-Tartaric acid[p] + H+[p] <=> (S,S)-Tartaric acid + H+	CPD1277 + CPD0873 <=> CPD1276 + CPD0063	CytoplasmicMembrane	Reversible	Thermodynamics	1
RXN1538			3-Oxalomalate transport via proton symport	3-Oxalomalate transport via proton symport	Transport, inner membrane		?	3-Oxalomalate[p] + H+[p] <=> 3-Oxalomalate + H+	CPD1280 + CPD0873 <=> CPD1279 + CPD0063	CytoplasmicMembrane	Reversible	Thermodynamics	1
RXN1539			Palatinose transport via proton symport	Palatinose transport via proton symport	Transport, inner membrane		?	Palatinose[p] + H+[p] <=> Palatinose + H+	CPD1283 + CPD0873 <=> CPD1282 + CPD0063	CytoplasmicMembrane	Reversible	Thermodynamics	1
RXN1540			(R,R)-Tartaric acid transport via proton symport	(R,R)-Tartaric acid transport via proton symport	Transport, inner membrane		?	(R,R)-Tartaric acid[p] + H+[p] <=> (R,R)-Tartaric acid + H+	CPD1285 + CPD0873 <=> CPD0306 + CPD0063	CytoplasmicMembrane	Reversible	Thermodynamics	1
RXN1541			(S)-2-Methylmalate transport via proton symport	(S)-2-Methylmalate transport via proton symport	Transport, inner membrane		?	(S)-2-Methylmalate[p] + H+[p] <=> (S)-2-Methylmalate + H+	CPD1288 + CPD0873 <=> CPD1287 + CPD0063	CytoplasmicMembrane	Reversible	Thermodynamics	1
RXN1542			Dextrin transport via proton symport	Dextrin transport via proton symport	Transport, inner membrane		?	Dextrin[p] + H+[p] <=> Dextrin + H+	CPD1294 + CPD0873 <=> CPD1293 + CPD0063	CytoplasmicMembrane	Reversible	Thermodynamics	1
RXN1543			4-Hydroxyphenylacetate transport via proton symport	4-Hydroxyphenylacetate transport via proton symport	Transport, inner membrane		?	4-Hydroxyphenylacetate[p] + H+[p] <=> 4-Hydroxyphenylacetate + H+	CPD1296 + CPD0873 <=> CPD0712 + CPD0063	CytoplasmicMembrane	Reversible	Thermodynamics	1
RXN1544			Tyramine transport via proton symport	Tyramine transport via proton symport	Transport, inner membrane		?	Tyramine[p] + H+[p] <=> Tyramine + H+	CPD1299 + CPD0873 <=> CPD1298 + CPD0063	CytoplasmicMembrane	Reversible	Thermodynamics	1
RXN1545			Acetoin transport via proton symport	Acetoin transport via proton symport	Transport, inner membrane		?	Acetoin[p] + H+[p] <=> Acetoin + H+	CPD1303 + CPD0873 <=> CPD1302 + CPD0063	CytoplasmicMembrane	Reversible	Thermodynamics	1
RXN1546			5-Aminopentanoate transport via proton symport	5-Aminopentanoate transport via proton symport	Transport, inner membrane		?	5-Aminopentanoate[p] + H+[p] <=> 5-Aminopentanoate + H+	CPD1306 + CPD0873 <=> CPD1305 + CPD0063	CytoplasmicMembrane	Reversible	Thermodynamics	1
RXN1547			Malonate transport via proton symport	Malonate transport via proton symport	Transport, inner membrane		?	Malonate[p] + H+[p] <=> Malonate + H+	CPD1311 + CPD0873 <=> CPD1310 + CPD0063	CytoplasmicMembrane	Reversible	Thermodynamics	1
RXN1548			4-Aminobutanoate transport via proton symport	4-Aminobutanoate transport via proton symport	Transport, inner membrane		?	4-Aminobutanoate[p] + H+[p] <=> 4-Aminobutanoate + H+	CPD1313 + CPD0873 <=> CPD0844 + CPD0063	CytoplasmicMembrane	Reversible	Thermodynamics	1
RXN1549			D-Galacturonate transport via proton symport	D-Galacturonate transport via proton symport	Transport, inner membrane		?	D-Galacturonate[p] + H+[p] <=> D-Galacturonate + H+	CPD1315 + CPD0873 <=> CPD0691 + CPD0063	CytoplasmicMembrane	Reversible	Thermodynamics	1
RXN1550			Uridine ABC transporter	Uridine ABC transporter	Transport, inner membrane		RSP_2208 & RSP_2209 & RSP_2210 & RSP_2211	ATP + H2O + Uridine[p] => ADP + H+ + Orthophosphate + Uridine	CPD0002 + CPD0001 + CPD1317 => CPD0008 + CPD0063 + CPD0009 + CPD0184	CytoplasmicMembrane	Forward only	ABC Transporter	4
RXN1551			Inosine transport via proton symport	Inosine transport via proton symport	Transport, inner membrane		?	Inosine[p] + H+[p] <=> Inosine + H+	CPD1319 + CPD0873 <=> CPD0182 + CPD0063	CytoplasmicMembrane	Reversible	Thermodynamics	1
RXN1552			Thymidine transport via proton symport	Thymidine transport via proton symport	Transport, inner membrane		?	Thymidine[p] + H+[p] <=> Thymidine + H+	CPD1321 + CPD0873 <=> CPD0148 + CPD0063	CytoplasmicMembrane	Reversible	Thermodynamics	1
RXN1553			Butanoic acid transport via proton symport	Butanoic acid transport via proton symport	Transport, inner membrane		?	Butanoic acid[p] + H+[p] <=> Butanoic acid + H+	CPD1324 + CPD0873 <=> CPD1323 + CPD0063	CytoplasmicMembrane	Reversible	Thermodynamics	1
RXN1554			Acetoacetate transport via proton symport	Acetoacetate transport via proton symport	Transport, inner membrane		?	Acetoacetate[p] + H+[p] <=> Acetoacetate + H+	CPD1326 + CPD0873 <=> CPD0123 + CPD0063	CytoplasmicMembrane	Reversible	Thermodynamics	1
RXN1555			β-Hydroxy Butyric Acid transport via proton symport	β-Hydroxy Butyric Acid transport via proton symport	Transport, inner membrane		?	β-Hydroxy Butyric Acid[p] + H+[p] <=> β-Hydroxy Butyric Acid + H+	CPD1329 + CPD0873 <=> CPD1328 + CPD0063	CytoplasmicMembrane	Reversible	Thermodynamics	1
RXN1556			5-Dehydro-D-gluconate transport via proton symport	5-Dehydro-D-gluconate transport via proton symport	Transport, inner membrane		?	5-Dehydro-D-gluconate[p] + H+[p] <=> 5-Dehydro-D-gluconate + H+	CPD1333 + CPD0873 <=> CPD1332 + CPD0063	CytoplasmicMembrane	Reversible	Thermodynamics	1
RXN1557			D-Galactonolactone transport via proton symport	D-Galactonolactone transport via proton symport	Transport, inner membrane		?	D-Galactonolactone[p] + H+[p] <=> D-Galactonolactone + H+	CPD1336 + CPD0873 <=> CPD1335 + CPD0063	CytoplasmicMembrane	Reversible		1
RXN1558		ddpABC	ABC Glycyl-L-Proline transporter	ABC Glycyl-L-Proline transporter	Transport, inner membrane		(RSP_0804 & RSP_0805 & RSP_0806 & RSP_0807) | (RSP_0803 & RSP_0805 & RSP_0806 & RSP_0807) | (RSP_1451 & RSP_1452 & RSP_1453 & RSP_1454) | (RSP_3524 & RSP_3523 & RSP_3522 & RSP_3520) | (RSP_3525 & RSP_3523 & RSP_3522 & RSP_3520) | (RSP_3248 & RSP_3249 & RSP_3250 & RSP_3251) | (RSP_3255 & RSP_3257 & RSP_3258 & RSP_3252) | (RSP_0704 & RSP_0703 & RSP_0702 & RSP_0701) | (RSP_3231 & RSP_3232 & RSP_3235…	ATP + H2O + Gly-Pro[p] => ADP + H+ + Orthophosphate + Gly-Pro	CPD0002 + CPD0001 + CPD1343 => CPD0008 + CPD0063 + CPD0009 + CPD1342	CytoplasmicMembrane	Forward only	ABC Transporter	2
RXN1559		ddpABC	ABC L-Alanyl-Glycine transporter	ABC L-Alanyl-Glycine transporter	Transport, inner membrane		(RSP_0804 & RSP_0805 & RSP_0806 & RSP_0807) | (RSP_0803 & RSP_0805 & RSP_0806 & RSP_0807) | (RSP_1451 & RSP_1452 & RSP_1453 & RSP_1454) | (RSP_3524 & RSP_3523 & RSP_3522 & RSP_3520) | (RSP_3525 & RSP_3523 & RSP_3522 & RSP_3520) | (RSP_3248 & RSP_3249 & RSP_3250 & RSP_3251) | (RSP_3255 & RSP_3257 & RSP_3258 & RSP_3252) | (RSP_0704 & RSP_0703 & RSP_0702 & RSP_0701) | (RSP_3231 & RSP_3232 & RSP_3235…	ATP + H2O + Ala-Gly[p] => ADP + H+ + Orthophosphate + Ala-Gly	CPD0002 + CPD0001 + CPD1346 => CPD0008 + CPD0063 + CPD0009 + CPD1345	CytoplasmicMembrane	Forward only	ABC Transporter	2
RXN1560		ddpABC	ABC Glycyl-L-Aspartic Acid transporter	ABC Glycyl-L-Aspartic Acid transporter	Transport, inner membrane		(RSP_0804 & RSP_0805 & RSP_0806 & RSP_0807) | (RSP_0803 & RSP_0805 & RSP_0806 & RSP_0807) | (RSP_1451 & RSP_1452 & RSP_1453 & RSP_1454) | (RSP_3524 & RSP_3523 & RSP_3522 & RSP_3520) | (RSP_3525 & RSP_3523 & RSP_3522 & RSP_3520) | (RSP_3248 & RSP_3249 & RSP_3250 & RSP_3251) | (RSP_3255 & RSP_3257 & RSP_3258 & RSP_3252) | (RSP_0704 & RSP_0703 & RSP_0702 & RSP_0701) | (RSP_3231 & RSP_3232 & RSP_3235…	ATP + H2O + Gly-Asp[p] => ADP + H+ + Orthophosphate + Gly-Asp	CPD0002 + CPD0001 + CPD1349 => CPD0008 + CPD0063 + CPD0009 + CPD1348	CytoplasmicMembrane	Forward only	ABC Transporter	2
RXN1561			ABC Succinamic Acid transporter	ABC Succinamic Acid transporter	Transport, inner membrane		?	ATP + H2O + Succinamic Acid[p] => ADP + H+ + Orthophosphate + Succinamic Acid	CPD0002 + CPD0001 + CPD1352 => CPD0008 + CPD0063 + CPD0009 + CPD1351	CytoplasmicMembrane	Forward only	ABC Transporter	1
RXN1562			ABC L-Alaninamide transporter	ABC L-Alaninamide transporter	Transport, inner membrane		?	ATP + H2O + L-Alaninamide[p] => ADP + H+ + Orthophosphate + L-Alaninamide	CPD0002 + CPD0001 + CPD1355 => CPD0008 + CPD0063 + CPD0009 + CPD1354	CytoplasmicMembrane	Forward only	ABC Transporter	1
RXN1563			Urate transport via proton symport	Urate transport via proton symport	Transport, inner membrane		?	Urate[p] + H+[p] <=> Urate + H+	CPD1358 + CPD0873 <=> CPD0670 + CPD0063	CytoplasmicMembrane	Reversible	Thermodynamics	1
RXN1564			Xanthosine transport via proton symport	Xanthosine transport via proton symport	Transport, inner membrane		?	Xanthosine[p] + H+[p] <=> Xanthosine + H+	CPD1360 + CPD0873 <=> CPD0860 + CPD0063	CytoplasmicMembrane	Reversible	Thermodynamics	1
RXN1565			Guanosine transport via proton symport	Guanosine transport via proton symport	Transport, inner membrane		?	Guanosine[p] + H+[p] <=> Guanosine + H+	CPD1366 + CPD0873 <=> CPD0857 + CPD0063	CytoplasmicMembrane	Reversible	Thermodynamics	1
RXN1566			Cytidine transport via proton symport	Cytidine transport via proton symport	Transport, inner membrane		?	Cytidine[p] + H+[p] <=> Cytidine + H+	CPD1368 + CPD0873 <=> CPD0240 + CPD0063	CytoplasmicMembrane	Reversible	Thermodynamics	1
RXN1567			N-Acetyl-D-glucosamine transport via proton symport	N-Acetyl-D-glucosamine transport via proton symport	Transport, inner membrane		?	N-Acetyl-D-glucosamine[p] + H+[p] <=> N-Acetyl-D-glucosamine + H+	CPD1370 + CPD0873 <=> CPD0108 + CPD0063	CytoplasmicMembrane	Reversible	Thermodynamics	1
RXN1568			Agmatine transport via proton symport	Agmatine transport via proton symport	Transport, inner membrane		?	Agmatine[p] + H+[p] <=> Agmatine + H+	CPD1372 + CPD0873 <=> CPD0131 + CPD0063	CytoplasmicMembrane	Reversible	Thermodynamics	1
RXN1569			L-Citrulline transport via proton symport	L-Citrulline transport via proton symport	Transport, inner membrane		?	L-Citrulline[p] + H+[p] <=> L-Citrulline + H+	CPD1374 + CPD0873 <=> CPD0191 + CPD0063	CytoplasmicMembrane	Reversible	Thermodynamics	1
RXN1570			D-Glutamate transport via proton symport	D-Glutamate transport via proton symport	Transport, inner membrane		?	D-Glutamate[p] + H+[p] => D-Glutamate + H+	CPD1376 + CPD0873 => CPD0150 + CPD0063	CytoplasmicMembrane	Reversible	Thermodynamics	1
RXN1571			L-Tyrosine transport via proton symport	L-Tyrosine transport via proton symport	Transport, inner membrane		?	L-Tyrosine[p] + H+[p] <=> L-Tyrosine + H+	CPD1079 + CPD0873 <=> CPD0064 + CPD0063	CytoplasmicMembrane	Reversible	Thermodynamics	1
RXN1572		ddpABC	ABC Met-Ala transporter	ABC Met-Ala transporter	Transport, inner membrane		(RSP_0804 & RSP_0805 & RSP_0806 & RSP_0807) | (RSP_0803 & RSP_0805 & RSP_0806 & RSP_0807) | (RSP_1451 & RSP_1452 & RSP_1453 & RSP_1454) | (RSP_3524 & RSP_3523 & RSP_3522 & RSP_3520) | (RSP_3525 & RSP_3523 & RSP_3522 & RSP_3520) | (RSP_3248 & RSP_3249 & RSP_3250 & RSP_3251) | (RSP_3255 & RSP_3257 & RSP_3258 & RSP_3252) | (RSP_0704 & RSP_0703 & RSP_0702 & RSP_0701) | (RSP_3231 & RSP_3232 & RSP_3235…	ATP + H2O + Met-Ala[p] => ADP + H+ + Orthophosphate + Met-Ala	CPD0002 + CPD0001 + CPD1379 => CPD0008 + CPD0063 + CPD0009 + CPD1378	CytoplasmicMembrane	Forward only	ABC Transporter	1
RXN1573		ddpABC	ABC Gly-Met transporter	ABC Gly-Met transporter	Transport, inner membrane		(RSP_0804 & RSP_0805 & RSP_0806 & RSP_0807) | (RSP_0803 & RSP_0805 & RSP_0806 & RSP_0807) | (RSP_1451 & RSP_1452 & RSP_1453 & RSP_1454) | (RSP_3524 & RSP_3523 & RSP_3522 & RSP_3520) | (RSP_3525 & RSP_3523 & RSP_3522 & RSP_3520) | (RSP_3248 & RSP_3249 & RSP_3250 & RSP_3251) | (RSP_3255 & RSP_3257 & RSP_3258 & RSP_3252) | (RSP_0704 & RSP_0703 & RSP_0702 & RSP_0701) | (RSP_3231 & RSP_3232 & RSP_3235…	ATP + H2O + Gly-Met[p] => ADP + H+ + Orthophosphate + Gly-Met	CPD0002 + CPD0001 + CPD1382 => CPD0008 + CPD0063 + CPD0009 + CPD1381	CytoplasmicMembrane	Forward only	ABC Transporter	1
RXN1574		ddpABC	ABC Gly-Glu transporter	ABC Gly-Glu transporter	Transport, inner membrane		(RSP_0804 & RSP_0805 & RSP_0806 & RSP_0807) | (RSP_0803 & RSP_0805 & RSP_0806 & RSP_0807) | (RSP_1451 & RSP_1452 & RSP_1453 & RSP_1454) | (RSP_3524 & RSP_3523 & RSP_3522 & RSP_3520) | (RSP_3525 & RSP_3523 & RSP_3522 & RSP_3520) | (RSP_3248 & RSP_3249 & RSP_3250 & RSP_3251) | (RSP_3255 & RSP_3257 & RSP_3258 & RSP_3252) | (RSP_0704 & RSP_0703 & RSP_0702 & RSP_0701) | (RSP_3231 & RSP_3232 & RSP_3235…	ATP + H2O + Gly-Glu[p] => ADP + H+ + Orthophosphate + Gly-Glu	CPD0002 + CPD0001 + CPD1385 => CPD0008 + CPD0063 + CPD0009 + CPD1384	CytoplasmicMembrane	Forward only	ABC Transporter	1
RXN1575		ddpABC	ABC Gly-Gln transporter	ABC Gly-Gln transporter	Transport, inner membrane		(RSP_0804 & RSP_0805 & RSP_0806 & RSP_0807) | (RSP_0803 & RSP_0805 & RSP_0806 & RSP_0807) | (RSP_1451 & RSP_1452 & RSP_1453 & RSP_1454) | (RSP_3524 & RSP_3523 & RSP_3522 & RSP_3520) | (RSP_3525 & RSP_3523 & RSP_3522 & RSP_3520) | (RSP_3248 & RSP_3249 & RSP_3250 & RSP_3251) | (RSP_3255 & RSP_3257 & RSP_3258 & RSP_3252) | (RSP_0704 & RSP_0703 & RSP_0702 & RSP_0701) | (RSP_3231 & RSP_3232 & RSP_3235…	ATP + H2O + Gly-Gln[p] => ADP + H+ + Orthophosphate + Gly-Gln	CPD0002 + CPD0001 + CPD1388 => CPD0008 + CPD0063 + CPD0009 + CPD1387	CytoplasmicMembrane	Forward only	ABC Transporter	1
RXN1576		ddpABC	ABC Gly-Asn transporter	ABC Gly-Asn transporter	Transport, inner membrane		(RSP_0804 & RSP_0805 & RSP_0806 & RSP_0807) | (RSP_0803 & RSP_0805 & RSP_0806 & RSP_0807) | (RSP_1451 & RSP_1452 & RSP_1453 & RSP_1454) | (RSP_3524 & RSP_3523 & RSP_3522 & RSP_3520) | (RSP_3525 & RSP_3523 & RSP_3522 & RSP_3520) | (RSP_3248 & RSP_3249 & RSP_3250 & RSP_3251) | (RSP_3255 & RSP_3257 & RSP_3258 & RSP_3252) | (RSP_0704 & RSP_0703 & RSP_0702 & RSP_0701) | (RSP_3231 & RSP_3232 & RSP_3235…	ATP + H2O + Gly-Asn[p] => ADP + H+ + Orthophosphate + Gly-Asn	CPD0002 + CPD0001 + CPD1391 => CPD0008 + CPD0063 + CPD0009 + CPD1390	CytoplasmicMembrane	Forward only	ABC Transporter	1
RXN1577		ddpABC	ABC Ala-Thr transporter	ABC Ala-Thr transporter	Transport, inner membrane		(RSP_0804 & RSP_0805 & RSP_0806 & RSP_0807) | (RSP_0803 & RSP_0805 & RSP_0806 & RSP_0807) | (RSP_1451 & RSP_1452 & RSP_1453 & RSP_1454) | (RSP_3524 & RSP_3523 & RSP_3522 & RSP_3520) | (RSP_3525 & RSP_3523 & RSP_3522 & RSP_3520) | (RSP_3248 & RSP_3249 & RSP_3250 & RSP_3251) | (RSP_3255 & RSP_3257 & RSP_3258 & RSP_3252) | (RSP_0704 & RSP_0703 & RSP_0702 & RSP_0701) | (RSP_3231 & RSP_3232 & RSP_3235…	ATP + H2O + Ala-Thr[p] => ADP + H+ + Orthophosphate + Ala-Thr	CPD0002 + CPD0001 + CPD1394 => CPD0008 + CPD0063 + CPD0009 + CPD1393	CytoplasmicMembrane	Forward only	ABC Transporter	1
RXN1578		ddpABC	ABC Ala-Leu transporter	ABC Ala-Leu transporter	Transport, inner membrane		(RSP_0804 & RSP_0805 & RSP_0806 & RSP_0807) | (RSP_0803 & RSP_0805 & RSP_0806 & RSP_0807) | (RSP_1451 & RSP_1452 & RSP_1453 & RSP_1454) | (RSP_3524 & RSP_3523 & RSP_3522 & RSP_3520) | (RSP_3525 & RSP_3523 & RSP_3522 & RSP_3520) | (RSP_3248 & RSP_3249 & RSP_3250 & RSP_3251) | (RSP_3255 & RSP_3257 & RSP_3258 & RSP_3252) | (RSP_0704 & RSP_0703 & RSP_0702 & RSP_0701) | (RSP_3231 & RSP_3232 & RSP_3235…	ATP + H2O + Ala-Leu[p] => ADP + H+ + Orthophosphate + Ala-Leu	CPD0002 + CPD0001 + CPD1397 => CPD0008 + CPD0063 + CPD0009 + CPD1396	CytoplasmicMembrane	Forward only	ABC Transporter	1
RXN1579		ddpABC	ABC Ala-His transporter	ABC Ala-His transporter	Transport, inner membrane		(RSP_0804 & RSP_0805 & RSP_0806 & RSP_0807) | (RSP_0803 & RSP_0805 & RSP_0806 & RSP_0807) | (RSP_1451 & RSP_1452 & RSP_1453 & RSP_1454) | (RSP_3524 & RSP_3523 & RSP_3522 & RSP_3520) | (RSP_3525 & RSP_3523 & RSP_3522 & RSP_3520) | (RSP_3248 & RSP_3249 & RSP_3250 & RSP_3251) | (RSP_3255 & RSP_3257 & RSP_3258 & RSP_3252) | (RSP_0704 & RSP_0703 & RSP_0702 & RSP_0701) | (RSP_3231 & RSP_3232 & RSP_3235…	ATP + H2O + Ala-His[p] => ADP + H+ + Orthophosphate + Ala-His	CPD0002 + CPD0001 + CPD1400 => CPD0008 + CPD0063 + CPD0009 + CPD1399	CytoplasmicMembrane	Forward only	ABC Transporter	1
RXN1580		ddpABC	ABC Ala-Glu transporter	ABC Ala-Glu transporter	Transport, inner membrane		(RSP_0804 & RSP_0805 & RSP_0806 & RSP_0807) | (RSP_0803 & RSP_0805 & RSP_0806 & RSP_0807) | (RSP_1451 & RSP_1452 & RSP_1453 & RSP_1454) | (RSP_3524 & RSP_3523 & RSP_3522 & RSP_3520) | (RSP_3525 & RSP_3523 & RSP_3522 & RSP_3520) | (RSP_3248 & RSP_3249 & RSP_3250 & RSP_3251) | (RSP_3255 & RSP_3257 & RSP_3258 & RSP_3252) | (RSP_0704 & RSP_0703 & RSP_0702 & RSP_0701) | (RSP_3231 & RSP_3232 & RSP_3235…	ATP + H2O + Ala-Glu[p] => ADP + H+ + Orthophosphate + Ala-Glu	CPD0002 + CPD0001 + CPD1403 => CPD0008 + CPD0063 + CPD0009 + CPD1402	CytoplasmicMembrane	Forward only	ABC Transporter	1
RXN1581		ddpABC	ABC Ala-Gln transporter	ABC Ala-Gln transporter	Transport, inner membrane		(RSP_0804 & RSP_0805 & RSP_0806 & RSP_0807) | (RSP_0803 & RSP_0805 & RSP_0806 & RSP_0807) | (RSP_1451 & RSP_1452 & RSP_1453 & RSP_1454) | (RSP_3524 & RSP_3523 & RSP_3522 & RSP_3520) | (RSP_3525 & RSP_3523 & RSP_3522 & RSP_3520) | (RSP_3248 & RSP_3249 & RSP_3250 & RSP_3251) | (RSP_3255 & RSP_3257 & RSP_3258 & RSP_3252) | (RSP_0704 & RSP_0703 & RSP_0702 & RSP_0701) | (RSP_3231 & RSP_3232 & RSP_3235…	ATP + H2O + Ala-Gln[p] => ADP + H+ + Orthophosphate + Ala-Gln	CPD0002 + CPD0001 + CPD1406 => CPD0008 + CPD0063 + CPD0009 + CPD1405	CytoplasmicMembrane	Forward only	ABC Transporter	1
RXN1582		ddpABC	ABC Ala-Asp transporter	ABC Ala-Asp transporter	Transport, inner membrane		(RSP_0804 & RSP_0805 & RSP_0806 & RSP_0807) | (RSP_0803 & RSP_0805 & RSP_0806 & RSP_0807) | (RSP_1451 & RSP_1452 & RSP_1453 & RSP_1454) | (RSP_3524 & RSP_3523 & RSP_3522 & RSP_3520) | (RSP_3525 & RSP_3523 & RSP_3522 & RSP_3520) | (RSP_3248 & RSP_3249 & RSP_3250 & RSP_3251) | (RSP_3255 & RSP_3257 & RSP_3258 & RSP_3252) | (RSP_0704 & RSP_0703 & RSP_0702 & RSP_0701) | (RSP_3231 & RSP_3232 & RSP_3235…	ATP + H2O + Ala-Asp[p] => ADP + H+ + Orthophosphate + Ala-Asp	CPD0002 + CPD0001 + CPD1409 => CPD0008 + CPD0063 + CPD0009 + CPD1408	CytoplasmicMembrane	Forward only	ABC Transporter	1
RXN1583			ABC D-lactamide transporter	ABC D-lactamide transporter	Transport, inner membrane		?	ATP + H2O + D-lactamide[p] => ADP + H+ + Orthophosphate + D-lactamide	CPD0002 + CPD0001 + CPD1412 => CPD0008 + CPD0063 + CPD0009 + CPD1411	CytoplasmicMembrane	Forward only	ABC Transporter	1
RXN1584			ABC L-lactamide transporter	ABC L-lactamide transporter	Transport, inner membrane		?	ATP + H2O + L-lactamide[p] => ADP + H+ + Orthophosphate + L-lactamide	CPD0002 + CPD0001 + CPD1415 => CPD0008 + CPD0063 + CPD0009 + CPD1414	CytoplasmicMembrane	Forward only	ABC Transporter	1
RXN1585			Allantoin transport via proton symport	Allantoin transport via proton symport	Transport, inner membrane		RSP_3174	Allantoin[p] + Sodium[p] <=> Allantoin + Sodium	CPD1418 + CPD0877 <=> CPD1417 + CPD0876	CytoplasmicMembrane	Reversible		1
RXN1586			Histamine transport via proton symport	Histamine transport via proton symport	Transport, inner membrane		?	Histamine[p] + H+[p] <=> Histamine + H+	CPD1422 + CPD0873 <=> CPD1421 + CPD0063	CytoplasmicMembrane	Reversible	Thermodynamics	1
RXN1587			D-Serine ABC transporter	D-Serine ABC transporter	Transport, inner membrane		RSP_1442 & RSP_1443 & RSP_1444 & RSP_1445	ATP + H2O + D-Serine[p] => ADP + H+ + Orthophosphate + D-Serine	CPD0002 + CPD0001 + CPD1425 => CPD0008 + CPD0063 + CPD0009 + CPD1424	CytoplasmicMembrane	Forward only	ABC Transporter	4
RXN1588			D-Lysine transport via proton symport	D-Lysine transport via proton symport	Transport, inner membrane		?	D-Lysine[p] + H+[p] <=> D-Lysine + H+	CPD1428 + CPD0873 <=> CPD1427 + CPD0063	CytoplasmicMembrane	Reversible	Thermodynamics	1
RXN1589			D-Asparagine transport via proton symport	D-Asparagine transport via proton symport	Transport, inner membrane		?	D-Asparagine[p] + H+[p] <=> D-Asparagine + H+	CPD1431 + CPD0873 <=> CPD1430 + CPD0063	CytoplasmicMembrane	Reversible	Thermodynamics	1
RXN1590			Triphosphate transport via proton symport	Triphosphate transport via proton symport	Transport, inner membrane		?	Triphosphate[p] + H+[p] <=> Triphosphate + H+	CPD1433 + CPD0873 <=> CPD0247 + CPD0063	CytoplasmicMembrane	Reversible		1
RXN1591			Diphosphate transport via proton symport	Diphosphate transport via proton symport	Transport, inner membrane		?	Diphosphate[p] + H+[p] <=> Diphosphate + H+	CPD1435 + CPD0873 <=> CPD0012 + CPD0063	CytoplasmicMembrane	Reversible	Thermodynamics	1
RXN1592			Carbamoyl phosphate transport via proton symport	Carbamoyl phosphate transport via proton symport	Transport, inner membrane		?	Carbamoyl phosphate[p] + H+[p] <=> Carbamoyl phosphate + H+	CPD1437 + CPD0873 <=> CPD0126 + CPD0063	CytoplasmicMembrane	Reversible	Thermodynamics	1
RXN1593			2-Phospho-D-glycerate transport via proton symport	2-Phospho-D-glycerate transport via proton symport	Transport, inner membrane		?	2-Phospho-D-glycerate[p] + H+[p] <=> 2-Phospho-D-glycerate + H+	CPD1439 + CPD0873 <=> CPD0260 + CPD0063	CytoplasmicMembrane	Reversible	Thermodynamics	1
RXN1594			GMP transport via proton symport	GMP transport via proton symport	Transport, inner membrane		?	GMP[p] + H+[p] <=> GMP + H+	CPD1441 + CPD0873 <=> CPD0111 + CPD0063	CytoplasmicMembrane	Reversible	Thermodynamics	1
RXN1595			Phosphoenolpyruvate transport via proton symport	Phosphoenolpyruvate transport via proton symport	Transport, inner membrane		?	Phosphoenolpyruvate[p] + H+[p] <=> Phosphoenolpyruvate + H+	CPD1443 + CPD0873 <=> CPD0058 + CPD0063	CytoplasmicMembrane	Reversible	Thermodynamics	1
RXN1596			D-Glucose 6-phosphate transport via proton symport	D-Glucose 6-phosphate transport via proton symport	Transport, inner membrane		?	D-Glucose 6-phosphate[p] + H+[p] <=> D-Glucose 6-phosphate + H+	CPD1445 + CPD0873 <=> CPD0072 + CPD0063	CytoplasmicMembrane	Reversible	Thermodynamics	1
RXN1597			D-Glucosamine 6-phosphate transport via proton symport	D-Glucosamine 6-phosphate transport via proton symport	Transport, inner membrane		?	D-Glucosamine 6-phosphate[p] + H+[p] <=> D-Glucosamine 6-phosphate + H+	CPD1447 + CPD0873 <=> CPD0204 + CPD0063	CytoplasmicMembrane	Reversible	Thermodynamics	1
RXN1598			CMP transport via proton symport	CMP transport via proton symport	Transport, inner membrane		?	CMP[p] + H+[p] <=> CMP + H+	CPD1449 + CPD0873 <=> CPD0045 + CPD0063	CytoplasmicMembrane	Reversible	Thermodynamics	1
RXN1599			D-Mannose 6-phosphate transport via proton symport	D-Mannose 6-phosphate transport via proton symport	Transport, inner membrane		?	D-Mannose 6-phosphate[p] + H+[p] <=> D-Mannose 6-phosphate + H+	CPD1451 + CPD0873 <=> CPD0177 + CPD0063	CytoplasmicMembrane	Reversible	Thermodynamics	1
RXN1600			O-Phospho-L-serine transport via proton symport	O-Phospho-L-serine transport via proton symport	Transport, inner membrane		?	O-Phospho-L-serine[p] + H+[p] <=> O-Phospho-L-serine + H+	CPD1453 + CPD0873 <=> CPD0316 + CPD0063	CytoplasmicMembrane	Reversible	Thermodynamics	1
RXN1601			UMP transport via proton symport	UMP transport via proton symport	Transport, inner membrane		?	UMP[p] + H+[p] <=> UMP + H+	CPD1455 + CPD0873 <=> CPD0082 + CPD0063	CytoplasmicMembrane	Reversible	Thermodynamics	1
RXN1602			dTMP transport via proton symport	dTMP transport via proton symport	Transport, inner membrane		?	dTMP[p] + H+[p] <=> dTMP + H+	CPD1457 + CPD0873 <=> CPD0210 + CPD0063	CytoplasmicMembrane	Reversible	Thermodynamics	1
RXN1603			Trimetaphosphate transport via proton symport	Trimetaphosphate transport via proton symport	Transport, inner membrane		?	Trimetaphosphate[p] + H+[p] <=> Trimetaphosphate + H+	CPD1460 + CPD0873 <=> CPD1459 + CPD0063	CytoplasmicMembrane	Reversible	Thermodynamics	1
RXN1604			Glycerol 2-phosphate transport via proton symport	Glycerol 2-phosphate transport via proton symport	Transport, inner membrane		?	Glycerol 2-phosphate[p] + H+[p] <=> Glycerol 2-phosphate + H+	CPD1463 + CPD0873 <=> CPD1462 + CPD0063	CytoplasmicMembrane	Reversible	Thermodynamics	1
RXN1605			2-Phosphoglycolate transport via proton symport	2-Phosphoglycolate transport via proton symport	Transport, inner membrane		?	2-Phosphoglycolate[p] + H+[p] <=> 2-Phosphoglycolate + H+	CPD1465 + CPD0873 <=> CPD0314 + CPD0063	CytoplasmicMembrane	Reversible	Thermodynamics	1
RXN1606			6-Phospho-D-gluconate transport via proton symport	6-Phospho-D-gluconate transport via proton symport	Transport, inner membrane		?	6-Phospho-D-gluconate[p] + H+[p] <=> 6-Phospho-D-gluconate + H+	CPD1467 + CPD0873 <=> CPD0200 + CPD0063	CytoplasmicMembrane	Reversible	Thermodynamics	1
RXN1607			3',5'-Cyclic CMP transport via proton symport	3',5'-Cyclic CMP transport via proton symport	Transport, inner membrane		?	3',5'-Cyclic CMP[p] + H+[p] <=> 3',5'-Cyclic CMP + H+	CPD1470 + CPD0873 <=> CPD1469 + CPD0063	CytoplasmicMembrane	Reversible	Thermodynamics	1
RXN1608			L-Arginine phosphate transport via proton symport	L-Arginine phosphate transport via proton symport	Transport, inner membrane		?	L-Arginine phosphate[p] + H+[p] <=> L-Arginine phosphate + H+	CPD1473 + CPD0873 <=> CPD1472 + CPD0063	CytoplasmicMembrane	Reversible	Thermodynamics	1
RXN1609			D-O-Phosphoserine transport via proton symport	D-O-Phosphoserine transport via proton symport	Transport, inner membrane		?	D-O-Phosphoserine[p] + H+[p] <=> D-O-Phosphoserine + H+	CPD1476 + CPD0873 <=> CPD1475 + CPD0063	CytoplasmicMembrane	Reversible	Thermodynamics	1
RXN1610			Phosphotyrosine transport via proton symport	Phosphotyrosine transport via proton symport	Transport, inner membrane		?	Phosphotyrosine[p] + H+[p] <=> Phosphotyrosine + H+	CPD1479 + CPD0873 <=> CPD1478 + CPD0063	CytoplasmicMembrane	Reversible	Thermodynamics	1
RXN1611			Phosphocreatine transport via proton symport	Phosphocreatine transport via proton symport	Transport, inner membrane		?	Phosphocreatine[p] + H+[p] <=> Phosphocreatine + H+	CPD1482 + CPD0873 <=> CPD1481 + CPD0063	CytoplasmicMembrane	Reversible	Thermodynamics	1
RXN1612			Ethanolamine phosphate transport via proton symport	Ethanolamine phosphate transport via proton symport	Transport, inner membrane		?	Ethanolamine phosphate[p] + H+[p] <=> Ethanolamine phosphate + H+	CPD1485 + CPD0873 <=> CPD1484 + CPD0063	CytoplasmicMembrane	Reversible	Thermodynamics	1
RXN1613			Sulfur transport via proton symport	Sulfur transport via proton symport	Transport, inner membrane		?	Sulfur[p] + H+[p] <=> Sulfur + H+	CPD1487 + CPD0873 <=> CPD0069 + CPD0063	CytoplasmicMembrane	Reversible	Thermodynamics	1
RXN1614			D-Cysteine transport via proton symport	D-Cysteine transport via proton symport	Transport, inner membrane		?	D-Cysteine[p] + H+[p] <=> D-Cysteine + H+	CPD1490 + CPD0873 <=> CPD1489 + CPD0063	CytoplasmicMembrane	Reversible	Thermodynamics	1
RXN1615			Tetrathionate transport via proton symport	Tetrathionate transport via proton symport	Transport, inner membrane		?	Tetrathionate[p] + H+[p] <=> Tetrathionate + H+	CPD1493 + CPD0873 <=> CPD1492 + CPD0063	CytoplasmicMembrane	Reversible	Thermodynamics	1
RXN1616			2-Deoxy-D-glucose 6-phosphate transport via proton symport	2-Deoxy-D-glucose 6-phosphate transport via proton symport	Transport, inner membrane		?	2-Deoxy-D-glucose 6-phosphate[p] + H+[p] <=> 2-Deoxy-D-glucose 6-phosphate + H+	CPD1496 + CPD0873 <=> CPD1495 + CPD0063	CytoplasmicMembrane	Reversible	Thermodynamics	1
RXN1617			2-Deoxy-D-glucose transport via proton symport	2-Deoxy-D-glucose transport via proton symport	Transport, inner membrane		?	2-Deoxy-D-glucose[p] + H+[p] <=> 2-Deoxy-D-glucose + H+	CPD1499 + CPD0873 <=> CPD1498 + CPD0063	CytoplasmicMembrane	Reversible	Thermodynamics	1
RXN1618			3-Hydroxypropanoate transport via proton symport	3-Hydroxypropanoate transport via proton symport	Transport, inner membrane		?	3-Hydroxypropanoate[p] + H+[p] <=> 3-Hydroxypropanoate + H+	CPD1503 + CPD0873 <=> CPD1502 + CPD0063	CytoplasmicMembrane	Reversible	Thermodynamics	1
RXN1619			Glycogen transport	Glycogen transport	Transport, inner membrane		?	Glycogen[p] + H+[p] <=> Glycogen + H+	CPD1505 + CPD0873 <=> CPD0284 + CPD0063	CytoplasmicMembrane	Reversible	Thermodynamics	1
RXN1620			2-Hydroxybutanoic acid transport via diffusion	2-Hydroxybutanoic acid transport via diffusion	Transport, outer membrane		RSP_0842	2-Hydroxybutanoic acid[e] <=> 2-Hydroxybutanoic acid[p]	CPD1273 <=> CPD1272	OuterMembrane	Reversible	Thermodynamics	1
RXN1621			2-Methylmaleate transport via diffusion	2-Methylmaleate transport via diffusion	Transport, outer membrane		RSP_0842	2-Methylmaleate[e] <=> 2-Methylmaleate[p]	CPD1275 <=> CPD1274	OuterMembrane	Reversible	Thermodynamics	1
RXN1622			(S,S)-Tartaric acid transport via diffusion	(S,S)-Tartaric acid transport via diffusion	Transport, outer membrane		RSP_0842	(S,S)-Tartaric acid[e] <=> (S,S)-Tartaric acid[p]	CPD1278 <=> CPD1277	OuterMembrane	Reversible	Thermodynamics	1
RXN1623			3-Oxalomalate transport via diffusion	3-Oxalomalate transport via diffusion	Transport, outer membrane		RSP_0842	3-Oxalomalate[e] <=> 3-Oxalomalate[p]	CPD1281 <=> CPD1280	OuterMembrane	Reversible	Thermodynamics	1
RXN1624			Palatinose transport via diffusion	Palatinose transport via diffusion	Transport, outer membrane		RSP_0842	Palatinose[e] <=> Palatinose[p]	CPD1284 <=> CPD1283	OuterMembrane	Reversible	Thermodynamics	1
RXN1625			(R,R)-Tartaric acid transport via diffusion	(R,R)-Tartaric acid transport via diffusion	Transport, outer membrane		RSP_0842	(R,R)-Tartaric acid[e] <=> (R,R)-Tartaric acid[p]	CPD1286 <=> CPD1285	OuterMembrane	Reversible	Thermodynamics	1
RXN1626			(S)-2-Methylmalate transport via diffusion	(S)-2-Methylmalate transport via diffusion	Transport, outer membrane		RSP_0842	(S)-2-Methylmalate[e] <=> (S)-2-Methylmalate[p]	CPD1289 <=> CPD1288	OuterMembrane	Reversible	Thermodynamics	1
RXN1627			Dextrin transport via diffusion	Dextrin transport via diffusion	Transport, outer membrane		RSP_0842	Dextrin[e] <=> Dextrin[p]	CPD1295 <=> CPD1294	OuterMembrane	Reversible	Thermodynamics	1
RXN1628			4-Hydroxyphenylacetate transport via diffusion	4-Hydroxyphenylacetate transport via diffusion	Transport, outer membrane		RSP_0842	4-Hydroxyphenylacetate[e] <=> 4-Hydroxyphenylacetate[p]	CPD1297 <=> CPD1296	OuterMembrane	Reversible	Thermodynamics	1
RXN1629			Tyramine transport via diffusion	Tyramine transport via diffusion	Transport, outer membrane		RSP_0842	Tyramine[e] <=> Tyramine[p]	CPD1300 <=> CPD1299	OuterMembrane	Reversible	Thermodynamics	1
RXN1630			Acetoin transport via diffusion	Acetoin transport via diffusion	Transport, outer membrane		RSP_0842	Acetoin[e] <=> Acetoin[p]	CPD1304 <=> CPD1303	OuterMembrane	Reversible	Thermodynamics	1
RXN1631			5-Aminopentanoate transport via diffusion	5-Aminopentanoate transport via diffusion	Transport, outer membrane		RSP_0842	5-Aminopentanoate[e] <=> 5-Aminopentanoate[p]	CPD1307 <=> CPD1306	OuterMembrane	Reversible	Thermodynamics	1
RXN1632			Malonate transport via diffusion	Malonate transport via diffusion	Transport, outer membrane		RSP_0842	Malonate[e] <=> Malonate[p]	CPD1312 <=> CPD1311	OuterMembrane	Reversible	Thermodynamics	1
RXN1633			4-Aminobutanoate transport via diffusion	4-Aminobutanoate transport via diffusion	Transport, outer membrane		RSP_0842	4-Aminobutanoate[e] <=> 4-Aminobutanoate[p]	CPD1314 <=> CPD1313	OuterMembrane	Reversible	Thermodynamics	1
RXN1634			D-Galacturonate transport via diffusion	D-Galacturonate transport via diffusion	Transport, outer membrane		RSP_0842	D-Galacturonate[e] <=> D-Galacturonate[p]	CPD1316 <=> CPD1315	OuterMembrane	Reversible	Thermodynamics	1
RXN1635			Uridine transport via diffusion	Uridine transport via diffusion	Transport, outer membrane		RSP_0842	Uridine[e] <=> Uridine[p]	CPD1318 <=> CPD1317	OuterMembrane	Reversible	Thermodynamics	1
RXN1636			Inosine transport via diffusion	Inosine transport via diffusion	Transport, outer membrane		RSP_0842	Inosine[e] <=> Inosine[p]	CPD1320 <=> CPD1319	OuterMembrane	Reversible	Thermodynamics	1
RXN1637			Thymidine transport via diffusion	Thymidine transport via diffusion	Transport, outer membrane		RSP_0842	Thymidine[e] <=> Thymidine[p]	CPD1322 <=> CPD1321	OuterMembrane	Reversible	Thermodynamics	1
RXN1638			Butanoic acid transport via diffusion	Butanoic acid transport via diffusion	Transport, outer membrane		RSP_0842	Butanoic acid[e] <=> Butanoic acid[p]	CPD1325 <=> CPD1324	OuterMembrane	Reversible	Thermodynamics	1
RXN1639			Acetoacetate transport via diffusion	Acetoacetate transport via diffusion	Transport, outer membrane		RSP_0842	Acetoacetate[e] <=> Acetoacetate[p]	CPD1327 <=> CPD1326	OuterMembrane	Reversible	Thermodynamics	1
RXN1640			β-Hydroxy Butyric Acid transport via diffusion	β-Hydroxy Butyric Acid transport via diffusion	Transport, outer membrane		RSP_0842	β-Hydroxy Butyric Acid[e] <=> β-Hydroxy Butyric Acid[p]	CPD1330 <=> CPD1329	OuterMembrane	Reversible	Thermodynamics	1
RXN1641			5-Dehydro-D-gluconate transport via diffusion	5-Dehydro-D-gluconate transport via diffusion	Transport, outer membrane		RSP_0842	5-Dehydro-D-gluconate[e] <=> 5-Dehydro-D-gluconate[p]	CPD1334 <=> CPD1333	OuterMembrane	Reversible	Thermodynamics	1
RXN1642			D-Galactonolactone transport via diffusion	D-Galactonolactone transport via diffusion	Transport, outer membrane		RSP_0842	D-Galactonolactone[e] <=> D-Galactonolactone[p]	CPD1337 <=> CPD1336	OuterMembrane	Reversible		1
RXN1643			Glycyl-L-Proline transport via diffusion	Glycyl-L-Proline transport via diffusion	Transport, outer membrane		RSP_0842	Gly-Pro[e] <=> Gly-Pro[p]	CPD1344 <=> CPD1343	OuterMembrane	Reversible	Thermodynamics	1
RXN1644			L-Alanyl-Glycine transport via diffusion	L-Alanyl-Glycine transport via diffusion	Transport, outer membrane		RSP_0842	Ala-Gly[e] <=> Ala-Gly[p]	CPD1347 <=> CPD1346	OuterMembrane	Reversible	Thermodynamics	1
RXN1645			Glycyl-L-Aspartic Acid transport via diffusion	Glycyl-L-Aspartic Acid transport via diffusion	Transport, outer membrane		RSP_0842	Gly-Asp[e] <=> Gly-Asp[p]	CPD1350 <=> CPD1349	OuterMembrane	Reversible	Thermodynamics	1
RXN1646			Succinamic Acid transport via diffusion	Succinamic Acid transport via diffusion	Transport, outer membrane		RSP_0842	Succinamic Acid[e] <=> Succinamic Acid[p]	CPD1353 <=> CPD1352	OuterMembrane	Reversible		1
RXN1647			L-Alaninamide transport via diffusion	L-Alaninamide transport via diffusion	Transport, outer membrane		RSP_0842	L-Alaninamide[e] <=> L-Alaninamide[p]	CPD1356 <=> CPD1355	OuterMembrane	Reversible		1
RXN1648			Urate transport via diffusion	Urate transport via diffusion	Transport, outer membrane		RSP_0842	Urate[e] <=> Urate[p]	CPD1359 <=> CPD1358	OuterMembrane	Reversible	Thermodynamics	1
RXN1649			Xanthosine transport via diffusion	Xanthosine transport via diffusion	Transport, outer membrane		RSP_0842	Xanthosine[e] <=> Xanthosine[p]	CPD1361 <=> CPD1360	OuterMembrane	Reversible	Thermodynamics	1
RXN1650			Guanosine transport via diffusion	Guanosine transport via diffusion	Transport, outer membrane		RSP_0842	Guanosine[e] <=> Guanosine[p]	CPD1367 <=> CPD1366	OuterMembrane	Reversible	Thermodynamics	1
RXN1651			Cytidine transport via diffusion	Cytidine transport via diffusion	Transport, outer membrane		RSP_0842	Cytidine[e] <=> Cytidine[p]	CPD1369 <=> CPD1368	OuterMembrane	Reversible	Thermodynamics	1
RXN1652			N-Acetyl-D-glucosamine transport via diffusion	N-Acetyl-D-glucosamine transport via diffusion	Transport, outer membrane		RSP_0842	N-Acetyl-D-glucosamine[e] <=> N-Acetyl-D-glucosamine[p]	CPD1371 <=> CPD1370	OuterMembrane	Reversible	Thermodynamics	1
RXN1653			Agmatine transport via diffusion	Agmatine transport via diffusion	Transport, outer membrane		RSP_0842	Agmatine[e] <=> Agmatine[p]	CPD1373 <=> CPD1372	OuterMembrane	Reversible	Thermodynamics	1
RXN1654			L-Citrulline transport via diffusion	L-Citrulline transport via diffusion	Transport, outer membrane		RSP_0842	L-Citrulline[e] <=> L-Citrulline[p]	CPD1375 <=> CPD1374	OuterMembrane	Reversible	Thermodynamics	1
RXN1655			D-Glutamate transport via diffusion	D-Glutamate transport via diffusion	Transport, outer membrane		RSP_0842	D-Glutamate[e] <=> D-Glutamate[p]	CPD1377 <=> CPD1376	OuterMembrane	Reversible	Thermodynamics	1
RXN1656			L-Tyrosine transport via diffusion	L-Tyrosine transport via diffusion	Transport, outer membrane		RSP_0842	L-Tyrosine[e] <=> L-Tyrosine[p]	CPD1080 <=> CPD1079	OuterMembrane	Reversible	Thermodynamics	1
RXN1657			Met-Ala transport via diffusion	Met-Ala transport via diffusion	Transport, outer membrane		RSP_0842	Met-Ala[e] <=> Met-Ala[p]	CPD1380 <=> CPD1379	OuterMembrane	Reversible	Thermodynamics	1
RXN1658			Gly-Met transport via diffusion	Gly-Met transport via diffusion	Transport, outer membrane		RSP_0842	Gly-Met[e] <=> Gly-Met[p]	CPD1383 <=> CPD1382	OuterMembrane	Reversible	Thermodynamics	1
RXN1659			Gly-Glu transport via diffusion	Gly-Glu transport via diffusion	Transport, outer membrane		RSP_0842	Gly-Glu[e] <=> Gly-Glu[p]	CPD1386 <=> CPD1385	OuterMembrane	Reversible	Thermodynamics	1
RXN1660			Gly-Gln transport via diffusion	Gly-Gln transport via diffusion	Transport, outer membrane		RSP_0842	Gly-Gln[e] <=> Gly-Gln[p]	CPD1389 <=> CPD1388	OuterMembrane	Reversible	Thermodynamics	1
RXN1661			Gly-Asn transport via diffusion	Gly-Asn transport via diffusion	Transport, outer membrane		RSP_0842	Gly-Asn[e] <=> Gly-Asn[p]	CPD1392 <=> CPD1391	OuterMembrane	Reversible	Thermodynamics	1
RXN1662			Ala-Thr transport via diffusion	Ala-Thr transport via diffusion	Transport, outer membrane		RSP_0842	Ala-Thr[e] <=> Ala-Thr[p]	CPD1395 <=> CPD1394	OuterMembrane	Reversible	Thermodynamics	1
RXN1663			Ala-Leu transport via diffusion	Ala-Leu transport via diffusion	Transport, outer membrane		RSP_0842	Ala-Leu[e] <=> Ala-Leu[p]	CPD1398 <=> CPD1397	OuterMembrane	Reversible	Thermodynamics	1
RXN1664			Ala-His transport via diffusion	Ala-His transport via diffusion	Transport, outer membrane		RSP_0842	Ala-His[e] <=> Ala-His[p]	CPD1401 <=> CPD1400	OuterMembrane	Reversible	Thermodynamics	1
RXN1665			Ala-Glu transport via diffusion	Ala-Glu transport via diffusion	Transport, outer membrane		RSP_0842	Ala-Glu[e] <=> Ala-Glu[p]	CPD1404 <=> CPD1403	OuterMembrane	Reversible	Thermodynamics	1
RXN1666			Ala-Gln transport via diffusion	Ala-Gln transport via diffusion	Transport, outer membrane		RSP_0842	Ala-Gln[e] <=> Ala-Gln[p]	CPD1407 <=> CPD1406	OuterMembrane	Reversible	Thermodynamics	1
RXN1667			Ala-Asp transport via diffusion	Ala-Asp transport via diffusion	Transport, outer membrane		RSP_0842	Ala-Asp[e] <=> Ala-Asp[p]	CPD1410 <=> CPD1409	OuterMembrane	Reversible	Thermodynamics	1
[truncated: 157 more rows]

## Sheet: Table S2 (Metabolites)
CompoundID	KEGGID	CompoundName	Formula(Neutral)	Mass	PubChemnumber	casNumber	charge	Formula	formationdeltaG(pH7)	uncertaintyindeltaG
[truncated: 1,513 more rows]

## Sheet: Table S3 (Genes)
Gene ID	PID	Gene Annotation
[truncated: 1,143 more rows]

## Sheet: Table S4 (New genes & function)
New genes in iRsp1140
[truncated: 69 more rows]

## Sheet: Table S5 (FBA & FVA analysis)
Media - Succinate_Glutamate (Photo)
[truncated: 68 more rows]

[truncated: 3 more sheets: Table S6 (Thermodynamics), Table S7 (Confidence scores), Table S8 (References)]
