# Supplementary material for: Global insights into energetic and metabolic networks in Rhodobacter sphaeroides
Source: BMC Syst Biol. 2013 Sep 13;7:89. doi: 10.1186/1752-0509-7-89 (PMC3849096; doi:10.1186/1752-0509-7-89)
Supplement: Additional file 4 — Strains and Plasmids. An excel file with strains and plasmids used in this paper. It contains 2 tables (Tables S1 and S2). [file 1752-0509-7-89-S4.xls]

## Sheet: Table S1 - Plasmids and Strains
Plasmid	Relevant properties	Ref
pIND5	Kanr R. sphaeroides-E. Coli shuttle vector with IPTG-inducible promoter. Modified to include an NdeI cloning site.	Ind AC, Porter SL, Brown MT, Byles ED, de Beyer JA, Godfrey SA, Armitage JP. Inducible-expression plasmid for Rhodobacter sphaeroides and Paracoccus denitrificans. Appl Environ Microbiol. 2009 Oct;75(20):6613-5.
pK18mobSacB	Broad host range mobilizable vector; Kmr sacB+ RP4 oriT	Schafer, A., A. Tauch, W. Jager, J. Kalinowski, G. Thierbach, and A. Puhler. 1994. Small mobilizable multi-purpose cloning vectors derived from the Escherichia coli plasmids pK18 and pK19: selection of defined deletions in the chromosome of Corynebacterium glutamicum. Gene 145:69-73
pSI70	pntABcloned into pIND5	This study
pSI72	zwf cloned into pIND5	This study
pSI73	RSP_0345 ~1500bp upstream and downstream fragments cloned into pK18mobSacB	This study
pSI74	RSP_0346 ~1500bp upstream and downstream fragments cloned into pK18mobSacB	This study
pSI75	RSP_0200 ~1500bp upstream and downstream fragments cloned into pK18mobSacB	This study
pSI76	RSP_2211 ~1500bp upstream and downstream fragments cloned into pK18mobSacB	This study
pSI77	RSP_1442 ~1500bp upstream and downstream fragments cloned into pK18mobSacB	This study
pSI78	RSP_3500 ~1500bp upstream and downstream fragments cloned into pK18mobSacB	This study
pSI79	RSP_3560 ~1500bp upstream and downstream fragments cloned into pK18mobSacB	This study
pSI80	RSP_0646 ~1500bp upstream and downstream fragments cloned into pK18mobSacB	This study
pSI81	RSP_2811 ~1500bp upstream and downstream fragments cloned into pK18mobSacB	This study
pSI82	RSP_3168 ~1500bp upstream and downstream fragments cloned into pK18mobSacB	This study
pSI83	RSP_2597 ~1500bp upstream and downstream fragments cloned into pK18mobSacB	This study
pSI84	RSP_2734 (zwf) ~1500bp upstream and downstream fragments cloned into pK18mobSacB	This study
Strain	Relevant properties	Ref
DH5α	E. coli Φ80dlacZ ∆M15 (argF-lac) U169 recA1endA1 hsdR17(r-m+) supE44- thi-1gyrA96 relA1 phoA	Bethesda Research Laboratories. 1986. BRL pUC host: E. coli DH5a competent cells. Focus 8(2):9.
S17-1	E. coli recA1 pro thi; has the tra genes from plasmid RP4 integrated in the chromosome	Simon, R., U. Priefer, and A. Puhler. 1983. A broad host range mobilization system for in vivo genetic engineering: Transposon mutagenesis in gram negative bacteria. Bio/Technology. 784-791
2.4.1	R. sphaeroides strain 2.4.1	Lab strain
Ga	R. sphaeroides strain Ga	Lab strain
PntA1	Ga; ΔpntA::Tpr	Hickman JW, Barber RD, Skaar EP, Donohue TJ: Link between the membrane-bound pyridine nucleotide transhydrogenase and glutathione-dependent processes in Rhodobacter sphaeroides. J Bacteriol 2002, 184(2):400-409.
JZ1691	2.4.1;ΔfnrL::ΩSpr-Str	Zeilstra-Ryalls JH, Kaplan S: Aerobic and anaerobic regulation in Rhodobacter sphaeroides 2.4.1: the role of the fnrL gene. J Bacteriol 1995, 177(22):6422-6431.
JZ1678	2.4.1;ΔfnrL::ΩKanr	Zeilstra-Ryalls JH, Kaplan S: Aerobic and anaerobic regulation in Rhodobacter sphaeroides 2.4.1: the role of the fnrL gene. J Bacteriol 1995, 177(22):6422-6431.
Zwf1	Ga; Δzwf	This study
PntA1-Zwf1	PntA1; Δzwf	This study
ΔRSP_0345	2.4.1;ΔRSP_0345	This study
ΔRSP_0346	2.4.1;ΔRSP_0346	This study
ΔRSP_0200	2.4.1;ΔRSP_0200	This study
ΔRSP_2211	2.4.1;ΔRSP_2211	This study
ΔRSP_1442	2.4.1;ΔRSP_1442	This study
ΔRSP_3500	2.4.1;ΔRSP_3500	This study
ΔRSP_3560	2.4.1;ΔRSP_3560	This study
ΔRSP_0646	2.4.1;ΔRSP_0646	This study
ΔRSP_2811	2.4.1;ΔRSP_2811	This study
ΔRSP_3168	2.4.1;ΔRSP_3168	This study
ΔRSP_2597	2.4.1;ΔRSP_2597	This study
SI70	PntA1 carrying pSI70	This study
SI73	Zwf1 carrying pSI72	This study
SI74	PntA1-Zwf1 carrying pSI72	This study

## Sheet: Table S2 - Primers
qPCR primers
Name	Sequence	Description	Efficiency (%)
RSP_0240_FW	ACCATCGTGGGCTATACCGACTT	pntA qPCR forward primer	103.945
RSP_0240_RV	CATGTGGCGGATGTTGGTGGAATA	pntA qPCR reverse primer
RSP_1593_FW	ATCGACTGTTTCGACATCGAGCTG	RSP_1593 qPCR forward primer	100.627
RSP_1593_RV	ATGAAGCAGTCCGGAGCCTTGATA	RSP_1593 qPCR reverse primer
RSP_1217_FW	TGTCGGGCAAGAAGATCGAGGATT	RSP_1217 qPCR forward primer	96.9449
RSP_1217_RV	CTTGGTGTCGCACATGATGCAGTT	RSP_1217 qPCR reverse primer
RSP_2734_FW	ATCGACCATGTGCAGATCACCGTA	RSP_2734 qPCR forward primer	99.1244
RSP_2734_RV	AGAGAAGCTGCATCAGGTGGTTCT	RSP_2734 qPCR reverse primer
RSP_1939_FW	AGTTCGTGATGATCGGGCTGCT	RSP_1939 qPCR forward primer	83
RSP_1939_RV	AGAATTCGAGCTCTTCGTCCCAGT	RSP_1939 qPCR reverse primer
RSP_0661_FW	GAATGCGGATCTCGTCATCAATGC	RSP_0661 qPCR forward primer	98.4793
RSP_0661_RV	ATGATCGCGCAGCATCATCAGACA	RSP_0661 qPCR reverse primer
RSP_0446_FW	TCTCGACCAAGAACACGATCCTCA	RSP_0446 qPCR forward primer	99.7555
RSP_0446_RV	TGAACTTCTCGGCGAATTCCTCCT	RSP_0446 qPCR reverse primer
RSP_1146_FW	TATTCCACCAACACCTTCCCGCAA	RSP_1146 qPCR forward primer	95.6976
RSP_1146_RV	GTTGATGTTGCCCTTCAGCGTGTT	RSP_1146 qPCR reverse primer
rpoZ_FW	TGACGGTTGAAGACTGCGTTGACA	rpoZ qPCR forward primer	101.33
rpoZ_RV	GTTCTTGTCATTGTCGCGGTCGAT	rpoZ qPCR reverse primer
PCR primers
Name	Sequence*
PntAB_Gene_FW_NdeI	GTGCACATATGAAGATCGGAGCACCCAGGGA	pntAB gene amplication forward primer
PntAB_Gene_RV_BglII	GCACTAGATCTCTCGATCAGCGGCAGGAGCG	pntAB gene amplication reverse primer
RSP_2734_KO_UP_FW_EcoRI	GAGCAGAATTCAGTTCACGCACCTCACCCGCGA	zwf gene deletion upstream fragment forward primer
RSP_2734_KO_UP_RV_XbaI	GTGCATCTAGACGAAACCATGGGCTCTCCCGC	zwf gene deletion upstream fragment reverse primer
RSP_2734_KO_DN_FW_XbaI	TGCAGTCTAGAATCCGCTGAGAGGCCGCCGGG	zwf gene deletion downstream fragment forward primer
RSP_2734_KO_DN_RV_HindIII	CAGTGAAGCTTACCCAGTCCTCGAAGCCGAAGA	zwf gene deletion downstream fragment reverse primer
RSP_2734_GENE_FW_NdeI	GTGCACATATGGTTTCGAGAGTCATTCCGG	zwf gene amplication forward primer
RSP_2734_GENE_RV_ HindIII	CAGTGAAGCTTTCAGCGGATCTCGCGCCA	zwf gene amplication reverse primer
RSP_2734_SEQ_FW	GATTGCCGCCACCAACCTT	Primer ~300bp upstream of zwf to screen for deletion mutants - forward primer
RSP_2734_SEQ_RV	TGTTCGAGCGCGGGCTCGT	Primer ~300bp downstream of zwf to screen for deletion mutants - reverse primer
RSP_0200_KO_UP_FW_EcoRI	GAGCAGAATTCGGTTGCGGCTCTCGAGGATT	RSP_0200 gene deletion upstream fragment forward primer
RSP_0200_KO_UP_RV_XbaI	GTGCATCTAGATCCGAACATCCCGCTCTCCC	RSP_0200 gene deletion upstream fragment reverse primer
RSP_0200_KO_DN_FW_XbaI	TGCAGTCTAGAACCGCGCAGTGAGCCAGCGC	RSP_0200 gene deletion downstream fragment forward primer
RSP_0200_KO_DN_RV_HindIII	CAGTGAAGCTTGGAGGGTGGGCAGATACTGG	RSP_0200 gene deletion downstream fragment reverse primer
RSP_0200_SEQ_FW	TGTCGAGATAGCCGCCGAAG	Primer ~300bp upstream of RSP_0200 to screen for deletion mutants - forward primer
RSP_0200_SEQ_RV	AGAATGAGGAGCGTCAGCGCA	Primer ~300bp downstream of RSP_0200 to screen for deletion mutants - reverse primer
RSP_3168_KO_UP_FW_XbaI	GTGCATCTAGAGCTGGTCATCTTGTTGTTCC	RSP_3168 gene deletion upstream fragment forward primer
RSP_3168_KO_UP_RV_HindIII	CAGTGAAGCTTTTCATCTCTTCCTCGCGGCC	RSP_3168 gene deletion upstream fragment reverse primer
RSP_3168_KO_DN_FW_EcoRI	GAGCAGAATTCAGGAACTCGCCCGTGATGGC	RSP_3168 gene deletion downstream fragment forward primer
RSP_3168_KO_DN_RV_XbaI	TGCAGTCTAGAAACAGCTGATGGCGATGGCA	RSP_3168 gene deletion downstream fragment reverse primer
RSP_3168_SEQ_FW	TGCTGGAACATCATGCCGAT	Primer ~300bp upstream of RSP_3168 to screen for deletion mutants - forward primer
RSP_3168_SEQ_RV	TTCTCGTCGCTGCCGACGAC	Primer ~300bp downstream of RSP_3168 to screen for deletion mutants - reverse primer
RSP_1442_KO_UP_FW_EcoRI	GAGCAGAATTCTTTCCCACGAGAGTCCAGCC	RSP_1442 gene deletion upstream fragment forward primer
RSP_1442_KO_UP_RV_BamHI	GTGCAGGATCCCATGGTCATTGATCTCTCCT	RSP_1442 gene deletion upstream fragment reverse primer
RSP_1442_KO_DN_FW_BamHI	TGCAGGGATCCGCCGGCTGACCCCGTCCGAA	RSP_1442 gene deletion downstream fragment forward primer
RSP_1442_KO_DN_RV_HindIII	CAGTGAAGCTTCTCGATCATGTCCTTCGGAA	RSP_1442 gene deletion downstream fragment reverse primer
RSP_1442_SEQ_FW	TGATCGCGATCTGTGTCAGC	Primer ~300bp upstream of RSP_1442 to screen for deletion mutants - forward primer
RSP_1442_SEQ_RV	CCGAGCAGCCTCGTGTAGTT	Primer ~300bp downstream of RSP_1442 to screen for deletion mutants - reverse primer
RSP_0646_KO_UP_FW_XbaI	GTGCATCTAGAGCGTTTCATGAAGGGCTCCT	RSP_0646 gene deletion upstream fragment forward primer
RSP_0646_KO_UP_RV_HindIII	CAGTGAAGCTTAGCTTCCAGGTGGCTTTCCT	RSP_0646 gene deletion upstream fragment reverse primer
RSP_0646_KO_DN_FW_EcoRI	GAGCAGAATTCACGATCCGCACGCTTGCAAC	RSP_0646 gene deletion downstream fragment forward primer
RSP_0646_KO_DN_RV_XbaI	TGCAGTCTAGAGCCGACTGATGGCGTTCGGC	RSP_0646 gene deletion downstream fragment reverse primer
RSP_0646_SEQ_FW	CCGATAAGCACATTGCCCAG	Primer ~300bp upstream of RSP_0646 to screen for deletion mutants - forward primer
RSP_0646_SEQ_RV	GATCTCTATCTCGACCGCGA	Primer ~300bp downstream of RSP_0646 to screen for deletion mutants - reverse primer
RSP_2597_KO_UP_FW_XbaI	GTGCATCTAGAGCGTTTCATGGATCCTCCGG	RSP_2597 gene deletion upstream fragment forward primer
RSP_2597_KO_UP_RV_HindIII	CAGTGAAGCTTCTGATGCTCGTCGAGGAAGC	RSP_2597 gene deletion upstream fragment reverse primer
RSP_2597_KO_DN_FW_EcoRI	GAGCAGAATTCTCCTCCGGATCACCGTCGAT	RSP_2597 gene deletion downstream fragment forward primer
RSP_2597_KO_DN_RV_XbaI	TGCAGTCTAGACAGGGGTGAGGGCCGAGCAC	RSP_2597 gene deletion downstream fragment reverse primer
RSP_2597_SEQ_FW	AGGGCGAAGGCCACATTCT	Primer ~300bp upstream of RSP_2597 to screen for deletion mutants - forward primer
RSP_2597_SEQ_RV	CATCCAGCTTCATATCGTGC	Primer ~300bp downstream of RSP_2597 to screen for deletion mutants - reverse primer
RSP_0345_KO_UP_FW_XbaI	GTGCATCTAGATCCCGTCATGTCACCCTCTC	RSP_0345 gene deletion upstream fragment forward primer
RSP_0345_KO_UP_RV_HindIII	CAGTGAAGCTTAAGCTCCGCCGGGAACTGTT	RSP_0345 gene deletion upstream fragment reverse primer
RSP_0345_KO_DN_FW_EcoRI	GAGCAGAATTCAGCTCGGTCTGGCTCATCGT	RSP_0345 gene deletion downstream fragment forward primer
RSP_0345_KO_DN_RV_XbaI	TGCAGTCTAGATCCTCGTGAGCCAGCCGGTC	RSP_0345 gene deletion downstream fragment reverse primer
RSP_0345_SEQ_FW	ATGTTCTCGAGCACGGTCAG	Primer ~300bp upstream of RSP_0345 to screen for deletion mutants - forward primer
RSP_0345_SEQ_RV	AGTGCAAGTTTCATGGTCAT	Primer ~300bp downstream of RSP_0345 to screen for deletion mutants - reverse primer
RSP_0346_KO_UP_FW_EcoRI	GAGCAGAATTCTGACCGAAGACCTCGACCGT	RSP_0346 gene deletion upstream fragment forward primer
RSP_0346_KO_UP_RV_XbaI	GTGCATCTAGACATGGTCATCGGAACTTTCT	RSP_0346 gene deletion upstream fragment reverse primer
RSP_0346_KO_DN_FW_XbaI	TGCAGTCTAGAGTGCAATGACGTGATCCGGG	RSP_0346 gene deletion downstream fragment forward primer
RSP_0346_KO_DN_RV_HindIII	CAGTGAAGCTTATACATGTAGGGCAGGGCCA	RSP_0346 gene deletion downstream fragment reverse primer
RSP_0346_SEQ_FW	TCGTTGCGAATCCCGTCATG	Primer ~300bp upstream of RSP_0346 to screen for deletion mutants - forward primer
RSP_0346_SEQ_RV	ATGTTGGCCAGGGTGAAATC	Primer ~300bp downstream of RSP_0346 to screen for deletion mutants - reverse primer
RSP_2811_KO_UP_FW_XbaI	GTGCATCTAGACGTCTCCATGGGTCAGCCCT	RSP_2811 gene deletion upstream fragment forward primer
RSP_2811_KO_UP_RV_HindIII	CAGTGAAGCTTTGCATCCGACGCGTCTCAAG	RSP_2811 gene deletion upstream fragment reverse primer
RSP_2811_KO_DN_FW_EcoRI	GAGCAGAATTCATTGGCGGCGGCATAGACCT	RSP_2811 gene deletion downstream fragment forward primer
RSP_2811_KO_DN_RV_XbaI	TGCAGTCTAGAAGGAGATGACGATGCGAGCC	RSP_2811 gene deletion downstream fragment reverse primer
RSP_2811_SEQ_FW	TTCTGCAGGGACCCCACCAG	Primer ~300bp upstream of RSP_2811 to screen for deletion mutants - forward primer
RSP_2811_SEQ_RV	TCGACCCGGACATCGTGTTC	Primer ~300bp downstream of RSP_2811 to screen for deletion mutants - reverse primer
RSP_2211_KO_UP_FW_XbaI	GTGCATCTAGATAGGGTCATGGAGCTCTCCC	RSP_2211 gene deletion upstream fragment forward primer
RSP_2211_KO_UP_RV_HindIII	CAGTGAAGCTTATGTGGTGCGCCAGATCAAG	RSP_2211 gene deletion upstream fragment reverse primer
RSP_2211_KO_DN_FW_EcoRI	GAGCAGAATTCAACATCACCGCGATCCGGTC	RSP_2211 gene deletion downstream fragment forward primer
RSP_2211_KO_DN_RV_XbaI	TGCAGTCTAGAACCTTCTGAATGGCCGAGCG	RSP_2211 gene deletion downstream fragment reverse primer
RSP_2211_SEQ_FW	GCTGAAACACCATGCCGATG	Primer ~300bp upstream of RSP_2211 to screen for deletion mutants - forward primer
RSP_2211_SEQ_RV	AATGAGCCGGCGCTTGCGCT	Primer ~300bp downstream of RSP_2211 to screen for deletion mutants - reverse primer
RSP_3500_KO_UP_FW_XbaI	GTGCATCTAGACTTACGCATCTGTTCTCCTC	RSP_3500 gene deletion upstream fragment forward primer
RSP_3500_KO_UP_RV_HindIII	CAGTGAAGCTTTCTTCGTCACCGGCGACAAC	RSP_3500 gene deletion upstream fragment reverse primer
RSP_3500_KO_DN_FW_EcoRI	GAGCAGAATTCTCGACCGGATCCTCGATCCG	RSP_3500 gene deletion downstream fragment forward primer
RSP_3500_KO_DN_RV_XbaI	TGCAGTCTAGAGACTTCTGAGGCCCAGGGCC	RSP_3500 gene deletion downstream fragment reverse primer
RSP_3500_SEQ_FW	TTCACATGGATGAGCATCCC	Primer ~300bp upstream of RSP_3500 to screen for deletion mutants - forward primer
RSP_3500_SEQ_RV	GCTCTCGGCCTATTTCGGCT	Primer ~300bp downstream of RSP_3500 to screen for deletion mutants - reverse primer
RSP_3560_KO_UP_FW_EcoRI	GAGCAGAATTCAACGGGCATGCACTGGGGAG	RSP_3560 gene deletion upstream fragment forward primer
RSP_3560_KO_UP_RV_XbaI	GTGCATCTAGAGCGATCCATTCTTTAGCTCC	RSP_3560 gene deletion upstream fragment reverse primer
RSP_3560_KO_DN_FW_XbaI	TGCAGTCTAGACCGAAGTAAGCCCTGCCCCA	RSP_3560 gene deletion downstream fragment forward primer
RSP_3560_KO_DN_RV_HindIII	CAGTGAAGCTTTCCATTTGATATGGCGGCTG	RSP_3560 gene deletion downstream fragment reverse primer
RSP_3560_SEQ_FW	ATCGCGCTGGCCATCGTGGTC	Primer ~300bp upstream of RSP_3560 to screen for deletion mutants - forward primer
RSP_3560_SEQ_RV	CACCGGATACCGCCAAAGAA	Primer ~300bp downstream of RSP_3560 to screen for deletion mutants - reverse primer
* Restriction sites underlined
